# Supplementary material for: The effects of restricted glycolysis on stem-cell like characteristics of breast cancer cells
Source: Oncotarget. 2018 May 1;9(33):23274–88. doi: 10.18632/oncotarget.25299 (PMC5955399; doi:10.18632/oncotarget.25299)
Supplement: Supplementary file 2 [file oncotarget-09-23274-s002.xlsx]

## Sheet: OT_045091_supplementary_proof2
All scripts run using: Seurat version 2.0.1, R version 3.4.1, Microsoft Windows version 7,8.
Three scripts listed.
Seurat_GLUFRU_precc.R
Seurat_GLUFU_postcc.R
Seurat_GLUFRU_postcc_ITGA6.R
___________________________________________________________________________
Seurat_GLUFRU_precc.R
_____________________
library(Seurat)
library(dplyr)
library(Matrix)
### install.packages("rgl")
library(rgl)
### ensure the working directory is set
### read in raw DGE data
SRGdropseq.data=read.table("FRUCTOSE_GLUCOSE_merge.DGE.txt",sep="\t",header=TRUE,row.names=1)
### change working directory if required
### initialize the Seurat object with the raw (non-normalized data).
### keep all genes expressed in >= 3 cells. Keep all cells with at least 2000 detected genes.
SRGdropseq <- CreateSeuratObject(raw.data = SRGdropseq.data, min.cells = 3, min.genes = 2000, project = "BLAYDES", names.field = 1, names.delim = "_", do.scale = FALSE, do.center = FALSE)
### normalise the data
SRGdropseq <- NormalizeData(object = SRGdropseq, normalization.method = "LogNormalize", scale.factor = 10000)
### calculate mitochondrial content for each cell
mito.genes <- grep("^MT-", rownames(SRGdropseq@data), value = T)
percent.mito <- colSums(expm1(SRGdropseq@data[mito.genes, ]))/colSums(expm1(SRGdropseq@data))
SRGdropseq <- AddMetaData(SRGdropseq, percent.mito, "percent.mito")
### plots of confounding variables (end of script) used to identify settings with which to subset data
### subset data ...
SRGdropseq <- SubsetData(SRGdropseq, subset.name = "nUMI", accept.high = 15000)
SRGdropseq <- SubsetData(SRGdropseq, subset.name = "percent.mito", accept.high = 0.1)
### FindVariableGenes not used here for UMI datasets where technical variables are regressed out
### define all the genes not expressed from mitochondrial DNA
nonmito.genes <- grep("^MT-", rownames(SRGdropseq@data), value = T, invert = TRUE)
writeLines(nonmito.genes, con = "nonmito.genes.txt")
### perform negative-binomial regression on the nonmito genes, this sets their value in XXXXX@scale.data, which is used for PCA/clustering
### to use all genes: genes.use = rownames(SRGdropseq@data)
SRGdropseq <- ScaleData(SRGdropseq, vars.to.regress = c("nUMI", "percent.mito"), genes.use = nonmito.genes, model.use = "negbinom", do.scale = T, do.center = T)
### run PCA with the full set of (filtered) data.
### use pc.genes = rownames(SRGdropseq@data) for all genes. SRGdropseq@var.genes for variable genes if defined
SRGdropseq <- RunPCA(SRGdropseq, pc.genes = nonmito.genes, pcs.compute = 20, pcs.print = 20)
PCHeatmap(SRGdropseq,pc.use = 1:12,100)
PCHeatmap(SRGdropseq,pc.use = 13:20,100)
PCElbowPlot(SRGdropseq, num.pc = 20)
### select PCAs for downstream analysis, run TSNE and find clusters. PC1 and PC2 are commonly cell cycle
PCA <-c(1:4)
SRGdropseq <- RunTSNE(SRGdropseq, dims.use = PCA , do.fast = T)
### ________________________
### RESULTS FOR PUBLICATION
### ________________________
### outputs based on original identity
SRGdropseq <- SetAllIdent(SRGdropseq, id = "orig.ident")
TSNEPlot(SRGdropseq,do.label = F, pt.size=2.5, colors.use = c("darkorange","blue4"))
SRGdropseq.origidentmarkers <- FindAllMarkers(SRGdropseq, genes.use = nonmito.genes, only.pos = TRUE, min.pct = 0.25, thresh.use = 0.25, min.diff.pct = -Inf, test.use = "bimod")
SRGdropseq.origidentmarkers %>% group_by(cluster) %>% top_n(2, avg_diff)
write.csv (SRGdropseq.origidentmarkers, "origidentmarkers.csv")
SRGdropseq.origidentmarkers %>% group_by(cluster) %>% top_n(20, avg_diff) -> top20
DoHeatmap(SRGdropseq, genes.use = top20$gene, slim.col.label = TRUE, remove.key = FALSE, rotate.key = TRUE, cex.row = 10, title = "Original Cell Identity")
### outputs based on clustering analysis
### save.SNN means that you can easily re-run with different resolution values.
SRGdropseq <- FindClusters(SRGdropseq, reduction.type = "pca", dims.use = PCA, resolution = seq(0.5,1.25,0.25), force.recalc = TRUE, save.SNN = T, print.output = FALSE)
SRGdropseq <- SetAllIdent(SRGdropseq, id = "res.1")
TSNEPlot(SRGdropseq,do.label = T, pt.size=2.5, no.legend =F)
SRGdropseq.clustermarkers <- FindAllMarkers(SRGdropseq, genes.use = nonmito.genes, only.pos = FALSE, min.pct = 0.25, thresh.use = 0.25, min.diff.pct = -Inf, test.use = "bimod")
### the min.dif.pc in FindAllMarkers is stated -Inf by default, but in Seurat v2.0 is in fact 0.05, so needs manually setting to -Inf
SRGdropseq.clustermarkers %>% group_by(cluster) %>% top_n(2, avg_diff)
write.csv (SRGdropseq.clustermarkers, "clustermarkers.csv")
SRGdropseq.clustermarkers %>% group_by(cluster) %>% top_n(20, avg_diff) -> top20
DoHeatmap(SRGdropseq, genes.use = top20$gene, slim.col.label = TRUE, remove.key = FALSE, rotate.key = TRUE, cex.row = 6, title = "Clusters")
### grouped barchart
counts <- table(SRGdropseq@meta.data$orig.ident, SRGdropseq@meta.data$res.1) #SeuratObject@meta.data$ColumnNameFortSNEResolutionDefiningClusters
barplot(counts, xlab = "Cell Clusters",ylab = "Number of Cells", col=c('darkorange','blue4'), legend = rownames(counts), beside =T)
dat <- data.frame(counts)
dat2 <- data.frame(Cluster = dat$Var2,
Treatment = dat$Var1,
NumberofCells = dat$Freq)
View(dat2)
### END
### ___________________________
### plots for data presentation
### ___________________________
VlnPlot(SRGdropseq, c("MKI67"), nCol=2)
VlnPlot(SRGdropseq, c("ITGA6"), nCol=2)
### _____________
### other plot types and outputs
### _____________
FeaturePlot(SRGdropseq, c("ITGA6"),pt.size = 2.5, cols.use = c("gold","black"))
DotPlot(SRGdropseq, genes.plot = c("MKI67", "ITGA6"),cols.use = c("gold","black"), plot.legend = TRUE, group.by = "orig.ident")
### FeatureHeatMap separates the Feature Plots by original identity
FeatureHeatmap(SRGdropseq, features.plot = c("MKI67", "ITGA6"), group.by = "orig.ident", sep.scale = TRUE, pt.size = 2.5, cols.use = c("gold", "darkblue"), key.position = "none")
### Feature PLot overlay
FeaturePlot(SRGdropseq, c("MKI67", "ITGA6"), overlay = TRUE, pt.size = 2.5, cols.use = c("gold","chartreuse2", "magenta2", "black"), no.legend = FALSE)
View(dat2)
###write cell names
write.csv(SRGdropseq@cell.names,file="cellnames.csv",quote=F,row.names = F)
#####################################
#########Quality control#############
#####################################
### ________________
### Quality controls
### ________________
### plots for confoundng variables
VlnPlot(SRGdropseq, c("nGene"), nCol = 1, group.by = "orig.ident")
VlnPlot(SRGdropseq, c("nUMI"), nCol = 1, group.by = "orig.ident")
VlnPlot(SRGdropseq, c("percent.mito"), nCol=1, group.by = "orig.ident")
GenePlot(SRGdropseq, "nUMI", "percent.mito")
GenePlot(SRGdropseq, "nUMI", "nGene")
GenePlot(SRGdropseq, "percent.mito", "nGene")
### verify the selection of PCs###
SRGdropseq <- JackStraw(SRGdropseq, num.replicate = 100, do.print = FALSE)
JackStrawPlot(SRGdropseq, PCs = 1:12)
____________________________________________________________________
____________________________________________________________________
____________________________________________________________________
Seurat_GLUFU_postcc.R
____________________
library(Seurat)
library(dplyr)
library(Matrix)
### install.packages("rgl")
library(rgl)
### ensure the working directory is set
### read in raw DGE dat
SRGdropseq.data=read.table("FRUCTOSE_GLUCOSE_merge.DGE.txt",sep="\t",header=TRUE,row.names=1)
### change working directory if required
### initialize the Seurat object with the raw (non-normalized data).
### keep all genes expressed in >= 3 cells. Keep all cells with at least 2000 detected genes.
SRGdropseq <- CreateSeuratObject(raw.data = SRGdropseq.data, min.cells = 3, min.genes = 2000, project = "BLAYDES", names.field = 1, names.delim = "_", do.scale = FALSE, do.center = FALSE)
### normalise the data
SRGdropseq <- NormalizeData(object = SRGdropseq, normalization.method = "LogNormalize", scale.factor = 10000)
### calculate mitochondrial content for each cell
mito.genes <- grep("^MT-", rownames(SRGdropseq@data), value = T)
percent.mito <- colSums(expm1(SRGdropseq@data[mito.genes, ]))/colSums(expm1(SRGdropseq@data))
SRGdropseq <- AddMetaData(SRGdropseq, percent.mito, "percent.mito")
### plots of confounding variables (end of script) used to identify settings with which to subset data
### subset data
SRGdropseq <- SubsetData(SRGdropseq, subset.name = "nUMI", accept.high = 15000)
SRGdropseq <- SubsetData(SRGdropseq, subset.name = "percent.mito", accept.high = 0.1)
### FindVariableGenes not used here for UMI datasets where technical variables are regressed out
### define all the genes not expressed from mitochondrial DNA
nonmito.genes <- grep("^MT-", rownames(SRGdropseq@data), value = T, invert = TRUE)
writeLines(nonmito.genes, con = "nonmito.genes.txt")
### perform negative-binomial regression on the nonmito genes, this sets their value in XXXXX@scale.data, which is used for PCA/clustering
### to use all genes: genes.use = rownames(SRGdropseq@data)
SRGdropseq <- ScaleData(SRGdropseq, vars.to.regress = c("nUMI", "percent.mito"), genes.use = nonmito.genes, model.use = "negbinom", do.scale = T, do.center = T)
### ___________________________________________________________________________________________
### Cell Cycle Modified PCA preparation (http://satijalab.org/seurat/cell_cycle_vignette.html)
### ___________________________________________________________________________________________
cc.genes <- readLines(con = "C:/Program Files/R/R-3.4.1/seurat_resources/regev_lab_cell_cycle_genes.txt")
s.genes <- cc.genes[1:43]
g2m.genes <- cc.genes[44:98]
SRGdropseq <- CellCycleScoring(object = SRGdropseq, s.genes = s.genes, g2m.genes = g2m.genes, set.ident = TRUE)
head(x = SRGdropseq@meta.data)
JoyPlot(object = SRGdropseq, features.plot = c("PCNA", "TOP2A", "MCM6", "MKI67"), nCol = 2)
SRGdropseq <- RunPCA(object = SRGdropseq, pc.genes = c(s.genes, g2m.genes), do.print = FALSE)
PCAPlot(object = SRGdropseq)
SRGdropseq <- ScaleData(object = SRGdropseq, vars.to.regress = c("S.Score", "G2M.Score"), display.progress = FALSE)
### run PCA with the full set of (filtered) data.
### use pc.genes = rownames(SRGdropseq@data) for all genes. SRGdropseq@var.genes for variable genes if defined
SRGdropseq <- RunPCA(SRGdropseq, pc.genes = nonmito.genes, pcs.compute = 20, pcs.print = 20)
PCHeatmap(SRGdropseq,pc.use = 1:12,100)
PCHeatmap(SRGdropseq,pc.use = 13:20,100)
PCElbowPlot(SRGdropseq, num.pc = 20)
### select PCAs for downstream analysis, run TSNE and find clusters. PC1 and PC2 are commonly cell cycle
PCA <-c(1:4)
SRGdropseq <- RunTSNE(SRGdropseq, dims.use = PCA , do.fast = T, dim.embed = 3)
### ________________________
### RESULTS FOR PUBLICATION
### ________________________
### outputs based on original identity
SRGdropseq <- SetAllIdent(SRGdropseq, id = "orig.ident")
TSNEPlot(SRGdropseq,do.label = F, pt.size=2.5, colors.use = c("darkorange","blue4"))
SRGdropseq.origidentmarkers <- FindAllMarkers(SRGdropseq, genes.use = nonmito.genes, only.pos = TRUE, min.pct = 0.25, thresh.use = 0.25, min.diff.pct = -Inf, test.use = "bimod")
SRGdropseq.origidentmarkers %>% group_by(cluster) %>% top_n(2, avg_diff)
write.csv (SRGdropseq.origidentmarkers, "origidentmarkers.csv")
SRGdropseq.origidentmarkers %>% group_by(cluster) %>% top_n(20, avg_diff) -> top20
DoHeatmap(SRGdropseq, genes.use = top20$gene, slim.col.label = TRUE, remove.key = FALSE, rotate.key = TRUE, cex.row = 10, title = "Original Cell Identity")
### outputs based on clustering analysis
### save.SNN means that you can easily re-run with different resolution values. Here we run with three different resolutions for original testing
SRGdropseq <- FindClusters(SRGdropseq, reduction.type = "pca", dims.use = PCA, resolution = seq(0.5,1.25,0.25), force.recalc = TRUE, save.SNN = T, print.output = FALSE)
SRGdropseq <- SetAllIdent(SRGdropseq, id = "res.0.75")
### ___________________________________________________________
### For higher resolution (res.1) analysis run the following lines also. This renames the clusters so they are consistent with those generateted by res. 0.75
### SRGdropseq <- SetAllIdent(SRGdropseq, id = "res.1")
### current.cluster.ids <- c(0, 1, 2, 3, 4)
### new.cluster.ids <- c("1", "0A", "2", "0B", "3")
### SRGdropseq@ident <- plyr::mapvalues(x = SRGdropseq@ident, from = current.cluster.ids, to = new.cluster.ids)
### ____________________________________________________________
### this stashes the cluster identities, so they can then be recalled
### it then creates subsets of the data based on original identity so that the presence of these subsets in the clusters can be analysed
SRGdropseq <- StashIdent(object = SRGdropseq, save.name = "ClusterNames")
SRGdropseq <- SetAllIdent(SRGdropseq, id = "orig.ident")
Glucosecells <- WhichCells(SRGdropseq, ident = "Glucose")
Fructosecells <- WhichCells(SRGdropseq, ident = "Fructose")
SRGdropseqglu <- SubsetData(SRGdropseq, cells.use = Glucosecells)
SRGdropseqfru <- SubsetData(SRGdropseq, cells.use = Fructosecells)
SRGdropseq <- SetAllIdent(SRGdropseq, id = "ClusterNames")
SRGdropseqglu <- SetAllIdent(SRGdropseqglu, id = "ClusterNames")
SRGdropseqfru <- SetAllIdent(SRGdropseqfru, id = "ClusterNames")
TSNEPlot(SRGdropseq,do.label = T, pt.size=2.5, no.legend =F,colors.use = c("indianred1","turquoise2", "olivedrab3", "mediumorchid3", "mediumseagreen"))
plot3d(x=SRGdropseq@dr$tsne@cell.embeddings[,1], y = SRGdropseq@dr$tsne@cell.embeddings[,2], z = SRGdropseq@dr$tsne@cell.embeddings[,3], xlab = "x", ylab = "y", zlab = "z", group.by = "ClusterNames",
col=c("indianred1","turquoise2", "olivedrab3", "mediumorchid3", "mediumseagreen")[SRGdropseq@ident], type="s",radius=0.5)
### _____________________________________________________________
### modified colour scheme for res.1 for consistency with res0.75
### TSNEPlot(SRGdropseq,do.label = T, pt.size=2.5, no.legend =F,colors.use = c("indianred1","orange", "turquoise2", "olivedrab3", "mediumorchid3", "mediumseagreen"))
### plot3d(x=SRGdropseq@dr$tsne@cell.embeddings[,1], y = SRGdropseq@dr$tsne@cell.embeddings[,2], z = SRGdropseq@dr$tsne@cell.embeddings[,3], xlab = "x", ylab = "y", zlab = "z", group.by = "ClusterNames",
### col=c("indianred1", "orange", "turquoise2", "olivedrab3", "mediumorchid3", "mediumseagreen")[SRGdropseq@ident], type="s",radius=0.5)
### ________________________________________________________________
SRGdropseq.clustermarkers <- FindAllMarkers(SRGdropseq, genes.use = nonmito.genes, only.pos = FALSE, min.pct = 0.25, thresh.use = 0.25, min.diff.pct = -Inf, test.use = "bimod")
### the min.dif.pc in FindAllMarkers is stated -Inf by default, but in v2.0 is in fact 0.05, so needs manually setting to -Inf
SRGdropseq.clustermarkers %>% group_by(cluster) %>% top_n(2, avg_diff)
write.csv (SRGdropseq.clustermarkers, "clustermarkers.csv")
SRGdropseq.clustermarkers %>% group_by(cluster) %>% top_n(20, avg_diff) -> top20
DoHeatmap(SRGdropseq, genes.use = top20$gene, slim.col.label = TRUE, remove.key = FALSE, rotate.key = TRUE, cex.row = 6, title = "Clusters")
### outputs for original identity subsets
SRGdropseqglu.clustermarkers <- FindAllMarkers(SRGdropseqglu, genes.use = nonmito.genes, only.pos = F, min.pct = 0.25, thresh.use = 0.25, min.diff.pct = -Inf, test.use = "bimod")
SRGdropseqglu.clustermarkers %>% group_by(cluster) %>% top_n(2, avg_diff)
write.csv (SRGdropseqglu.clustermarkers, "clustermarkersglu.csv")
VlnPlot(SRGdropseqglu, c("PGAM1","TPI1", "PFKP", "LDHA", "PKM", "PGK1"), nCol=2, cols.use = c("indianred1","turquoise2", "olivedrab3", "mediumorchid3", "mediumseagreen") )
### grouped barchart
counts <- table(SRGdropseq@meta.data$orig.ident, SRGdropseq@meta.data$ClusterNames)
barplot(counts, xlab = "Cell Clusters",ylab = "Number of Cells", col=c('darkorange','blue4'), legend = rownames(counts), beside =T)
dat <- data.frame(counts)
dat2 <- data.frame(Cluster = dat$Var2,
Treatment = dat$Var1,
NumberofCells = dat$Freq)
### END
### ____________________________
### plots for data presentation
### ____________________________
VlnPlot(SRGdropseq, c("PGK1", "COX8A", "MKI67", "ITGA6", "ITGB1", "HMGA1"), nCol=2, group.by = "orig.ident", cols.use = c("darkorange","blue4"))
### res.0.75 plots
### ______________
VlnPlot(SRGdropseq, c("PGK1", "COX8A", "MKI67", "ITGA6", "ITGB1", "HMGA1"), nCol=2, cols.use = c("indianred1","turquoise2", "olivedrab3", "mediumorchid3", "mediumseagreen") )
SRGdropseqglu.clusteridentifiers <- FindMarkers(SRGdropseqglu, ident.1 = 1, ident.2 = NULL, test.use = "roc", genes.use = nonmito.genes, min.diff.pct = -Inf)
write.csv(SRGdropseqglu.clusteridentifiers, "clusteridentifiersglu_res075_1vall.csv")
### res.1 plots
### ____________
VlnPlot(SRGdropseq, c("ATP6V0E1", "EHF", "RPL19", "KTN1", "ITGA6", "ITGB1"), nCol=2, cols.use = c("indianred1","orange", "turquoise2", "olivedrab3", "mediumorchid3", "mediumseagreen"), ident.include = c("0A", "0B"))
SRGdropseq.clusteridentifiers <- FindMarkers(SRGdropseq, ident.1 = "0B", ident.2 = "0A", test.use = "roc", genes.use = nonmito.genes, min.diff.pct = -Inf)
write.csv(SRGdropseq.clusteridentifiers, "clusteridentifiers_res1_0Bv0A.csv")
### _____________
### other plot types and outputs
### _____________
FeaturePlot(SRGdropseq, c("ITGA6"),pt.size = 2.5, cols.use = c("gold","black"), no.legend = F) ###, min.cutoff = "q10")
DotPlot(SRGdropseq, genes.plot = c("ITGA6", "ITGB1", "MKI67"),cols.use = c("gold","black"), plot.legend = TRUE, group.by = "orig.ident")
###This separates the Feature Plots by original identity
FeatureHeatmap(SRGdropseq, features.plot = c("ITGA6", "ITGB1"), group.by = "orig.ident", sep.scale = TRUE, pt.size = 2.5, cols.use = c("gold", "darkblue"), key.position = "none")
###Feature PLot overlay###
FeaturePlot(SRGdropseq, c("ITGB1", "ITGA6"), overlay = TRUE, pt.size = 2.5, cols.use = c("gold","chartreuse2", "magenta2", "black"), no.legend = FALSE)
###write cell names
write.csv(SRGdropseq@cell.names,file="cellnames.csv",quote=F,row.names = F)
### ________________
### Quality controls
### ________________
### plots for confoundng variables
VlnPlot(SRGdropseq, c("nGene"), nCol = 1, group.by = "orig.ident")
VlnPlot(SRGdropseq, c("nUMI"), nCol = 1, group.by = "orig.ident")
VlnPlot(SRGdropseq, c("percent.mito"), nCol=1, group.by = "orig.ident")
GenePlot(SRGdropseq, "nUMI", "percent.mito")
GenePlot(SRGdropseq, "nUMI", "nGene")
GenePlot(SRGdropseq, "percent.mito", "nGene")
### verify the selection of PCs###
SRGdropseq <- JackStraw(SRGdropseq, num.replicate = 100, do.print = FALSE)
JackStrawPlot(SRGdropseq, PCs = 1:12)
_____________________________________________________________________
______________________________________________________________________
______________________________________________________________________
Seurat_GLUFRU_postcc_ITGA6.R
__________________________
library(Seurat)
library(dplyr)
library(Matrix)
### install.packages("rgl")
library(rgl)
### ensure the working directory is set
### read in raw DGE dat
SRGdropseq.data=read.table("FRUCTOSE_GLUCOSE_merge.DGE.txt",sep="\t",header=TRUE,row.names=1)
### change working directory if required
### initialize the Seurat object with the raw (non-normalized data).
### keep all genes expressed in >= 3 cells. Keep all cells with at least 2000 detected genes.
SRGdropseq <- CreateSeuratObject(raw.data = SRGdropseq.data, min.cells = 3, min.genes = 2000, project = "BLAYDES", names.field = 1, names.delim = "_", do.scale = FALSE, do.center = FALSE)
### normalise the data
SRGdropseq <- NormalizeData(object = SRGdropseq, normalization.method = "LogNormalize", scale.factor = 10000)
### calculate mitochondrial content for each cell
mito.genes <- grep("^MT-", rownames(SRGdropseq@data), value = T)
percent.mito <- colSums(expm1(SRGdropseq@data[mito.genes, ]))/colSums(expm1(SRGdropseq@data))
SRGdropseq <- AddMetaData(SRGdropseq, percent.mito, "percent.mito")
### plots of confounding variables (end of script) used to identify settings with which to subset data
### subset data
SRGdropseq <- SubsetData(SRGdropseq, subset.name = "nUMI", accept.high = 15000)
SRGdropseq <- SubsetData(SRGdropseq, subset.name = "percent.mito", accept.high = 0.1)
### subset on ITGA6 positive cells
SRGdropseq <- SubsetData(SRGdropseq, subset.name = "ITGA6", accept.low = 0.1, max.cells.per.ident = 34)
### FindVariableGenes not used here for UMI datasets where technical variables are regressed out
### define all the genes not expressed from mitochondrial DNA
nonmito.genes <- grep("^MT-", rownames(SRGdropseq@data), value = T, invert = TRUE)
writeLines(nonmito.genes, con = "nonmito.genes.txt")
### perform negative-binomial regression on the nonmito genes, this sets their value in XXXXX@scale.data, which is used for PCA/clustering
### to use all genes: genes.use = rownames(SRGdropseq@data)
SRGdropseq <- ScaleData(SRGdropseq, vars.to.regress = c("nUMI", "percent.mito"), genes.use = nonmito.genes, model.use = "negbinom", do.scale = T, do.center = T)
### ___________________________________________________________________________________________
### Cell Cycle Modified PCA preparation (http://satijalab.org/seurat/cell_cycle_vignette.html)
### ___________________________________________________________________________________________
cc.genes <- readLines(con = "C:/Program Files/R/R-3.4.1/seurat_resources/regev_lab_cell_cycle_genes.txt")
s.genes <- cc.genes[1:43]
g2m.genes <- cc.genes[44:98]
SRGdropseq <- CellCycleScoring(object = SRGdropseq, s.genes = s.genes, g2m.genes = g2m.genes, set.ident = TRUE)
head(x = SRGdropseq@meta.data)
JoyPlot(object = SRGdropseq, features.plot = c("PCNA", "TOP2A", "MCM6", "MKI67"), nCol = 2)
SRGdropseq <- RunPCA(object = SRGdropseq, pc.genes = c(s.genes, g2m.genes), do.print = FALSE)
PCAPlot(object = SRGdropseq)
SRGdropseq <- ScaleData(object = SRGdropseq, vars.to.regress = c("S.Score", "G2M.Score"), display.progress = FALSE)
### run PCA with the full set of (filtered) data.
### use pc.genes = rownames(SRGdropseq@data) for all genes. SRGdropseq@var.genes for variable genes if defined
SRGdropseq <- RunPCA(SRGdropseq, pc.genes = nonmito.genes, pcs.compute = 20, pcs.print = 20)
PCHeatmap(SRGdropseq,pc.use = 1:12,68)
PCHeatmap(SRGdropseq,pc.use = 13:20,68)
PCElbowPlot(SRGdropseq, num.pc = 20)
### select PCAs for downstream analysis, run TSNE and find clusters. PC1 and PC2 are commonly cell cycle
### specific settings for low numbers of ITGA6 positive cells
PCA <-c(1:2, 4:6)
SRGdropseq <- RunTSNE(SRGdropseq, dims.use = PCA , do.fast = T, perplexity = 8, dim.embed = 3)
### ________________________
### RESULTS FOR PUBLICATION
### ________________________
### outputs based on original identity
SRGdropseq <- SetAllIdent(SRGdropseq, id = "orig.ident")
TSNEPlot(SRGdropseq,do.label = F, pt.size=2.5, colors.use = c("darkorange","blue4"))
SRGdropseq.origidentmarkers <- FindAllMarkers(SRGdropseq, genes.use = nonmito.genes, only.pos = TRUE, min.pct = 0.25, thresh.use = 0.25, min.diff.pct = -Inf, test.use = "bimod")
SRGdropseq.origidentmarkers %>% group_by(cluster) %>% top_n(2, avg_diff)
write.csv (SRGdropseq.origidentmarkers, "origidentmarkers.csv")
SRGdropseq.origidentmarkers %>% group_by(cluster) %>% top_n(20, avg_diff) -> top20
DoHeatmap(SRGdropseq, genes.use = top20$gene, slim.col.label = TRUE, remove.key = FALSE, rotate.key = TRUE, cex.row = 16, title = "Original Cell Identity")
### ___________
### END
### __________
### outputs based on clustering analysis
### not used, given these small cell numbers
### save.SNN means that you can easily re-run with different resolution values. Here we run with three different resolutions for original testing
### modified parameters for low numbers of ITGA6 positive cells
SRGdropseq <- FindClusters(SRGdropseq, reduction.type = "pca", dims.use = PCA, resolution = seq(0.5,1.25,0.25), force.recalc = TRUE, save.SNN = T, k.param = 10, k.scale = 10, print.output = FALSE)
SRGdropseq <- SetAllIdent(SRGdropseq, id = "res.1")
### this stashes the cluster identities, so they can then be recalled
SRGdropseq <- StashIdent(object = SRGdropseq, save.name = "ClusterNames")
TSNEPlot(SRGdropseq,do.label = T, pt.size=2.5, no.legend =F,colors.use = c("indianred1","turquoise2", "olivedrab3", "mediumseagreen", "mediumorchid3"))
plot3d(x=SRGdropseq@dr$tsne@cell.embeddings[,1], y = SRGdropseq@dr$tsne@cell.embeddings[,2], z = SRGdropseq@dr$tsne@cell.embeddings[,3], xlab = "x", ylab = "y", zlab = "z", group.by = "ClusterNames",
col=c("indianred1","turquoise2", "olivedrab3", "mediumseagreen", "mediumorchid3")[SRGdropseq@ident], type="s",radius=0.5)
SRGdropseq.clustermarkers <- FindAllMarkers(SRGdropseq, genes.use = nonmito.genes, only.pos = FALSE, min.pct = 0.25, thresh.use = 0.25, min.diff.pct = -Inf, test.use = "bimod")
### the min.dif.pc in FindAllMarkers is stated -Inf by default, but in v2.0 is in fact 0.05, so needs manually setting to -Inf
SRGdropseq.clustermarkers %>% group_by(cluster) %>% top_n(2, avg_diff)
write.csv (SRGdropseq.clustermarkers, "clustermarkers.csv")
SRGdropseq.clustermarkers %>% group_by(cluster) %>% top_n(20, avg_diff) -> top20
DoHeatmap(SRGdropseq, genes.use = top20$gene, slim.col.label = TRUE, remove.key = T, cex.row = 6)
### grouped barchart
counts <- table(SRGdropseq@meta.data$orig.ident, SRGdropseq@meta.data$ClusterNames) #SeuratObject@meta.data$ColumnNameFortSNEResolutionDefiningClusters
barplot(counts, xlab = "Cell Clusters",ylab = "Number of Cells", col=c('darkorange','blue4'), legend = rownames(counts), beside =T)
dat <- data.frame(counts)
dat2 <- data.frame(Cluster = dat$Var2,
Treatment = dat$Var1,
NumberofCells = dat$Freq)
View(dat2)
### ____________________________
### plots for data presentation
### ____________________________
VlnPlot(SRGdropseq, c("COX8A","RPL19", "PGK1", "CTNNB1", "EMP1", "EHF"), nCol=2, group.by = "orig.ident", cols.use = c("darkorange","blue4"))
### _____________
### other plot types and outputs
### _____________
FeaturePlot(SRGdropseq, c("ITGA6"),pt.size = 2.5, cols.use = c("gold","black"), no.legend = F) ###, min.cutoff = "q10")
DotPlot(SRGdropseq, genes.plot = c("ITGA6", "ITGB1", "MKI67"),cols.use = c("gold","black"), plot.legend = TRUE, group.by = "orig.ident")
###This separates the Feature Plots by original identity
FeatureHeatmap(SRGdropseq, features.plot = c("ITGA6", "ITGB1"), group.by = "orig.ident", sep.scale = TRUE, pt.size = 2.5, cols.use = c("gold", "darkblue"), key.position = "none")
###Feature PLot overlay
FeaturePlot(SRGdropseq, c("ITGB1", "ITGA6"), overlay = TRUE, pt.size = 2.5, cols.use = c("gold","chartreuse2", "magenta2", "black"), no.legend = FALSE)
###write cell names
write.csv(SRGdropseq@cell.names,file="cellnames.csv",quote=F,row.names = F)
### defining the markers of one cluster vs another one
SRGdropseq.clusteridentifiers <- FindMarkers(SRGdropseq, ident.1 = 0, ident.2 = NULL, test.use = "roc", min.diff.pct = -Inf)
write.csv(SRGdropseq.clusteridentifiers, "clusteridentifiers0vall.csv")
### ________________
### Quality controls
### ________________
### plots for confoundng variables
VlnPlot(SRGdropseq, c("nGene"), nCol = 1, group.by = "orig.ident")
VlnPlot(SRGdropseq, c("nUMI"), nCol = 1, group.by = "orig.ident")
VlnPlot(SRGdropseq, c("percent.mito"), nCol=1, group.by = "orig.ident")
GenePlot(SRGdropseq, "nUMI", "percent.mito")
GenePlot(SRGdropseq, "nUMI", "nGene")
GenePlot(SRGdropseq, "percent.mito", "nGene")
### verify the selection of PCs###
SRGdropseq <- JackStraw(SRGdropseq, num.replicate = 100, do.print = FALSE)
JackStrawPlot(SRGdropseq, PCs = 1:12)
_________________________________________________________________
__________________________________________________________________
__________________________________________________________________
