# Supplementary material for: The effects of restricted glycolysis on stem-cell like characteristics of breast cancer cells
Source: Oncotarget. 2018 May 1;9(33):23274–88. doi: 10.18632/oncotarget.25299 (PMC5955399; doi:10.18632/oncotarget.25299)
Supplement: Supplementary file 3 [file oncotarget-09-23274-s003.xlsx]

## Sheet: (i) allcells_origident
	p_val	avg_diff	pct.1	pct.2	cluster	gene
RPL19	3.2633e-19	0.35862	1	1	Fructose	RPL19
NPC2	3.78085e-16	0.487975	1	0.984	Fructose	NPC2
COX7C	2.02222e-10	0.318588	1	1	Fructose	COX7C
RPL30	6.23313e-10	0.3349	1	0.984	Fructose	RPL30
RPS12	2.52086e-09	0.300386	1	1	Fructose	RPS12
S100A4	1.29428e-07	0.278851	0.989	0.992	Fructose	S100A4
CSTB	1.36041e-07	0.349468	0.966	0.797	Fructose	CSTB
RPL37A	1.81587e-07	0.267582	1	1	Fructose	RPL37A
USMG5	3.87874e-07	0.267719	0.989	0.984	Fructose	USMG5
ATP6V0E1	5.54442e-07	0.318774	0.994	0.938	Fructose	ATP6V0E1
IFIT3	6.96304e-07	0.469241	0.303	0.25	Fructose	IFIT3
COX6C	7.5266e-07	0.266907	1	1	Fructose	COX6C
ATP5G3	1.67272e-06	0.316249	0.949	0.859	Fructose	ATP5G3
SLC25A5	2.34861e-06	0.289876	0.977	0.977	Fructose	SLC25A5
COX6B1	2.65652e-06	0.276099	0.994	0.984	Fructose	COX6B1
S100A13	3.69848e-06	0.383347	0.909	0.766	Fructose	S100A13
SAT1	4.89214e-06	0.526064	0.943	0.844	Fructose	SAT1
COX8A	5.33755e-06	0.369421	0.977	0.938	Fructose	COX8A
S100A6	8.71708e-06	0.263076	1	1	Fructose	S100A6
MGST3	1.742e-05	0.309009	0.954	0.836	Fructose	MGST3
HINT1	1.76355e-05	0.250765	0.989	1	Fructose	HINT1
GSTO1	2.16653e-05	0.325957	0.84	0.758	Fructose	GSTO1
GMNN	2.90531e-05	0.336759	0.566	0.453	Fructose	GMNN
HIGD2A	4.72407e-05	0.297063	0.914	0.828	Fructose	HIGD2A
IFI30	5.73799e-05	0.350785	0.503	0.297	Fructose	IFI30
IGFBP7	6.52253e-05	0.368994	0.891	0.805	Fructose	IGFBP7
LCN2	6.86232e-05	0.553622	0.686	0.461	Fructose	LCN2
ASAH1	7.65461e-05	0.259709	0.669	0.602	Fructose	ASAH1
RBM3	0.000116584	0.283307	0.943	0.922	Fructose	RBM3
NDUFA6	0.00015429	0.323456	0.749	0.617	Fructose	NDUFA6
CD55	0.000268856	0.35424	0.76	0.594	Fructose	CD55
GLRX2	0.000337363	0.322644	0.571	0.383	Fructose	GLRX2
CST4	0.000365035	0.268156	0.994	0.938	Fructose	CST4
IFI27L2	0.000451902	0.28569	0.709	0.555	Fructose	IFI27L2
SNHG3	0.00045309	0.3383	0.674	0.539	Fructose	SNHG3
SNHG5	0.000453545	0.275963	0.971	0.93	Fructose	SNHG5
COX5A	0.000552736	0.284474	0.834	0.688	Fructose	COX5A
DBI	0.000767101	0.291116	0.88	0.758	Fructose	DBI
CYR61	0.000782995	0.601721	0.36	0.164	Fructose	CYR61
NDUFB1	0.000894562	0.253393	0.897	0.875	Fructose	NDUFB1
HSPB11	0.00119347	0.27141	0.709	0.586	Fructose	HSPB11
TXNDC17	0.00120573	0.27341	0.903	0.812	Fructose	TXNDC17
CST1	0.00141849	0.26553	1	0.984	Fructose	CST1
CISD1	0.00168426	0.282447	0.68	0.539	Fructose	CISD1
PMAIP1	0.00187789	0.344506	0.554	0.445	Fructose	PMAIP1
TUBA1C	0.0021743	0.283199	0.88	0.742	Fructose	TUBA1C
PPFIBP2	0.00221895	0.27362	0.303	0.133	Fructose	PPFIBP2
ABRACL	0.00233779	0.313786	0.68	0.531	Fructose	ABRACL
SPRY1	0.00254515	0.262143	0.566	0.367	Fructose	SPRY1
SMIM4	0.00257557	0.280035	0.406	0.234	Fructose	SMIM4
GNPDA1	0.00261899	0.278834	0.509	0.336	Fructose	GNPDA1
CDA	0.00278169	0.261786	0.269	0.109	Fructose	CDA
SNHG9	0.00298092	0.257033	0.474	0.273	Fructose	SNHG9
UBE2T	0.00331348	0.268953	0.406	0.258	Fructose	UBE2T
EEF1E1	0.00353216	0.270395	0.817	0.695	Fructose	EEF1E1
C9orf16	0.00363381	0.282362	0.794	0.719	Fructose	C9orf16
SNRPF	0.00380992	0.25887	0.846	0.727	Fructose	SNRPF
TRAPPC2L	0.0049079	0.252974	0.531	0.398	Fructose	TRAPPC2L
BOLA3	0.00502828	0.287788	0.566	0.383	Fructose	BOLA3
HIST1H1C	0.00585275	0.347388	0.537	0.398	Fructose	HIST1H1C
CD82	0.0066776	0.313345	0.503	0.312	Fructose	CD82
RHOBTB3	0.00730876	0.262378	0.806	0.664	Fructose	RHOBTB3
TXNIP1	1.13179e-34	1.07479	0.688	0.051	Glucose	TXNIP
TMX41	1.18435e-24	1.29817	0.516	0.286	Glucose	TMX4
MIF1	1.217e-19	0.689699	0.906	0.617	Glucose	MIF
ACTB1	5.12926e-15	0.529647	0.984	0.949	Glucose	ACTB
CTD-2354A18.11	1.35822e-13	0.606887	0.312	0.011	Glucose	CTD-2354A18.1
EDARADD1	4.4763e-13	0.575886	0.641	0.28	Glucose	EDARADD
BNIP31	1.10346e-12	0.625178	0.852	0.571	Glucose	BNIP3
STC11	1.63387e-12	0.792723	0.789	0.451	Glucose	STC1
PGK11	4.26626e-12	0.512709	1	0.989	Glucose	PGK1
TPI11	5.09277e-11	0.425742	1	0.989	Glucose	TPI1
PGAM11	1.16445e-10	0.473825	0.68	0.406	Glucose	PGAM1
UGCG1	1.06939e-09	0.445952	0.531	0.434	Glucose	UGCG
HLA-G1	1.53375e-09	0.442966	0.531	0.234	Glucose	HLA-G
SLC16A31	4.6399e-09	0.497863	0.953	0.857	Glucose	SLC16A3
NARF1	6.11928e-09	0.360247	0.688	0.617	Glucose	NARF
RPL31	3.73167e-08	0.386479	0.961	0.897	Glucose	RPL3
RPL18A1	4.48453e-08	0.416139	0.625	0.4	Glucose	RPL18A
NRP11	7.51897e-08	0.456817	0.672	0.417	Glucose	NRP1
MMP141	9.62019e-08	0.448869	0.773	0.497	Glucose	MMP14
FAM162A1	1.09157e-07	0.26173	0.656	0.68	Glucose	FAM162A
C6orf621	1.74784e-07	0.463104	0.805	0.583	Glucose	C6orf62
LOXL21	1.76423e-07	0.391938	0.516	0.309	Glucose	LOXL2
P4HA11	2.56989e-07	0.475385	0.695	0.463	Glucose	P4HA1
LDHA1	2.61189e-07	0.376626	1	1	Glucose	LDHA
AK41	2.83116e-07	0.409246	0.406	0.126	Glucose	AK4
LDB21	3.55429e-07	0.417741	0.312	0.103	Glucose	LDB2
B4GALT11	5.30445e-07	0.376873	0.484	0.234	Glucose	B4GALT1
SNHG161	1.41085e-06	0.320131	0.594	0.4	Glucose	SNHG16
RPL101	4.83739e-06	0.346842	0.953	0.891	Glucose	RPL10
DPYSL21	6.29471e-06	0.355889	0.805	0.589	Glucose	DPYSL2
C4orf31	6.38605e-06	0.341274	0.953	0.84	Glucose	C4orf3
AKR1C31	7.97351e-06	0.387517	0.969	0.874	Glucose	AKR1C3
RNF2131	8.43508e-06	0.300447	0.422	0.309	Glucose	RNF213
PDIA41	9.8077e-06	0.401234	0.852	0.663	Glucose	PDIA4
CTNNB11	1.02703e-05	0.417435	0.875	0.766	Glucose	CTNNB1
TNFSF151	1.04864e-05	0.543978	0.32	0.12	Glucose	TNFSF15
DUSP41	1.21708e-05	0.311947	0.969	0.926	Glucose	DUSP4
NNMT1	1.23825e-05	0.42693	0.398	0.149	Glucose	NNMT
PLOD11	1.29739e-05	0.334446	0.656	0.463	Glucose	PLOD1
TNFAIP21	1.48461e-05	0.275859	0.281	0.229	Glucose	TNFAIP2
UBBP41	1.52101e-05	0.30737	0.547	0.32	Glucose	UBBP4
FLOT11	1.52512e-05	0.334447	0.695	0.526	Glucose	FLOT1
ALKBH51	2.09246e-05	0.349707	0.5	0.24	Glucose	ALKBH5
ANKRD111	2.28426e-05	0.376462	0.523	0.326	Glucose	ANKRD11
NFE2L11	3.27259e-05	0.300458	0.656	0.577	Glucose	NFE2L1
PTEN1	3.35179e-05	0.300279	0.406	0.229	Glucose	PTEN
NOG1	3.40906e-05	0.45333	0.375	0.263	Glucose	NOG
ANGPTL41	3.50295e-05	0.364669	0.32	0.126	Glucose	ANGPTL4
SRSF91	4.03634e-05	0.288114	0.75	0.623	Glucose	SRSF9
BMF1	4.17713e-05	0.282805	0.312	0.166	Glucose	BMF
NDRG11	5.24217e-05	0.295176	0.742	0.486	Glucose	NDRG1
BANF11	5.37788e-05	0.320775	0.812	0.726	Glucose	BANF1
ALDOA1	5.50853e-05	0.298989	1	0.989	Glucose	ALDOA
YWHAZ1	5.63307e-05	0.304596	0.953	0.851	Glucose	YWHAZ
MFSD101	6.12531e-05	0.266964	0.516	0.377	Glucose	MFSD10
SLC25A371	6.92007e-05	0.328747	0.938	0.811	Glucose	SLC25A37
DDX51	7.24658e-05	0.299223	0.984	0.971	Glucose	DDX5
BRD41	7.62834e-05	0.300436	0.703	0.531	Glucose	BRD4
ERO1L1	7.74962e-05	0.316851	0.562	0.394	Glucose	ERO1L
RBM421	8.02683e-05	0.279947	0.586	0.4	Glucose	RBM42
ZBTB441	8.66624e-05	0.280742	0.258	0.069	Glucose	ZBTB44
TAPBP1	9.56208e-05	0.31271	0.719	0.651	Glucose	TAPBP
PCSK51	0.000109139	0.325768	0.273	0.086	Glucose	PCSK5
GPI1	0.000113811	0.322935	0.719	0.549	Glucose	GPI
ENO11	0.000120089	0.266256	1	1	Glucose	ENO1
PABPC31	0.000131769	0.320477	0.484	0.28	Glucose	PABPC3
DNAJC31	0.000161086	0.281414	0.555	0.44	Glucose	DNAJC3
SHISA21	0.000188062	0.383919	0.43	0.229	Glucose	SHISA2
SLIT21	0.000207683	0.344221	0.312	0.16	Glucose	SLIT2
YWHAE1	0.000210859	0.25391	0.984	0.977	Glucose	YWHAE
FLOT21	0.000237194	0.272572	0.539	0.32	Glucose	FLOT2
ARRDC31	0.000240271	0.315889	0.383	0.183	Glucose	ARRDC3
OGFR1	0.000270524	0.30613	0.5	0.269	Glucose	OGFR
SLAIN21	0.000285077	0.261385	0.383	0.269	Glucose	SLAIN2
PLOD21	0.000296175	0.319593	0.695	0.474	Glucose	PLOD2
PAM1	0.000323715	0.340854	0.57	0.349	Glucose	PAM
PFKP1	0.000333025	0.28097	0.492	0.394	Glucose	PFKP
MARCKS1	0.000334877	0.33213	0.859	0.743	Glucose	MARCKS
NPTN1	0.000337123	0.283936	0.414	0.206	Glucose	NPTN
DDIT41	0.00034782	0.388743	0.836	0.691	Glucose	DDIT4
PLIN21	0.000350497	0.343615	0.68	0.503	Glucose	PLIN2
DDX271	0.000355236	0.316841	0.672	0.554	Glucose	DDX27
SOX41	0.000365721	0.430282	0.977	0.937	Glucose	SOX4
CCNI1	0.000367729	0.268194	0.953	0.926	Glucose	CCNI
SERPINA11	0.000391662	0.379934	0.453	0.274	Glucose	SERPINA1
MLLT41	0.000437808	0.275691	0.328	0.177	Glucose	MLLT4
ZNF1481	0.000440669	0.284443	0.375	0.206	Glucose	ZNF148
GBE11	0.000449578	0.309607	0.508	0.28	Glucose	GBE1
BNIP3L1	0.00045447	0.280725	0.875	0.726	Glucose	BNIP3L
GPBP1L11	0.000455081	0.254755	0.383	0.177	Glucose	GPBP1L1
SLC43A31	0.000516572	0.264185	0.508	0.377	Glucose	SLC43A3
TMED21	0.000525616	0.267012	0.781	0.703	Glucose	TMED2
NKTR1	0.000564975	0.334042	0.703	0.531	Glucose	NKTR
CFLAR1	0.00071806	0.2597	0.391	0.251	Glucose	CFLAR
TFAP2C1	0.000742397	0.357715	0.555	0.377	Glucose	TFAP2C
LINC006571	0.000777651	0.252615	0.758	0.566	Glucose	LINC00657
KIAA15511	0.000827932	0.257195	0.328	0.211	Glucose	KIAA1551
IGFBP31	0.001153	0.419079	0.273	0.229	Glucose	IGFBP3
KMT2A1	0.00120701	0.331366	0.555	0.446	Glucose	KMT2A
TRAM11	0.00133018	0.274363	0.641	0.486	Glucose	TRAM1
PLD31	0.00138259	0.262615	0.695	0.629	Glucose	PLD3
SERPINE21	0.00147668	0.450131	0.727	0.646	Glucose	SERPINE2
HSPA1B1	0.00154392	0.268712	0.531	0.326	Glucose	HSPA1B
VIPR11	0.0016608	0.332092	0.617	0.503	Glucose	VIPR1
EFNA51	0.00168584	0.3107	0.594	0.429	Glucose	EFNA5
IFITM31	0.00203788	0.283866	0.992	0.989	Glucose	IFITM3
SYNCRIP1	0.00221377	0.25523	0.672	0.543	Glucose	SYNCRIP
MT1X1	0.00226657	0.301938	0.719	0.731	Glucose	MT1X
CTC-425F1.41	0.00231433	0.414654	0.766	0.611	Glucose	CTC-425F1.4
RRAGA1	0.00235661	0.253814	0.438	0.234	Glucose	RRAGA
ELK31	0.00237545	0.287467	0.477	0.331	Glucose	ELK3
PPP3CA1	0.00245703	0.276106	0.508	0.377	Glucose	PPP3CA
AKR1C11	0.00285971	0.427191	0.438	0.32	Glucose	AKR1C1
ICAM11	0.00321291	0.329368	0.883	0.863	Glucose	ICAM1
STT3A1	0.00339302	0.25952	0.547	0.36	Glucose	STT3A
NR2F21	0.00344607	0.283541	0.727	0.617	Glucose	NR2F2
TRIB21	0.00403429	0.273085	0.547	0.371	Glucose	TRIB2
BRD31	0.0043197	0.269503	0.445	0.28	Glucose	BRD3
P4HA21	0.0052656	0.267305	0.492	0.343	Glucose	P4HA2
PBRM11	0.00527133	0.271747	0.523	0.411	Glucose	PBRM1
CPD1	0.00545248	0.268311	0.742	0.606	Glucose	CPD
NREP1	0.00561174	0.281929	0.516	0.331	Glucose	NREP
TNRC6A1	0.00590195	0.256393	0.414	0.234	Glucose	TNRC6A
EHF1	0.006157	0.318829	0.484	0.343	Glucose	EHF
VCP1	0.00632349	0.25041	0.766	0.651	Glucose	VCP
TUBA1A1	0.00697059	0.310533	0.852	0.754	Glucose	TUBA1A
BBX1	0.00810069	0.274778	0.734	0.617	Glucose	BBX

## Sheet: (ii) allcells_precc_clust
	p_val	avg_diff	pct.1	pct.2	cluster	gene
HIST1H4C	1.15176e-21	-1.28739	0.345	0.808	0	HIST1H4C
ITGB1	5.50079e-16	-0.787221	0.869	0.954	0	ITGB1
PTTG1	9.37471e-15	-1.03487	0.369	0.429	0	PTTG1
ALDOA	2.80195e-14	0.411625	1	0.991	0	ALDOA
TPM4	2.96423e-13	-0.590092	0.952	0.977	0	TPM4
PKM	4.23074e-13	0.378869	1	1	0	PKM
2007-09-01	1.49872e-11	-0.609284	0.631	0.795	0	2007-09-01
PSAP	2.82778e-11	0.320112	1	0.991	0	PSAP
FAM127B	4.66015e-11	0.501512	0.81	0.589	0	FAM127B
SMC4	7.4417e-11	-0.801995	0.143	0.42	0	SMC4
DST	1.06556e-10	-0.796458	0.345	0.703	0	DST
HMGN2	1.82062e-10	-0.698164	0.06	0.406	0	HMGN2
GAPDH	5.18208e-10	0.307629	1	1	0	GAPDH
LDHA	5.23369e-10	0.458009	1	1	0	LDHA
TFPI2	5.95643e-10	-0.607731	0.167	0.297	0	TFPI2
CENPF	1.60685e-09	-0.951506	0.119	0.297	0	CENPF
TOP2A	1.29811e-08	-1.00222	0.036	0.311	0	TOP2A
TPM3	2.04353e-08	-0.52755	0.774	0.913	0	TPM3
IFITM3	2.36589e-08	0.445806	1	0.986	0	IFITM3
EIF3A	2.55755e-08	-0.493942	0.75	0.895	0	EIF3A
ANP32E	3.13821e-08	-0.471876	0.405	0.511	0	ANP32E
PTPN11	3.50251e-08	-0.552667	0.5	0.753	0	PTPN11
NIN	6.43964e-08	-0.457599	0.119	0.42	0	NIN
PNN	7.09249e-08	-0.474392	0.679	0.813	0	PNN
ARPC5	7.31336e-08	-0.465059	0.821	0.904	0	ARPC5
MAP4	1.14866e-07	-0.453524	0.25	0.607	0	MAP4
HNRNPU	1.59876e-07	-0.502718	0.845	0.936	0	HNRNPU
NCL	1.68188e-07	-0.475061	0.845	0.963	0	NCL
TPI1	2.36701e-07	0.401457	1	0.991	0	TPI1
HMGB2	2.83101e-07	-0.709794	0.179	0.306	0	HMGB2
GOLGB1	3.08101e-07	-0.568988	0.548	0.758	0	GOLGB1
APLP2	3.1071e-07	-0.476503	0.917	0.982	0	APLP2
CKS2	3.62285e-07	-0.33508	0.643	0.575	0	CKS2
TMPO	4.05481e-07	-0.521272	0.333	0.562	0	TMPO
SMARCA5	4.41309e-07	-0.540649	0.464	0.735	0	SMARCA5
RAD21	5.27158e-07	-0.515278	0.702	0.854	0	RAD21
MATR3	5.70699e-07	-0.421447	0.821	0.872	0	MATR3
CHD8	6.58695e-07	-0.381179	0.167	0.393	0	CHD8
ZC3H11A	6.58806e-07	-0.432459	0.202	0.452	0	ZC3H11A
HNRNPM	6.86447e-07	-0.441509	0.869	0.941	0	HNRNPM
PLOD1	7.20794e-07	0.417826	0.714	0.479	0	PLOD1
GTF2F1	7.28991e-07	-0.386948	0.464	0.639	0	GTF2F1
TEAD1	7.48784e-07	-0.466788	0.143	0.393	0	TEAD1
ROCK1	7.63365e-07	-0.275207	0.321	0.438	0	ROCK1
NASP	7.94364e-07	-0.47928	0.56	0.708	0	NASP
NOP56	8.86912e-07	-0.49921	0.512	0.749	0	NOP56
ZNF638	9.09929e-07	-0.51343	0.226	0.525	0	ZNF638
FTH1	9.15841e-07	0.314388	1	1	0	FTH1
AFF4	1.01501e-06	-0.532538	0.226	0.525	0	AFF4
GRN	1.08375e-06	0.325229	1	0.954	0	GRN
DNMT1	1.27288e-06	-0.501174	0.369	0.667	0	DNMT1
MLF1IP	1.3284e-06	-0.566872	0.036	0.265	0	MLF1IP
LMO7	1.57913e-06	-0.339767	0.071	0.265	0	LMO7
SLK	1.7903e-06	-0.455191	0.464	0.776	0	SLK
CCDC50	1.8367e-06	-0.448209	0.488	0.721	0	CCDC50
HNRNPUL2	2.18809e-06	-0.303048	0.107	0.333	0	HNRNPUL2
ABCF1	2.21964e-06	-0.442649	0.774	0.918	0	ABCF1
PRPF38B	2.24109e-06	-0.45427	0.369	0.575	0	PRPF38B
ZWINT	2.27834e-06	-0.486192	0.06	0.301	0	ZWINT
PTRF	2.44064e-06	-0.48154	0.524	0.694	0	PTRF
H2AFZ	2.77988e-06	-0.471634	0.964	0.959	0	H2AFZ
PHF3	3.07543e-06	-0.500621	0.369	0.658	0	PHF3
EZR	3.14673e-06	-0.464623	0.357	0.648	0	EZR
DHX9	3.367e-06	-0.291371	0.321	0.479	0	DHX9
ARHGAP12	3.40498e-06	-0.338916	0.25	0.447	0	ARHGAP12
ENO1	4.55805e-06	0.256772	1	1	0	ENO1
BAZ1B	4.73482e-06	-0.410154	0.143	0.397	0	BAZ1B
CCNB1	5.22871e-06	-0.743304	0.06	0.26	0	CCNB1
UBE2T	5.46791e-06	-0.411447	0.202	0.397	0	UBE2T
SMC5	5.53568e-06	-0.377549	0.167	0.374	0	SMC5
ROCK2	5.75368e-06	-0.411971	0.119	0.356	0	ROCK2
PGK1	6.04951e-06	0.391858	0.988	0.995	0	PGK1
CSNK1A1	7.19943e-06	-0.409297	0.202	0.498	0	CSNK1A1
BOD1L1	7.60073e-06	-0.391728	0.31	0.429	0	BOD1L1
ARHGAP29	7.6207e-06	-0.374148	0.202	0.447	0	ARHGAP29
ASH1L	8.14451e-06	-0.428452	0.202	0.425	0	ASH1L
RPL10	8.29363e-06	0.38378	0.976	0.895	0	RPL10
IL6ST	9.2883e-06	-0.379825	0.405	0.616	0	IL6ST
FTSJ3	9.49201e-06	-0.440381	0.25	0.525	0	FTSJ3
HSP90AB1	9.85769e-06	-0.289772	1	1	0	HSP90AB1
DUSP4	1.10458e-05	0.352576	0.988	0.927	0	DUSP4
SLC16A3	1.106e-05	0.437071	0.94	0.881	0	SLC16A3
FNBP1L	1.1724e-05	-0.396697	0.357	0.498	0	FNBP1L
GSPT1	1.22285e-05	-0.44919	0.274	0.58	0	GSPT1
PPP6C	1.26345e-05	0.264542	0.44	0.361	0	PPP6C
CTNNB1	1.31633e-05	0.419911	0.833	0.804	0	CTNNB1
USP1	1.38642e-05	-0.453337	0.19	0.429	0	USP1
ING2	1.68354e-05	-0.360191	0.19	0.493	0	ING2
ACIN1	1.69968e-05	-0.400564	0.619	0.813	0	ACIN1
AURKA	1.70706e-05	-0.590013	0.048	0.251	0	AURKA
YBX1	1.71092e-05	-0.338331	0.976	0.991	0	YBX1
EZH2	1.7434e-05	-0.383991	0.143	0.333	0	EZH2
SAA2	1.74378e-05	0.639883	0.917	0.863	0	SAA2
LGALS3BP	1.89916e-05	0.361187	0.964	0.936	0	LGALS3BP
CLDND1	2.02551e-05	0.283364	0.75	0.708	0	CLDND1
CCNI	2.16511e-05	0.343884	0.94	0.936	0	CCNI
PTTG1IP	2.56472e-05	-0.304073	0.786	0.954	0	PTTG1IP
CLCN3	2.83706e-05	-0.373803	0.143	0.365	0	CLCN3
TSC22D4	2.85153e-05	0.386051	0.524	0.356	0	TSC22D4
UPF3A	3.274e-05	-0.299039	0.167	0.361	0	UPF3A
ATXN2	3.42966e-05	-0.435279	0.202	0.457	0	ATXN2
CKAP2	3.52803e-05	-0.412885	0.167	0.342	0	CKAP2
ITGA2	3.55222e-05	-0.438545	0.31	0.498	0	ITGA2
ITGA6	3.56663e-05	-0.441553	0.131	0.388	0	ITGA6
CTTNBP2NL	3.60531e-05	-0.329929	0.06	0.251	0	CTTNBP2NL
MACF1	3.66591e-05	-0.457658	0.238	0.493	0	MACF1
SLC25A24	3.90068e-05	-0.336762	0.19	0.479	0	SLC25A24
REST	3.96083e-05	-0.422922	0.226	0.466	0	REST
SUPT16H	4.11753e-05	-0.435175	0.417	0.653	0	SUPT16H
COPB1	4.18915e-05	-0.306724	0.655	0.753	0	COPB1
DKC1	4.27188e-05	-0.407698	0.202	0.466	0	DKC1
ACBD3	4.51324e-05	-0.388091	0.286	0.521	0	ACBD3
JMJD1C	4.77851e-05	-0.389233	0.143	0.356	0	JMJD1C
ZC3H13	4.81568e-05	-0.430129	0.357	0.58	0	ZC3H13
NEDD4L	5.2406e-05	-0.345079	0.131	0.37	0	NEDD4L
EPRS	5.65239e-05	-0.288572	0.429	0.548	0	EPRS
GPN3	5.69795e-05	-0.347572	0.262	0.502	0	GPN3
HNRNPR	5.77964e-05	-0.381169	0.69	0.854	0	HNRNPR
ANKRD12	5.8224e-05	-0.41917	0.524	0.721	0	ANKRD12
OSBPL8	5.83649e-05	-0.375865	0.369	0.589	0	OSBPL8
ZNF580	5.93333e-05	0.302293	0.417	0.247	0	ZNF580
PTPN1	6.10753e-05	-0.389264	0.464	0.703	0	PTPN1
CANX	6.21312e-05	-0.327798	0.905	0.982	0	CANX
HUWE1	6.27366e-05	-0.339792	0.179	0.457	0	HUWE1
RRBP1	6.30354e-05	-0.36581	0.619	0.845	0	RRBP1
HSPA8	6.43047e-05	0.31447	0.988	0.95	0	HSPA8
UACA	6.44854e-05	-0.438349	0.179	0.411	0	UACA
ARPC5L	6.64403e-05	-0.366996	0.524	0.703	0	ARPC5L
GNL2	6.91583e-05	-0.305788	0.238	0.525	0	GNL2
TMEM205	7.49566e-05	0.329186	0.774	0.626	0	TMEM205
PRKDC	7.69066e-05	-0.288288	0.131	0.324	0	PRKDC
SNX17	7.88909e-05	0.314983	0.476	0.256	0	SNX17
RBM23	8.23705e-05	-0.281827	0.226	0.374	0	RBM23
EPB41L2	8.25184e-05	-0.322709	0.048	0.251	0	EPB41L2
LRRFIP1	8.43764e-05	-0.304039	0.488	0.648	0	LRRFIP1
CAST	8.62164e-05	-0.375978	0.679	0.868	0	CAST
DCBLD2	8.64772e-05	-0.343037	0.286	0.489	0	DCBLD2
CD74	9.06176e-05	0.43022	0.976	0.963	0	CD74
PAPOLA	9.13944e-05	-0.358831	0.571	0.763	0	PAPOLA
EEF1A1	9.58313e-05	-0.328063	0.381	0.571	0	EEF1A1
WDR82	9.67059e-05	-0.299116	0.131	0.379	0	WDR82
DNM1L	0.000100203	-0.331016	0.131	0.352	0	DNM1L
ICAM1	0.000102157	0.406581	0.94	0.845	0	ICAM1
RBM25	0.00010444	-0.401604	0.643	0.817	0	RBM25
COL4A3BP	0.000105738	-0.302173	0.321	0.438	0	COL4A3BP
PPIP5K2	0.000106184	-0.315741	0.071	0.297	0	PPIP5K2
ZCCHC11	0.000106765	-0.400265	0.333	0.521	0	ZCCHC11
HMGB1	0.000109131	-0.316304	0.833	0.849	0	HMGB1
CEP350	0.000111731	-0.437941	0.238	0.443	0	CEP350
NDUFB7	0.000112253	0.29364	0.952	0.927	0	NDUFB7
PDCL3	0.000112425	-0.355556	0.631	0.781	0	PDCL3
ASXL1	0.000114792	-0.289154	0.25	0.461	0	ASXL1
CCT6A	0.000116838	-0.33639	0.762	0.881	0	CCT6A
PRRC2C	0.000122362	-0.40633	0.679	0.795	0	PRRC2C
SWAP70	0.000124364	-0.367507	0.202	0.47	0	SWAP70
RIF1	0.000131185	-0.327567	0.119	0.269	0	RIF1
CTNNAL1	0.000134772	-0.280503	0.262	0.461	0	CTNNAL1
CHMP1A	0.000138873	0.334762	0.548	0.352	0	CHMP1A
AKAP13	0.000139667	-0.342327	0.131	0.32	0	AKAP13
UBE2L6	0.000144035	0.297627	0.393	0.219	0	UBE2L6
NOP14	0.000148651	-0.27065	0.167	0.42	0	NOP14
DDX39B	0.000148997	-0.256815	0.095	0.292	0	DDX39B
SRSF4	0.000150049	-0.326337	0.5	0.703	0	SRSF4
ARL6IP1	0.000155129	-0.27667	0.536	0.689	0	ARL6IP1
TPR	0.000155652	-0.378693	0.5	0.749	0	TPR
CSGALNACT2	0.000156811	-0.352954	0.214	0.489	0	CSGALNACT2
MIR4458HG	0.000168081	0.252705	0.583	0.553	0	MIR4458HG
CTSD	0.000168333	0.287211	1	0.995	0	CTSD
TTC1	0.000176399	-0.336734	0.643	0.831	0	TTC1
MESDC2	0.000179421	-0.369706	0.643	0.772	0	MESDC2
SYNJ2	0.00018026	-0.348248	0.452	0.648	0	SYNJ2
HNRNPA2B1	0.00018434	-0.304583	0.976	0.973	0	HNRNPA2B1
ACTR2	0.000194491	-0.356073	0.417	0.658	0	ACTR2
ATRX	0.000210894	-0.400862	0.702	0.836	0	ATRX
EXOSC8	0.000218405	-0.29342	0.214	0.37	0	EXOSC8
SMARCA1	0.000225021	-0.418049	0.357	0.575	0	SMARCA1
GNL3	0.000226251	-0.385597	0.405	0.667	0	GNL3
MARCKSL1	0.000229936	0.334652	0.988	0.89	0	MARCKSL1
NUDC	0.000235805	-0.33919	0.619	0.767	0	NUDC
IK	0.000236113	-0.335542	0.583	0.808	0	IK
TMOD3	0.00023699	-0.393495	0.238	0.498	0	TMOD3
KIF5B	0.000248206	-0.324191	0.81	0.877	0	KIF5B
SLC25A6	0.000248412	0.290695	0.976	0.872	0	SLC25A6
PCM1	0.000250901	-0.367595	0.226	0.416	0	PCM1
PVRL2	0.000256377	0.354617	0.631	0.447	0	PVRL2
ACBD5	0.000257836	-0.351815	0.131	0.352	0	ACBD5
POLK	0.000272097	-0.275952	0.06	0.251	0	POLK
WBP11	0.000274502	-0.353145	0.214	0.411	0	WBP11
CDC5L	0.000282303	-0.37944	0.488	0.712	0	CDC5L
SEC61G	0.000288262	0.288508	0.976	0.922	0	SEC61G
HLA-DRA	0.000307926	0.548775	0.929	0.858	0	HLA-DRA
PLAU	0.000309918	-0.343502	0.19	0.356	0	PLAU
HP1BP3	0.000317548	-0.342894	0.81	0.904	0	HP1BP3
EMD	0.000320892	0.307242	0.536	0.347	0	EMD
DEK	0.000323893	-0.373885	0.821	0.904	0	DEK
HMGXB3	0.000323984	-0.256616	0.107	0.283	0	HMGXB3
MFSD10	0.000330135	0.307787	0.56	0.388	0	MFSD10
MAP4K5	0.000334474	-0.322568	0.202	0.42	0	MAP4K5
TACSTD2	0.000337685	0.432524	0.893	0.694	0	TACSTD2
NONO	0.000345572	0.279996	0.964	0.872	0	NONO
HTRA1	0.000354038	0.322789	0.536	0.356	0	HTRA1
REXO4	0.000356134	-0.273232	0.202	0.37	0	REXO4
STMN1	0.000374959	-0.286914	0.988	0.986	0	STMN1
CYR61	0.000376827	-0.699107	0.155	0.324	0	CYR61
SETD2	0.000379984	-0.345495	0.238	0.498	0	SETD2
TIA1	0.00038231	-0.319813	0.417	0.598	0	TIA1
DTYMK	0.000386185	-0.381289	0.357	0.516	0	DTYMK
SMC3	0.000409563	-0.308423	0.369	0.639	0	SMC3
MORF4L1	0.000411555	-0.342256	0.81	0.918	0	MORF4L1
NAP1L4	0.000411719	-0.346167	0.429	0.658	0	NAP1L4
RAI14	0.000419052	-0.345852	0.262	0.457	0	RAI14
SFPQ	0.000423636	-0.355003	0.56	0.721	0	SFPQ
SSRP1	0.00044988	-0.318161	0.619	0.772	0	SSRP1
MAD2L1	0.000459317	-0.359801	0.119	0.256	0	MAD2L1
TMEM66	0.000465343	0.27219	0.964	0.826	0	TMEM66
MAGED2	0.000474175	0.292833	0.964	0.836	0	MAGED2
PGAM1	0.00049883	0.308188	0.643	0.475	0	PGAM1
APH1A	0.000503914	0.30198	0.607	0.347	0	APH1A
SMEK1	0.000507287	-0.289076	0.131	0.333	0	SMEK1
CLINT1	0.000514921	-0.331765	0.369	0.553	0	CLINT1
FAM89B	0.000548921	0.313583	0.5	0.384	0	FAM89B
TMEM131	0.000558732	-0.293284	0.155	0.352	0	TMEM131
TES	0.00056676	-0.325918	0.357	0.548	0	TES
SERBP1	0.000590006	-0.323413	0.738	0.886	0	SERBP1
BAG6	0.00061793	0.32307	0.786	0.662	0	BAG6
TLN1	0.000636613	-0.373983	0.393	0.571	0	TLN1
RABGAP1	0.000645746	-0.303782	0.119	0.315	0	RABGAP1
CPSF2	0.000651672	-0.307207	0.155	0.342	0	CPSF2
PCNT	0.000671926	-0.251938	0.119	0.288	0	PCNT
BCAP29	0.000674235	-0.261718	0.143	0.361	0	BCAP29
HSPB11	0.000680083	-0.250282	0.631	0.667	0	HSPB11
TNPO2	0.000719277	0.271236	0.429	0.228	0	TNPO2
CHML	0.000719514	-0.349485	0.143	0.329	0	CHML
NRD1	0.000731848	-0.302369	0.56	0.644	0	NRD1
SLTM	0.00075022	-0.31761	0.5	0.603	0	SLTM
VSTM2L	0.000753159	0.334473	0.393	0.21	0	VSTM2L
BRD8	0.000762317	-0.369792	0.429	0.653	0	BRD8
UBE2K	0.000779675	-0.33414	0.488	0.68	0	UBE2K
RECQL	0.000794171	-0.266611	0.131	0.297	0	RECQL
ARID4B	0.000800321	-0.359167	0.357	0.584	0	ARID4B
SF3B1	0.000869306	-0.254063	0.69	0.735	0	SF3B1
MLEC	0.000935295	-0.307146	0.762	0.826	0	MLEC
C3	0.000944144	0.277751	0.726	0.703	0	C3
ZRANB2	0.000970524	-0.323026	0.476	0.712	0	ZRANB2
CAV1	0.000981949	-0.342351	0.262	0.447	0	CAV1
TAGLN2	0.000984075	0.2972	0.929	0.84	0	TAGLN2
HLA-A	0.00101892	0.256779	1	1	0	HLA-A
YWHAH	0.00102299	-0.26425	0.179	0.356	0	YWHAH
NUDT15	0.00105371	-0.263186	0.083	0.283	0	NUDT15
LARS	0.00112368	-0.310726	0.536	0.621	0	LARS
PPP1R18	0.00112833	0.271494	0.667	0.575	0	PPP1R18
SLBP	0.00114202	-0.324365	0.298	0.493	0	SLBP
CTCF	0.00117481	-0.264558	0.119	0.306	0	CTCF
RNASEH2A	0.00120944	-0.312549	0.226	0.352	0	RNASEH2A
MBP	0.00122462	-0.275575	0.262	0.42	0	MBP
GRSF1	0.00124141	0.28697	0.56	0.42	0	GRSF1
SLC38A2	0.00125418	0.276578	0.762	0.708	0	SLC38A2
SUZ12	0.00127274	-0.337732	0.202	0.411	0	SUZ12
ZFR	0.0013005	-0.330547	0.476	0.653	0	ZFR
SRRM2	0.00132507	-0.275203	0.619	0.712	0	SRRM2
DDX27	0.00132799	-0.260818	0.429	0.671	0	DDX27
SET	0.00133495	-0.297551	0.774	0.886	0	SET
MRPS10	0.00135776	-0.28388	0.738	0.868	0	MRPS10
MRPL28	0.00137107	0.282765	0.56	0.42	0	MRPL28
SRSF11	0.00137263	-0.302362	0.821	0.922	0	SRSF11
MIA3	0.00151635	-0.374552	0.286	0.498	0	MIA3
CHD4	0.00162177	-0.305281	0.679	0.758	0	CHD4
HERPUD1	0.00163466	0.320762	0.583	0.379	0	HERPUD1
TM7SF2	0.00164841	0.28107	0.286	0.123	0	TM7SF2
CD82	0.00167882	-0.284301	0.357	0.447	0	CD82
H2AFV	0.00169732	-0.258295	0.417	0.662	0	H2AFV
USP16	0.00172605	-0.31085	0.25	0.438	0	USP16
ANGPTL4	0.00183229	0.301341	0.321	0.164	0	ANGPTL4
SREK1	0.00183324	-0.320057	0.488	0.676	0	SREK1
SERPINA1	0.00192245	0.358794	0.452	0.311	0	SERPINA1
NUFIP2	0.00193088	-0.297067	0.226	0.374	0	NUFIP2
MB21D1	0.00199756	-0.272866	0.143	0.329	0	MB21D1
EDARADD	0.00202475	0.310651	0.595	0.37	0	EDARADD
BMF	0.00202642	0.261259	0.321	0.192	0	BMF
EXOC5	0.00206588	-0.263717	0.321	0.47	0	EXOC5
SSB	0.0020676	-0.297929	0.69	0.854	0	SSB
TAF7	0.00206962	-0.302012	0.643	0.749	0	TAF7
VIM	0.00208226	-0.318337	0.988	0.986	0	VIM
EEA1	0.0020863	-0.303046	0.214	0.384	0	EEA1
PSMC4	0.00216096	0.287532	0.738	0.521	0	PSMC4
HMGA1	0.00224502	-0.353065	0.81	0.79	0	HMGA1
GPR116	0.00226932	-0.313574	0.679	0.817	0	GPR116
ANP32B	0.00230281	-0.333735	0.619	0.699	0	ANP32B
CBX5	0.00234398	-0.316893	0.19	0.384	0	CBX5
LRPAP1	0.00236123	0.268803	0.845	0.804	0	LRPAP1
ZNF292	0.00242484	-0.255325	0.131	0.265	0	ZNF292
KDM5B	0.00244606	-0.331362	0.238	0.466	0	KDM5B
ARFIP1	0.00246991	-0.302424	0.286	0.516	0	ARFIP1
ZMYND8	0.00249565	-0.306022	0.774	0.785	0	ZMYND8
SPG20	0.00251193	-0.278395	0.298	0.438	0	SPG20
SPDL1	0.00252546	-0.394491	0.214	0.397	0	SPDL1
USP8	0.00253752	-0.312468	0.25	0.438	0	USP8
E2F7	0.00261705	-0.26336	0.155	0.32	0	E2F7
BCLAF1	0.00267832	-0.252269	0.655	0.849	0	BCLAF1
CCDC82	0.00269865	-0.311055	0.262	0.47	0	CCDC82
FAM107B	0.00272437	-0.322539	0.536	0.653	0	FAM107B
WDR60	0.00275511	-0.297732	0.464	0.58	0	WDR60
SMC2	0.00276004	-0.344509	0.286	0.457	0	SMC2
EPC1	0.0027726	-0.301645	0.226	0.438	0	EPC1
TMED4	0.00277394	0.280939	0.786	0.689	0	TMED4
DHX16	0.00283682	-0.27467	0.226	0.438	0	DHX16
RPSA	0.00296517	0.26209	0.952	0.845	0	RPSA
SPATS2L	0.00302134	-0.36583	0.369	0.571	0	SPATS2L
GOLGA4	0.00302356	-0.334865	0.512	0.667	0	GOLGA4
IQGAP1	0.0030416	-0.275313	0.798	0.863	0	IQGAP1
GPATCH8	0.00304597	-0.28414	0.238	0.429	0	GPATCH8
SPEN	0.00305994	-0.32581	0.179	0.356	0	SPEN
BIRC3	0.00309214	-0.439655	0.179	0.338	0	BIRC3
CYB5R1	0.00312743	0.25661	0.345	0.164	0	CYB5R1
TAPBP	0.00320979	0.279269	0.726	0.662	0	TAPBP
YES1	0.00327744	-0.254879	0.19	0.347	0	YES1
C1S	0.00340419	0.294031	0.369	0.183	0	C1S
GALNT1	0.00350014	-0.292748	0.298	0.443	0	GALNT1
C15orf48	0.00362907	-0.456198	0.286	0.466	0	C15orf48
GPI	0.00366105	0.281635	0.726	0.58	0	GPI
HLA-C	0.00383124	0.291657	1	0.995	0	HLA-C
STK4	0.00386301	-0.256407	0.226	0.411	0	STK4
C19orf60	0.00401594	0.259069	0.631	0.511	0	C19orf60
REV1	0.00404589	-0.294066	0.119	0.297	0	REV1
RUFY2	0.00405891	-0.261175	0.131	0.279	0	RUFY2
CLPTM1L	0.00406427	0.258545	0.81	0.708	0	CLPTM1L
MAP4K4	0.00412151	-0.3122	0.202	0.365	0	MAP4K4
PTOV1	0.00414479	0.26047	0.893	0.799	0	PTOV1
BRK1	0.0041553	0.253666	0.929	0.849	0	BRK1
GCC2	0.00416425	-0.276297	0.143	0.338	0	GCC2
UBTF	0.00437008	-0.268262	0.286	0.443	0	UBTF
EVI5	0.00444496	-0.266322	0.143	0.292	0	EVI5
BPTF	0.0044519	-0.342104	0.405	0.571	0	BPTF
TAX1BP1	0.00447418	-0.297517	0.786	0.877	0	TAX1BP1
LAMP1	0.00447603	0.259823	0.881	0.79	0	LAMP1
BCCIP	0.00450695	-0.257532	0.357	0.493	0	BCCIP
C6orf47	0.00474187	0.251371	0.405	0.21	0	C6orf47
PPFIA1	0.00475785	-0.30658	0.274	0.452	0	PPFIA1
KTN1	0.00476002	-0.26344	0.94	0.982	0	KTN1
CFH	0.00483056	-0.273226	0.44	0.493	0	CFH
CLIP1	0.00494217	-0.310038	0.333	0.511	0	CLIP1
HNRNPH3	0.00499552	-0.315527	0.619	0.763	0	HNRNPH3
LUZP1	0.00516093	-0.282648	0.167	0.365	0	LUZP1
MRPS12	0.0052138	0.253154	0.702	0.516	0	MRPS12
MCM3	0.00548539	-0.265334	0.143	0.297	0	MCM3
SYNE2	0.00562608	-0.325653	0.119	0.297	0	SYNE2
URI1	0.00570167	-0.293833	0.274	0.443	0	URI1
TUBA1C	0.00585835	-0.311469	0.75	0.849	0	TUBA1C
FOSL1	0.00595638	-0.285374	0.155	0.265	0	FOSL1
ANP32A	0.00599667	-0.31269	0.488	0.658	0	ANP32A
CALM2	0.00602362	-0.270411	1	1	0	CALM2
RNF5	0.00622809	0.261194	0.881	0.836	0	RNF5
TAX1BP3	0.00626792	0.260406	0.738	0.589	0	TAX1BP3
TTC37	0.00671678	-0.268803	0.238	0.429	0	TTC37
HNRNPD	0.0068342	-0.259453	0.821	0.863	0	HNRNPD
LEO1	0.00685267	-0.270124	0.238	0.37	0	LEO1
E2F3	0.00687358	-0.277642	0.155	0.338	0	E2F3
TOP1	0.00715088	-0.309718	0.512	0.667	0	TOP1
AP2A2	0.00728841	-0.254484	0.155	0.347	0	AP2A2
ANKIB1	0.00729856	-0.275711	0.179	0.361	0	ANKIB1
NIPBL	0.00732435	-0.322974	0.262	0.452	0	NIPBL
WDR43	0.00743207	-0.268821	0.19	0.374	0	WDR43
MTDH	0.00747887	-0.277996	0.702	0.84	0	MTDH
PPIG	0.00752364	-0.293018	0.417	0.521	0	PPIG
LGALS8	0.00781187	-0.282122	0.298	0.507	0	LGALS8
EHF	0.00815099	-0.29625	0.262	0.457	0	EHF
CCDC66	0.00815822	-0.274297	0.202	0.379	0	CCDC66
AKR1C3	0.00820627	0.298714	0.94	0.904	0	AKR1C3
HTATSF1	0.00825	-0.300127	0.488	0.671	0	HTATSF1
SKA2	0.00830683	-0.290906	0.19	0.374	0	SKA2
HLA-DPA1	0.00864864	0.370519	0.833	0.74	0	HLA-DPA1
KLRC2	0.00870694	0.279839	0.488	0.292	0	KLRC2
CAPN1	0.00939797	0.264902	0.405	0.242	0	CAPN1
TMF1	0.00946279	-0.283422	0.25	0.434	0	TMF1
HLA-DMB	0.00969744	0.32479	0.476	0.361	0	HLA-DMB
MALAT1	5.25645e-18	0.367949	1	1	1	MALAT1
IFIT3	5.6453e-08	0.701759	0.301	0.274	1	IFIT3
PTTG11	1.53135e-07	-1.13294	0.192	0.483	1	PTTG1
CKS21	2.78556e-07	-0.648428	0.466	0.635	1	CKS2
HMGA11	1.90197e-06	-0.685998	0.671	0.835	1	HMGA1
CXCL11	2.04961e-06	-0.32056	0.288	0.265	1	CXCL11
ARL6IP11	2.49146e-06	-0.357506	0.603	0.661	1	ARL6IP1
RAC1	2.61075e-06	-0.388894	0.863	0.957	1	RAC1
H2AFZ1	3.70172e-06	-0.531915	0.932	0.97	1	H2AFZ
ARHGDIB	4.09839e-06	-0.482778	0.123	0.396	1	ARHGDIB
RPA3	7.75519e-06	-0.312135	0.288	0.439	1	RPA3
HMGB21	1.69527e-05	-0.687789	0.178	0.3	1	HMGB2
NEAT1	2.24629e-05	0.43671	0.973	0.883	1	NEAT1
ANP32E1	2.78596e-05	-0.547743	0.315	0.535	1	ANP32E
MAD2L11	2.91095e-05	-0.457496	0.068	0.265	1	MAD2L1
TNFRSF11B	3.02018e-05	0.626264	0.452	0.217	1	TNFRSF11B
ZWINT1	3.06472e-05	-0.409042	0.096	0.278	1	ZWINT
TUBB4B	3.45572e-05	-0.325081	0.89	0.9	1	TUBB4B
SOX4	3.97481e-05	0.308792	1	0.939	1	SOX4
PPP4C	4.1855e-05	-0.284246	0.466	0.6	1	PPP4C
CAPN2	4.39499e-05	-0.451071	0.534	0.757	1	CAPN2
CDK12	5.11941e-05	0.284888	0.342	0.165	1	CDK12
TUBA1B	5.93024e-05	-0.31011	0.986	0.957	1	TUBA1B
MZT2B	7.2187e-05	-0.309489	0.37	0.565	1	MZT2B
CENPF1	7.34769e-05	-0.796236	0.151	0.278	1	CENPF
EBP	7.57461e-05	-0.265635	0.247	0.409	1	EBP
CHMP1A1	8.58993e-05	-0.345676	0.247	0.457	1	CHMP1A
GAS5	0.000101045	0.268373	0.973	0.835	1	GAS5
KPNA2	0.00011533	-0.28118	0.411	0.5	1	KPNA2
KIF5B1	0.000117545	-0.308057	0.795	0.878	1	KIF5B
PHF19	0.000151579	-0.380138	0.068	0.265	1	PHF19
ENOPH1	0.000228608	-0.316004	0.178	0.417	1	ENOPH1
PRKCDBP	0.000234302	-0.373419	0.397	0.526	1	PRKCDBP
PAPOLA1	0.000254689	0.36648	0.836	0.67	1	PAPOLA
PLOD11	0.00026737	-0.294471	0.397	0.591	1	PLOD1
G0S2	0.000285055	-0.504197	0.233	0.37	1	G0S2
TMPO1	0.000293634	-0.411035	0.37	0.539	1	TMPO
RANBP1	0.000331384	-0.371364	0.438	0.678	1	RANBP1
C12orf52	0.00037196	-0.304085	0.205	0.435	1	C12orf52
EIF4G3	0.000407282	0.36929	0.795	0.613	1	EIF4G3
MTHFD2L	0.000452282	-0.25013	0.151	0.387	1	MTHFD2L
AP5M1	0.000454029	0.264757	0.329	0.187	1	AP5M1
MRPL13	0.000464833	-0.257018	0.548	0.804	1	MRPL13
ARPC1B	0.000481808	-0.363182	0.466	0.648	1	ARPC1B
COX8A	0.000603542	-0.307282	0.973	0.957	1	COX8A
FNDC3B	0.000633625	0.321012	0.712	0.583	1	FNDC3B
PFN1	0.000651676	-0.30428	1	1	1	PFN1
HPCAL1	0.00067888	-0.334454	0.808	0.865	1	HPCAL1
C15orf481	0.000688213	-0.52049	0.301	0.452	1	C15orf48
HINT2	0.000737976	-0.286194	0.26	0.452	1	HINT2
LSM2	0.000768728	-0.3037	0.562	0.735	1	LSM2
SMARCA51	0.000824007	0.323079	0.836	0.604	1	SMARCA5
PCNA	0.000918266	-0.377479	0.26	0.483	1	PCNA
LEPROT	0.00112978	0.268862	0.712	0.6	1	LEPROT
F2RL1	0.00115736	-0.295165	0.082	0.257	1	F2RL1
TIA11	0.00116114	0.281628	0.726	0.491	1	TIA1
GRSF11	0.001605	-0.278667	0.329	0.5	1	GRSF1
SMC41	0.00161051	-0.490643	0.219	0.383	1	SMC4
TOP2A1	0.0019946	-0.728137	0.11	0.274	1	TOP2A
EFCAB14	0.00200168	0.2786	0.411	0.296	1	EFCAB14
PET100	0.00206582	0.255808	0.781	0.791	1	PET100
PRSS23	0.00227948	-0.331151	0.301	0.474	1	PRSS23
SLC20A1	0.00239351	0.328844	0.877	0.774	1	SLC20A1
HSP90AA1	0.00242751	-0.264237	0.986	0.996	1	HSP90AA1
CCDC85B	0.00244012	-0.331184	0.384	0.565	1	CCDC85B
DNMT11	0.00245717	-0.311573	0.521	0.604	1	DNMT1
UBE2T1	0.00247138	-0.287629	0.26	0.37	1	UBE2T
PSMC3	0.00259322	-0.271252	0.521	0.613	1	PSMC3
PPIF	0.00264695	-0.256714	0.137	0.326	1	PPIF
UCHL3	0.00274635	-0.26779	0.178	0.409	1	UCHL3
SLC9A3R2	0.00283954	-0.312045	0.521	0.687	1	SLC9A3R2
ID3	0.00291949	0.559756	0.616	0.443	1	ID3
ANP32B1	0.0030122	-0.359902	0.548	0.717	1	ANP32B
IQCG	0.0031503	0.264971	0.26	0.126	1	IQCG
LSM5	0.00322682	-0.308568	0.452	0.639	1	LSM5
LAMP2	0.00324196	-0.290817	0.699	0.852	1	LAMP2
BIRC31	0.00385298	-0.303547	0.247	0.309	1	BIRC3
PSIP1	0.00393984	-0.261515	0.164	0.335	1	PSIP1
STOML2	0.004275	-0.317808	0.384	0.609	1	STOML2
USP34	0.00454323	0.306457	0.521	0.37	1	USP34
HNRNPAB	0.00455204	-0.27573	0.452	0.613	1	HNRNPAB
SGCB	0.00477115	-0.278878	0.205	0.422	1	SGCB
CST1	0.00561185	-0.36396	1	0.991	1	CST1
PLAC8	0.00581318	0.295382	0.521	0.426	1	PLAC8
TIMP3	0.00586025	0.333883	0.959	0.896	1	TIMP3
CCDC34	0.00645459	-0.324958	0.137	0.287	1	CCDC34
HNRNPL	0.0067746	-0.263902	0.192	0.409	1	HNRNPL
CLIC1	0.00685583	-0.26501	0.89	0.948	1	CLIC1
SNRPG	0.00703441	-0.280591	0.712	0.839	1	SNRPG
CST4	0.00740769	-0.343246	0.986	0.965	1	CST4
TFPI21	0.00745808	-0.391183	0.205	0.278	1	TFPI2
ITGA21	0.00781281	-0.376671	0.301	0.491	1	ITGA2
PPIA	0.0078284	-0.262185	0.822	0.917	1	PPIA
REST1	0.00793768	0.311631	0.521	0.361	1	REST
C12orf65	0.00824474	-0.298477	0.247	0.439	1	C12orf65
AKR1B1	0.0089916	-0.456103	0.959	0.961	1	AKR1B1
AKAP11	0.00902722	0.256335	0.288	0.17	1	AKAP11
SUMO3	0.00912146	-0.263303	0.397	0.578	1	SUMO3
MRPS31	0.00920947	0.253883	0.315	0.204	1	MRPS31
ARHGEF12	0.00930756	0.257009	0.384	0.23	1	ARHGEF12
CEP95	0.00938834	0.280674	0.507	0.361	1	CEP95
STMN11	0.00977217	-0.264827	1	0.983	1	STMN1
MALAT11	4.69785e-20	0.719639	1	1	2	MALAT1
APLP21	3.47435e-18	0.757099	1	0.955	2	APLP2
DST1	5.83895e-18	0.982161	0.915	0.529	2	DST
BOD1L11	5.99076e-17	0.856211	0.61	0.344	2	BOD1L1
ITGB11	6.30125e-16	0.722851	0.983	0.918	2	ITGB1
ITGA1	1.29958e-15	0.825157	0.712	0.41	2	ITGA1
PRRC2C1	2.51706e-13	0.746949	0.966	0.713	2	PRRC2C
YES11	1.01288e-11	0.512934	0.458	0.266	2	YES1
HNRNPU1	1.51607e-11	0.617077	0.983	0.893	2	HNRNPU
MACF11	1.64603e-11	0.706639	0.712	0.352	2	MACF1
RPLP1	2.52492e-11	-0.337404	1	1	2	RPLP1
BPTF1	4.2725e-11	0.708646	0.814	0.455	2	BPTF
ZMYND81	8.70606e-11	0.684496	0.898	0.754	2	ZMYND8
KTN11	1.01417e-10	0.498144	0.983	0.967	2	KTN1
CHD81	1.18314e-10	0.628187	0.678	0.246	2	CHD8
ZNF6381	1.23416e-10	0.669601	0.729	0.373	2	ZNF638
TNFAIP2	2.22999e-10	0.596685	0.441	0.205	2	TNFAIP2
SREK11	2.81446e-10	0.599608	0.831	0.574	2	SREK1
PNN1	2.94144e-10	0.576156	0.864	0.754	2	PNN
TLN11	3.36992e-10	0.631836	0.831	0.447	2	TLN1
PRPF38B1	4.06884e-10	0.663526	0.78	0.455	2	PRPF38B
ATRX1	6.526e-10	0.574154	0.932	0.766	2	ATRX
AFF41	8.44494e-10	0.649535	0.746	0.369	2	AFF4
PFN11	1.6262e-09	-0.520355	1	1	2	PFN1
ZCCHC111	2.21083e-09	0.633001	0.746	0.402	2	ZCCHC11
NCL1	2.21103e-09	0.559458	0.983	0.918	2	NCL
UACA1	2.21678e-09	0.649072	0.627	0.279	2	UACA
CCDC41	3.02234e-09	0.474313	0.39	0.094	2	CCDC41
RPL19	4.11233e-09	-0.371716	1	1	2	RPL19
FNBP1L1	4.19003e-09	0.642629	0.763	0.385	2	FNBP1L
CFH1	4.54103e-09	0.671374	0.712	0.422	2	CFH
GALNT7	4.75861e-09	0.489832	0.441	0.25	2	GALNT7
GOLGB11	4.77204e-09	0.624528	0.898	0.652	2	GOLGB1
ZKSCAN1	7.00737e-09	0.610482	0.695	0.34	2	ZKSCAN1
HP1BP31	1.14503e-08	0.496487	0.983	0.852	2	HP1BP3
ABCF11	1.15379e-08	0.525541	0.932	0.865	2	ABCF1
PTTG12	1.34366e-08	-1.09146	0.271	0.447	2	PTTG1
MAP41	1.93204e-08	0.545541	0.746	0.451	2	MAP4
SMARCA11	2.01713e-08	0.577707	0.695	0.471	2	SMARCA1
MATR31	2.50824e-08	0.472348	0.983	0.828	2	MATR3
VPS13C	2.77274e-08	0.418101	0.407	0.078	2	VPS13C
GOLGA41	2.83103e-08	0.574191	0.814	0.578	2	GOLGA4
CHML1	3.25606e-08	0.58697	0.508	0.221	2	CHML
CFL1	3.36903e-08	-0.393528	1	1	2	CFL1
RPS28	4.61913e-08	-0.319052	1	1	2	RPS28
ATF6	6.53667e-08	0.447904	0.61	0.41	2	ATF6
MAP4K41	6.89303e-08	0.551322	0.542	0.266	2	MAP4K4
RPS13	7.64898e-08	-0.28882	1	1	2	RPS13
CDC42BPA	7.71877e-08	0.60266	0.746	0.418	2	CDC42BPA
S100A10	8.5068e-08	-0.560943	0.966	0.984	2	S100A10
ERCC6L2	9.28405e-08	0.426017	0.458	0.119	2	ERCC6L2
SYNCRIP	9.37847e-08	0.486018	0.78	0.553	2	SYNCRIP
AP3B1	1.09162e-07	0.435622	0.508	0.254	2	AP3B1
BRD81	1.1389e-07	0.534908	0.847	0.529	2	BRD8
TPM31	1.16249e-07	0.402022	1	0.844	2	TPM3
RPL38	1.16573e-07	-0.389797	1	1	2	RPL38
TIA12	1.22423e-07	0.521543	0.712	0.508	2	TIA1
UQCRH	1.27646e-07	-0.434687	0.898	0.984	2	UQCRH
ZC3H14	1.2983e-07	0.368302	0.542	0.463	2	ZC3H14
ELK3	1.3888e-07	0.543859	0.661	0.328	2	ELK3
BABAM1	1.52399e-07	-0.397689	0.644	0.738	2	BABAM1
GAPDH1	1.7365e-07	-0.287785	1	1	2	GAPDH
HSP90AB11	1.82176e-07	0.338685	1	1	2	HSP90AB1
RPLP2	1.94308e-07	-0.320404	1	1	2	RPLP2
AKAP9	2.08083e-07	0.637557	0.797	0.57	2	AKAP9
UBA52	2.12247e-07	-0.353102	1	1	2	UBA52
S100A6	2.2162e-07	-0.369677	1	1	2	S100A6
UBB	2.50761e-07	-0.361337	1	1	2	UBB
LUC7L3	2.79446e-07	0.469043	0.966	0.816	2	LUC7L3
CDC5L1	3.10219e-07	0.526087	0.864	0.598	2	CDC5L
DDX39B1	3.28823e-07	0.395488	0.458	0.184	2	DDX39B
ANKRD121	3.67219e-07	0.530868	0.864	0.619	2	ANKRD12
CANX1	3.86828e-07	0.43755	0.983	0.955	2	CANX
TUBB4B1	4.04779e-07	-0.478161	0.847	0.91	2	TUBB4B
PTMS	4.46136e-07	0.478712	0.729	0.512	2	PTMS
KMT2A	4.52312e-07	0.598172	0.746	0.43	2	KMT2A
PPIG1	4.5702e-07	0.49643	0.593	0.467	2	PPIG
ZRANB21	4.71074e-07	0.505237	0.797	0.611	2	ZRANB2
KDM5B1	5.01401e-07	0.477694	0.627	0.348	2	KDM5B
RPL30	5.36499e-07	-0.353233	0.966	1	2	RPL30
TCEAL4	5.37723e-07	0.432076	0.847	0.832	2	TCEAL4
TFAM	5.63483e-07	0.456707	0.78	0.529	2	TFAM
SUPT5H	5.70101e-07	0.49493	0.797	0.561	2	SUPT5H
COX8A1	5.96659e-07	-0.506687	0.915	0.971	2	COX8A
TTC3	7.38431e-07	0.518928	0.864	0.676	2	TTC3
ARHGAP5	7.5016e-07	0.480453	0.847	0.553	2	ARHGAP5
CKS22	7.88548e-07	-0.655834	0.475	0.623	2	CKS2
ANP32A1	7.91798e-07	0.489154	0.78	0.57	2	ANP32A
NIN1	8.13377e-07	0.472103	0.576	0.279	2	NIN
ROCK11	8.53196e-07	0.421292	0.593	0.361	2	ROCK1
RPL27	9.79789e-07	-0.301625	1	1	2	RPL27
NUFIP21	1.00389e-06	0.511909	0.61	0.266	2	NUFIP2
CAMSAP2	1.014e-06	0.431499	0.559	0.189	2	CAMSAP2
WDR601	1.18028e-06	0.517682	0.763	0.496	2	WDR60
SAA1	1.22649e-06	-0.551585	0.881	0.988	2	SAA1
CCDC47	1.31689e-06	0.449831	0.831	0.582	2	CCDC47
TUBA1B1	1.34244e-06	-0.558785	0.932	0.971	2	TUBA1B
NBEA	1.44216e-06	0.41004	0.339	0.094	2	NBEA
FAM208B	1.45594e-06	0.428125	0.39	0.094	2	FAM208B
UQCRQ	1.47542e-06	-0.309505	1	0.996	2	UQCRQ
PSMA7	1.57005e-06	-0.274067	1	1	2	PSMA7
TTC11	1.57628e-06	0.447347	0.881	0.754	2	TTC1
ACBD51	1.59972e-06	0.508169	0.525	0.234	2	ACBD5
GOLIM4	1.65098e-06	0.535526	0.763	0.455	2	GOLIM4
NARS	1.65946e-06	0.456816	0.763	0.549	2	NARS
NFE2L1	1.76513e-06	0.492798	0.797	0.566	2	NFE2L1
EEF1A11	1.88208e-06	0.474605	0.746	0.463	2	EEF1A1
TMOD31	1.9175e-06	0.505947	0.61	0.381	2	TMOD3
ACSL4	2.01361e-06	0.519907	0.678	0.455	2	ACSL4
CCDC661	2.02805e-06	0.467192	0.542	0.279	2	CCDC66
RPL35	2.0514e-06	-0.36697	1	1	2	RPL35
EP300	2.21195e-06	0.329436	0.322	0.057	2	EP300
NDUFB3	2.35421e-06	-0.505055	0.525	0.77	2	NDUFB3
ANXA2	2.38738e-06	-0.398468	0.983	0.984	2	ANXA2
PTPN111	2.39188e-06	0.475339	0.864	0.639	2	PTPN11
GTF2F11	2.40608e-06	0.469947	0.763	0.549	2	GTF2F1
PEG10	2.56351e-06	0.635277	0.441	0.148	2	PEG10
PABPC1	2.63299e-06	-0.250083	1	1	2	PABPC1
ODF2L	2.63721e-06	0.513628	0.78	0.566	2	ODF2L
PRKDC1	3.01362e-06	0.42854	0.458	0.225	2	PRKDC
BAZ1B1	3.04501e-06	0.44655	0.475	0.291	2	BAZ1B
FAU	3.14711e-06	-0.358307	0.949	0.988	2	FAU
ZNF146	3.4285e-06	0.344968	0.492	0.418	2	ZNF146
RBM5	3.5938e-06	0.363402	0.542	0.41	2	RBM5
MYL6	3.77939e-06	-0.287642	1	1	2	MYL6
DNM1L1	3.84442e-06	0.409945	0.508	0.238	2	DNM1L
ASH1L1	3.91693e-06	0.500935	0.559	0.316	2	ASH1L
ZC3H11A1	4.0935e-06	0.491365	0.627	0.324	2	ZC3H11A
NAP1L41	4.09794e-06	0.427795	0.797	0.545	2	NAP1L4
MFSD6	4.44736e-06	0.346565	0.305	0.094	2	MFSD6
LTN1	4.75473e-06	0.400935	0.373	0.123	2	LTN1
MTR	4.97707e-06	0.384326	0.424	0.119	2	MTR
RPL39	5.11914e-06	-0.328229	0.983	0.996	2	RPL39
RPS21	5.3221e-06	-0.32036	0.983	1	2	RPS21
KIAA1109	5.49028e-06	0.458801	0.407	0.131	2	KIAA1109
GTPBP4	5.7381e-06	0.437479	0.746	0.512	2	GTPBP4
WAPAL	6.64252e-06	0.394682	0.525	0.242	2	WAPAL
WDR83OS	6.88901e-06	-0.333987	0.966	0.996	2	WDR83OS
DDX6	6.99031e-06	0.456608	0.559	0.287	2	DDX6
KPNA4	7.35527e-06	0.358755	0.39	0.123	2	KPNA4
CNOT6L	7.62881e-06	0.380481	0.254	0.061	2	CNOT6L
ZRANB1	7.81318e-06	0.29097	0.288	0.09	2	ZRANB1
ROCK21	7.90936e-06	0.503937	0.508	0.238	2	ROCK2
KDELR2	8.15569e-06	-0.429955	0.407	0.639	2	KDELR2
ANKRD11	8.75969e-06	0.502822	0.627	0.357	2	ANKRD11
MINOS1	8.98306e-06	-0.411746	0.881	0.951	2	MINOS1
CLCN31	9.15619e-06	0.449601	0.508	0.254	2	CLCN3
VPS29	9.26854e-06	-0.419299	0.712	0.811	2	VPS29
DNAJA1	9.39044e-06	0.433909	0.983	0.902	2	DNAJA1
ACIN11	9.74456e-06	0.45533	0.898	0.725	2	ACIN1
DTYMK1	9.89607e-06	-0.476956	0.322	0.508	2	DTYMK
BRWD1	9.91228e-06	0.465554	0.542	0.275	2	BRWD1
CUL5	1.01563e-05	0.478412	0.661	0.402	2	CUL5
LARS1	1.03645e-05	0.49798	0.78	0.553	2	LARS
PTPN13	1.03886e-05	0.462619	0.814	0.594	2	PTPN1
CLINT11	1.04096e-05	0.415398	0.644	0.467	2	CLINT1
NKTR	1.04722e-05	0.460542	0.847	0.545	2	NKTR
RPS2	1.06117e-05	-0.364998	0.966	0.996	2	RPS2
TRIM44	1.06912e-05	0.382857	0.542	0.32	2	TRIM44
RECQL1	1.08479e-05	0.388556	0.424	0.209	2	RECQL
SECISBP2L	1.12423e-05	0.423003	0.458	0.16	2	SECISBP2L
HINT1	1.16603e-05	-0.367899	0.983	0.996	2	HINT1
CHCHD2	1.18708e-05	-0.399168	0.898	0.955	2	CHCHD2
VEGFA	1.21723e-05	0.525934	0.831	0.619	2	VEGFA
HMGXB31	1.24356e-05	0.384517	0.424	0.189	2	HMGXB3
TCERG1	1.24715e-05	0.406985	0.644	0.43	2	TCERG1
TLK2	1.27973e-05	0.375439	0.356	0.131	2	TLK2
RPL32	1.29759e-05	-0.286733	0.983	1	2	RPL32
RPS16	1.30622e-05	-0.253892	1	1	2	RPS16
ISG15	1.34425e-05	-0.709868	0.407	0.664	2	ISG15
BCL2L1	1.37798e-05	-0.304129	0.305	0.439	2	BCL2L1
COX6A1	1.42607e-05	-0.264355	1	1	2	COX6A1
MRPL51	1.44245e-05	-0.416255	0.678	0.807	2	MRPL51
CPSF21	1.45825e-05	0.390037	0.458	0.25	2	CPSF2
TRIP11	1.48769e-05	0.500699	0.661	0.369	2	TRIP11
RPL12	1.53031e-05	-0.283757	1	1	2	RPL12
ERH	1.5335e-05	-0.369502	0.746	0.951	2	ERH
H2AFZ2	1.53516e-05	-0.542999	0.932	0.967	2	H2AFZ
USP53	1.61009e-05	0.38226	0.458	0.238	2	USP53
BDP1	1.61285e-05	0.462738	0.576	0.324	2	BDP1
RPS12	1.67943e-05	-0.310548	1	1	2	RPS12
SLAIN2	1.69947e-05	0.392901	0.458	0.283	2	SLAIN2
PPP1R12A	1.70743e-05	0.4343	0.78	0.549	2	PPP1R12A
EIF6	1.73838e-05	-0.359409	0.898	0.939	2	EIF6
SMARCA4	1.74768e-05	0.391331	0.712	0.578	2	SMARCA4
ARGLU1	1.90442e-05	0.42463	0.864	0.607	2	ARGLU1
TAX1BP31	1.9598e-05	-0.444595	0.424	0.68	2	TAX1BP3
DNAJC13	2.02994e-05	0.341066	0.305	0.066	2	DNAJC13
GALNT11	2.09087e-05	0.458576	0.61	0.352	2	GALNT1
ZNF195	2.09284e-05	0.276776	0.339	0.225	2	ZNF195
CD97	2.1756e-05	-0.353922	0.237	0.398	2	CD97
TPM41	2.37767e-05	0.329313	1	0.963	2	TPM4
SLTM1	2.41698e-05	0.453274	0.746	0.533	2	SLTM
UBTF1	2.46009e-05	0.411522	0.61	0.348	2	UBTF
KIAA0430	2.47878e-05	0.399856	0.322	0.119	2	KIAA0430
DHX40	2.48114e-05	0.390025	0.525	0.201	2	DHX40
IL6ST1	2.49344e-05	0.412347	0.763	0.508	2	IL6ST
TSR1	2.68686e-05	0.451246	0.627	0.34	2	TSR1
MAP4K51	2.74675e-05	0.403069	0.627	0.295	2	MAP4K5
OSBPL81	2.82572e-05	0.394741	0.627	0.504	2	OSBPL8
TM9SF3	2.83982e-05	0.402922	0.78	0.598	2	TM9SF3
GPR1161	3.08062e-05	0.449052	0.881	0.754	2	GPR116
MEF2A	3.117e-05	0.387221	0.542	0.365	2	MEF2A
REV11	3.42653e-05	0.443244	0.424	0.205	2	REV1
SNRPB	3.5703e-05	-0.397991	0.746	0.848	2	SNRPB
SUMO2	3.59122e-05	-0.38175	0.915	0.943	2	SUMO2
RPS15	3.76747e-05	-0.279441	1	0.992	2	RPS15
RAN	3.82275e-05	-0.42343	0.814	0.93	2	RAN
ZFR1	3.92827e-05	0.443355	0.763	0.566	2	ZFR
RPL9	4.01719e-05	-0.441506	0.559	0.791	2	RPL9
FTSJ31	4.09328e-05	0.435464	0.644	0.402	2	FTSJ3
CTNNBL1	4.12084e-05	0.341446	0.492	0.34	2	CTNNBL1
FAM107B1	4.36338e-05	0.404801	0.712	0.598	2	FAM107B
TAF8	4.8547e-05	0.311712	0.542	0.41	2	TAF8
PTPRM	4.88416e-05	0.412916	0.475	0.205	2	PTPRM
HIST1H4C1	4.96499e-05	0.286316	0.864	0.635	2	HIST1H4C
PAK2	5.07695e-05	0.400211	0.627	0.414	2	PAK2
PPFIA11	5.08173e-05	0.440849	0.627	0.348	2	PPFIA1
PTPN12	5.56153e-05	0.397758	0.508	0.27	2	PTPN12
LGALS1	5.61231e-05	-0.418341	1	0.984	2	LGALS1
ZNF2921	5.9025e-05	0.434627	0.458	0.172	2	ZNF292
EIF3A1	5.96336e-05	0.39958	0.932	0.836	2	EIF3A
DNAJC25	6.02792e-05	0.354045	0.475	0.18	2	DNAJC25
SNRPD2	6.16475e-05	-0.329183	0.966	0.984	2	SNRPD2
RPS9	6.26738e-05	-0.263795	0.983	1	2	RPS9
ZNF451	6.3779e-05	0.379406	0.475	0.225	2	ZNF451
ATM	6.44381e-05	0.336523	0.407	0.148	2	ATM
NFATC2IP	6.53115e-05	0.358389	0.39	0.123	2	NFATC2IP
UPF3B	6.57468e-05	0.484458	0.678	0.48	2	UPF3B
SETX	6.71111e-05	0.348691	0.441	0.148	2	SETX
STIM2	6.74024e-05	0.317405	0.322	0.102	2	STIM2
GSPT11	6.84088e-05	0.442486	0.661	0.455	2	GSPT1
PDIA3	6.84104e-05	0.400089	0.966	0.898	2	PDIA3
PHF31	6.92887e-05	0.448837	0.78	0.529	2	PHF3
HUWE11	6.95207e-05	0.419714	0.61	0.324	2	HUWE1
SMARCA52	7.02709e-05	0.462819	0.78	0.631	2	SMARCA5
KIAA0368	7.07757e-05	0.364974	0.508	0.246	2	KIAA0368
CCDC501	7.37183e-05	0.373507	0.831	0.615	2	CCDC50
PDCD4	7.42045e-05	0.396274	0.475	0.291	2	PDCD4
NDUFA13	7.71552e-05	-0.34817	0.915	0.951	2	NDUFA13
TRIP12	7.87098e-05	0.31638	0.525	0.213	2	TRIP12
STRBP	8.54228e-05	0.368095	0.373	0.119	2	STRBP
RPL8	8.58536e-05	-0.292424	1	1	2	RPL8
DMTF1	8.78606e-05	0.272563	0.305	0.193	2	DMTF1
RPS5	8.88293e-05	-0.281534	1	0.992	2	RPS5
RPS4X	8.90009e-05	-0.272252	1	1	2	RPS4X
C1orf27	8.90839e-05	0.336049	0.39	0.164	2	C1orf27
GNL31	8.97919e-05	0.386829	0.831	0.537	2	GNL3
GNL1	9.03118e-05	0.389155	0.61	0.328	2	GNL1
PCM11	9.04198e-05	0.451178	0.542	0.32	2	PCM1
FAM21C	9.11861e-05	0.338466	0.356	0.143	2	FAM21C
2002-09-01	9.13732e-05	0.386668	0.746	0.611	2	2002-09-01
MFSD2B	9.16123e-05	-0.352982	0.119	0.311	2	MFSD2B
CALD1	9.28603e-05	0.36875	0.475	0.369	2	CALD1
PIK3R1	9.67216e-05	0.395992	0.305	0.156	2	PIK3R1
PSME2	9.94857e-05	-0.34706	0.763	0.787	2	PSME2
OAZ1	0.000101284	-0.358145	0.814	0.951	2	OAZ1
TM4SF1	0.000103035	-0.401081	0.39	0.537	2	TM4SF1
RBM6	0.000103589	0.348506	0.576	0.443	2	RBM6
MYSM1	0.000104552	0.324412	0.305	0.074	2	MYSM1
EIF4G1	0.00010542	0.374277	0.797	0.549	2	EIF4G1
CHD2	0.00010677	0.412281	0.797	0.615	2	CHD2
ARPC51	0.000107792	0.386051	0.932	0.869	2	ARPC5
KMT2C	0.000110451	0.414231	0.593	0.287	2	KMT2C
CEP3501	0.000111645	0.449722	0.627	0.328	2	CEP350
RPL28	0.000112683	-0.311166	0.966	0.984	2	RPL28
CCAR1	0.000113039	0.418066	0.712	0.52	2	CCAR1
MSI2	0.000113669	0.309273	0.407	0.23	2	MSI2
NOP561	0.000113964	0.425363	0.831	0.648	2	NOP56
SETD5	0.000118669	0.407144	0.644	0.426	2	SETD5
ZNF106	0.000118909	0.385123	0.475	0.242	2	ZNF106
TALDO1	0.000119044	-0.346264	0.644	0.717	2	TALDO1
AKAP131	0.000119266	0.437753	0.475	0.217	2	AKAP13
BRK11	0.000120048	-0.382295	0.729	0.906	2	BRK1
DDHD1	0.000120531	0.308054	0.322	0.107	2	DDHD1
JMY	0.000124537	0.281707	0.271	0.09	2	JMY
TEAD11	0.00013115	0.449128	0.508	0.279	2	TEAD1
CD821	0.000134124	-0.550647	0.22	0.471	2	CD82
ACBD31	0.000136989	0.381587	0.627	0.414	2	ACBD3
CCT6A1	0.000138965	0.345449	0.915	0.832	2	CCT6A
CCDC88A	0.000140305	0.259114	0.288	0.176	2	CCDC88A
FER	0.000140754	0.397701	0.441	0.172	2	FER
USO1	0.000142545	0.37552	0.661	0.352	2	USO1
PKN2	0.000144109	0.378104	0.525	0.324	2	PKN2
SIPA1L1	0.000158088	0.285373	0.322	0.102	2	SIPA1L1
TMEM158	0.000167295	0.34227	0.373	0.299	2	TMEM158
MXI1	0.000174218	0.428752	0.644	0.369	2	MXI1
BAZ1A	0.000175275	0.403128	0.559	0.303	2	BAZ1A
DDX24	0.000176222	0.33832	0.949	0.881	2	DDX24
RBM26	0.000177002	0.363448	0.492	0.283	2	RBM26
COX6B1	0.000185461	-0.309867	0.983	0.992	2	COX6B1
TNKS2	0.000185611	0.285029	0.373	0.164	2	TNKS2
CLPTM1L1	0.000197279	-0.291694	0.695	0.746	2	CLPTM1L
KIAA1551	0.000197635	0.40484	0.424	0.221	2	KIAA1551
STMN12	0.000204977	-0.386734	0.966	0.992	2	STMN1
PRDX1	0.00020624	-0.292593	0.966	0.984	2	PRDX1
ARL2	0.000211571	-0.380854	0.712	0.857	2	ARL2
TIPARP	0.000218536	0.391773	0.695	0.525	2	TIPARP
TOP11	0.00022069	0.363761	0.831	0.574	2	TOP1
PRPF4B	0.000227343	0.377534	0.932	0.832	2	PRPF4B
NAMPTL	0.00023166	0.305302	0.288	0.102	2	NAMPTL
DDX39A	0.000236191	-0.39014	0.475	0.615	2	DDX39A
LIMCH1	0.000237848	0.343007	0.288	0.111	2	LIMCH1
YBX11	0.000238327	0.312792	1	0.984	2	YBX1
UBE3A	0.000240625	0.360129	0.61	0.414	2	UBE3A
DCUN1D4	0.000247231	0.383388	0.525	0.246	2	DCUN1D4
SKIL	0.000255386	0.319665	0.288	0.205	2	SKIL
TMEM14C	0.000257306	-0.356738	0.763	0.922	2	TMEM14C
PLEKHA4	0.000261	0.275083	0.288	0.143	2	PLEKHA4
GNB1	0.000267091	0.302568	0.712	0.57	2	GNB1
TCP11L2	0.000272136	0.319206	0.322	0.111	2	TCP11L2
UBE2Q1	0.000272494	0.381308	0.763	0.512	2	UBE2Q1
KDM3A	0.000276432	0.405391	0.542	0.311	2	KDM3A
SNW1	0.000279167	0.352796	0.712	0.537	2	SNW1
AKR1B11	0.000279449	-0.567239	0.949	0.963	2	AKR1B1
DYNLL2	0.000280287	0.354223	0.441	0.184	2	DYNLL2
FAM210A	0.000283307	0.257328	0.356	0.213	2	FAM210A
SLC25A241	0.000285727	0.344156	0.627	0.344	2	SLC25A24
PHF8	0.000286845	0.32616	0.356	0.123	2	PHF8
ZNF462	0.000299024	0.312896	0.322	0.094	2	ZNF462
PHF191	0.000299468	-0.39047	0.051	0.258	2	PHF19
JAK1	0.000302189	0.388898	0.678	0.398	2	JAK1
NVL	0.000308748	0.277619	0.322	0.221	2	NVL
RHEB	0.000311609	-0.389371	0.576	0.77	2	RHEB
MIB2	0.000313462	-0.291392	0.203	0.348	2	MIB2
SMEK11	0.000326883	0.340066	0.458	0.234	2	SMEK1
S100A11	0.000328993	-0.335252	0.898	0.984	2	S100A11
RPL37A	0.000331623	-0.258764	1	1	2	RPL37A
C19orf33	0.000339588	-0.44692	0.542	0.656	2	C19orf33
RIF11	0.000342412	0.407223	0.39	0.189	2	RIF1
RBM251	0.000345275	0.386715	0.898	0.738	2	RBM25
IGIP	0.000348102	0.283592	0.254	0.061	2	IGIP
C14orf2	0.000350557	-0.349578	0.847	0.926	2	C14orf2
HMGA12	0.000353016	-0.545422	0.763	0.803	2	HMGA1
PLP2	0.000354167	-0.379033	0.814	0.934	2	PLP2
PTPRA	0.000356326	0.315036	0.492	0.303	2	PTPRA
NRD11	0.000365927	0.358842	0.763	0.586	2	NRD1
SH3GLB1	0.000366687	0.395541	0.678	0.418	2	SH3GLB1
RPL7L1	0.000382385	0.341357	0.915	0.857	2	RPL7L1
CDC42BPB	0.000385712	0.2504	0.441	0.201	2	CDC42BPB
LSM1	0.000397123	-0.387956	0.085	0.34	2	LSM1
ANKIB11	0.000399911	0.279983	0.508	0.262	2	ANKIB1
AP2S1	0.000410065	-0.361913	0.797	0.914	2	AP2S1
PDE4D	0.000410301	0.286262	0.305	0.082	2	PDE4D
NR2F2	0.000413585	0.418248	0.78	0.635	2	NR2F2
RP11-349A22.5	0.000415226	0.319486	0.746	0.463	2	RP11-349A22.5
TMA7	0.000433686	-0.334612	0.814	0.926	2	TMA7
TMF11	0.00043521	0.372874	0.559	0.34	2	TMF1
AR	0.000439497	0.361978	0.492	0.234	2	AR
HNRNPR1	0.000441409	0.344056	0.898	0.787	2	HNRNPR
SEC61G1	0.000456789	-0.333057	0.847	0.959	2	SEC61G
ALDOA1	0.000457113	-0.285713	0.983	0.996	2	ALDOA
FCF1	0.000466493	0.296244	0.407	0.299	2	FCF1
MESDC21	0.000469126	0.351536	0.78	0.725	2	MESDC2
HECTD1	0.000472884	0.36652	0.542	0.311	2	HECTD1
TAOK1	0.000481577	0.377774	0.525	0.25	2	TAOK1
ZBTB38	0.000484568	0.379898	0.559	0.34	2	ZBTB38
ATXN21	0.000498794	0.366268	0.61	0.332	2	ATXN2
CSGALNACT21	0.000502739	0.380135	0.627	0.361	2	CSGALNACT2
TROVE2	0.00051755	0.340399	0.678	0.48	2	TROVE2
DYNC1LI2	0.000518344	0.366833	0.763	0.549	2	DYNC1LI2
MRPL3	0.000523689	-0.258405	0.203	0.377	2	MRPL3
PBRM1	0.000525319	0.418492	0.661	0.41	2	PBRM1
GNB2	0.000525483	-0.39492	0.508	0.697	2	GNB2
COX6C	0.00052897	-0.272212	1	1	2	COX6C
NAMPT	0.000530971	0.318102	0.78	0.742	2	NAMPT
SMARCAD1	0.000546193	0.33854	0.576	0.303	2	SMARCAD1
SOCS4	0.000554857	0.356986	0.407	0.197	2	SOCS4
RPS10	0.000560608	-0.329657	0.898	0.955	2	RPS10
TPR1	0.000560703	0.395867	0.831	0.643	2	TPR
NRP1	0.000566883	0.401216	0.644	0.496	2	NRP1
EMP3	0.000568057	-0.384696	0.475	0.725	2	EMP3
SMG1	0.000575006	0.342849	0.508	0.238	2	SMG1
BRD4	0.000583384	0.316929	0.814	0.553	2	BRD4
GTF2I	0.00059343	0.278171	0.254	0.152	2	GTF2I
CEP170	0.000602524	0.407252	0.407	0.168	2	CEP170
ALDH3A2	0.000615438	0.36411	0.644	0.43	2	ALDH3A2
MAD2L1BP	0.000615864	-0.384924	0.237	0.529	2	MAD2L1BP
FEZ2	0.00062572	0.336428	0.593	0.467	2	FEZ2
GOLM1	0.000628441	0.393305	0.644	0.381	2	GOLM1
TES1	0.000648173	0.374724	0.627	0.463	2	TES
SSBP1	0.000659821	-0.342304	0.763	0.869	2	SSBP1
HAX1	0.000698196	-0.309461	0.305	0.492	2	HAX1
PRPF3	0.000709224	0.322811	0.441	0.189	2	PRPF3
RPA31	0.000737037	-0.273329	0.288	0.43	2	RPA3
ELK4	0.000742639	0.273177	0.305	0.086	2	ELK4
PHLDA1	0.000746358	-0.311229	0.932	0.951	2	PHLDA1
MAGT1	0.00076042	0.30563	0.576	0.361	2	MAGT1
ZZZ3	0.00076985	0.318667	0.441	0.184	2	ZZZ3
AKAP8L	0.00077368	0.349649	0.576	0.336	2	AKAP8L
IGF2R	0.000780685	0.312695	0.542	0.328	2	IGF2R
SMARCC1	0.000785203	0.399779	0.576	0.377	2	SMARCC1
SSR4	0.000791102	-0.297284	0.864	0.963	2	SSR4
EIF3K	0.000794043	-0.342142	0.712	0.844	2	EIF3K
APC	0.000794294	0.304445	0.305	0.119	2	APC
EEA11	0.000821345	0.332365	0.441	0.311	2	EEA1
ZNF608	0.000827023	0.322574	0.339	0.123	2	ZNF608
SUCO	0.000842914	0.279725	0.288	0.225	2	SUCO
CTSD1	0.000844887	-0.344592	1	0.996	2	CTSD
PRDX5	0.000846974	-0.279196	0.847	0.939	2	PRDX5
MAGI1	0.00084719	0.350857	0.475	0.27	2	MAGI1
LARP1	0.000847907	0.355159	0.508	0.291	2	LARP1
BCAP31	0.00085189	-0.364011	0.763	0.848	2	BCAP31
ZNF217	0.000858113	0.293521	0.322	0.098	2	ZNF217
PSD3	0.000858414	0.256594	0.288	0.094	2	PSD3
PTCD3	0.00086156	0.304236	0.525	0.414	2	PTCD3
PPP4R2	0.000883082	0.260873	0.542	0.475	2	PPP4R2
DHX38	0.000886141	0.321983	0.322	0.156	2	DHX38
EIF3M	0.000894298	-0.360216	0.559	0.762	2	EIF3M
HMGB22	0.000899599	-0.633692	0.169	0.295	2	HMGB2
WDR1	0.000916952	-0.35365	0.695	0.779	2	WDR1
ORAOV1	0.000918561	0.301095	0.339	0.111	2	ORAOV1
BBX	0.000928629	0.36225	0.729	0.652	2	BBX
C8orf33	0.000934716	0.294242	0.492	0.352	2	C8orf33
UBE2H	0.000964219	0.338755	0.627	0.365	2	UBE2H
ZFC3H1	0.000964467	0.3527	0.475	0.209	2	ZFC3H1
PSMB6	0.000970925	-0.285554	0.949	0.959	2	PSMB6
USMG5	0.000975528	-0.293821	0.983	0.988	2	USMG5
MORF4L2	0.000985026	0.324024	0.949	0.893	2	MORF4L2
UCHL5	0.000991073	0.2943	0.559	0.279	2	UCHL5
ETS1	0.000996293	0.332485	0.373	0.143	2	ETS1
EIF4B	0.00100002	0.25639	0.576	0.475	2	EIF4B
OPA1	0.00100875	0.276852	0.305	0.143	2	OPA1
ZNF354A	0.00101791	0.353365	0.356	0.139	2	ZNF354A
TAX1BP11	0.00102359	0.338033	0.898	0.84	2	TAX1BP1
UQCC2	0.00102979	-0.336072	0.576	0.807	2	UQCC2
NT5C3B	0.00103472	-0.327712	0.153	0.389	2	NT5C3B
SEC63	0.00103723	0.380105	0.576	0.414	2	SEC63
ATP5B	0.00104098	-0.328206	0.831	0.902	2	ATP5B
CSNK1A11	0.00104736	0.318942	0.627	0.365	2	CSNK1A1
EBNA1BP2	0.00105773	-0.362427	0.492	0.627	2	EBNA1BP2
TNFRSF12A	0.00106437	-0.456299	0.407	0.615	2	TNFRSF12A
ARPC4	0.00108405	-0.358564	0.39	0.652	2	ARPC4
ESCO1	0.00108605	0.308982	0.576	0.303	2	ESCO1
ACBD6	0.00110277	0.357535	0.61	0.377	2	ACBD6
PNISR	0.00110828	0.342246	0.864	0.656	2	PNISR
C11orf57	0.00114269	0.312874	0.407	0.205	2	C11orf57
RABGAP11	0.00114681	0.307589	0.475	0.209	2	RABGAP1
SMAD5	0.00116877	0.36299	0.475	0.254	2	SMAD5
RHOC	0.00122093	-0.367131	0.593	0.779	2	RHOC
RAI141	0.00123922	0.312695	0.61	0.352	2	RAI14
SYNRG	0.00124077	0.332011	0.475	0.213	2	SYNRG
LAGE3	0.00126639	-0.31149	0.678	0.734	2	LAGE3
DPH3	0.0012822	0.295066	0.525	0.299	2	DPH3
TXN	0.00128539	-0.276846	0.983	1	2	TXN
CHD41	0.00129177	0.355373	0.847	0.709	2	CHD4
SVIL	0.00129629	0.376611	0.61	0.422	2	SVIL
COX5B	0.00130227	-0.251734	0.915	0.971	2	COX5B
SUPT16H1	0.00132926	0.369938	0.763	0.545	2	SUPT16H
RRBP11	0.00133834	0.314772	0.915	0.75	2	RRBP1
ATP6V1F	0.00134948	-0.335841	0.61	0.75	2	ATP6V1F
RPS29	0.00135681	-0.253348	1	1	2	RPS29
CD81	0.00139125	-0.305104	0.136	0.385	2	CD81
MAD2L12	0.00140618	-0.353907	0.051	0.258	2	MAD2L1
GSTP1	0.0014188	-0.296059	0.932	0.943	2	GSTP1
DNAJC7	0.00143628	0.329785	0.661	0.463	2	DNAJC7
C19orf43	0.00143711	-0.324895	0.864	0.951	2	C19orf43
CFLAR	0.00144157	0.34074	0.458	0.275	2	CFLAR
PTRHD1	0.00144285	-0.351282	0.305	0.455	2	PTRHD1
YME1L1	0.00144915	0.308581	0.661	0.471	2	YME1L1
PLIN2	0.00149972	0.352251	0.729	0.541	2	PLIN2
USP47	0.00150532	0.354869	0.475	0.25	2	USP47
BMS1	0.00153642	0.345792	0.508	0.316	2	BMS1
EIF4EBP1	0.00154957	-0.314203	0.22	0.459	2	EIF4EBP1
DNAJC10	0.00155422	0.34484	0.61	0.381	2	DNAJC10
C16orf13	0.00157148	-0.333281	0.254	0.471	2	C16orf13
ATP6V0E1	0.00157844	-0.320324	0.949	0.975	2	ATP6V0E1
KIAA1009	0.00160879	0.256748	0.288	0.102	2	KIAA1009
CREBRF	0.00161906	0.390902	0.508	0.307	2	CREBRF
KLC1	0.00161974	-0.276272	0.339	0.463	2	KLC1
KAT6B	0.00163096	0.287088	0.492	0.234	2	KAT6B
CREBBP	0.0016358	0.31951	0.305	0.139	2	CREBBP
CDKN1A	0.00169997	-0.308489	0.305	0.406	2	CDKN1A
BTF3	0.00171943	-0.276235	0.966	0.988	2	BTF3
APRT	0.00172212	-0.351723	0.407	0.582	2	APRT
TXNIP	0.00173277	0.459041	0.508	0.275	2	TXNIP
ING21	0.00176528	0.367885	0.593	0.365	2	ING2
MIER1	0.00176768	0.320479	0.695	0.426	2	MIER1
TSTD2	0.00177882	0.264614	0.373	0.143	2	TSTD2
EPC11	0.00180599	0.338643	0.593	0.328	2	EPC1
URI11	0.00185994	0.352349	0.508	0.369	2	URI1
UBR5	0.00187346	0.315143	0.492	0.234	2	UBR5
SFPQ1	0.00187594	0.304235	0.847	0.635	2	SFPQ
EIF5B	0.00188365	0.274931	0.966	0.885	2	EIF5B
RPF1	0.00190428	0.288596	0.678	0.418	2	RPF1
FIS1	0.0019049	-0.374132	0.339	0.561	2	FIS1
CENPF2	0.00191347	-0.756251	0.136	0.275	2	CENPF
TRAPPC1	0.00197074	-0.302909	0.763	0.824	2	TRAPPC1
AGL	0.00197089	0.311991	0.288	0.107	2	AGL
RNF51	0.00197653	-0.309987	0.814	0.857	2	RNF5
LAS1L	0.00200314	0.298939	0.424	0.201	2	LAS1L
SUPT6H	0.00201154	0.323422	0.475	0.258	2	SUPT6H
TGOLN2	0.00201882	0.323968	0.729	0.512	2	TGOLN2
VSTM2L1	0.00202608	-0.325428	0.102	0.299	2	VSTM2L
ANKRD26	0.00203526	0.260128	0.458	0.213	2	ANKRD26
S100A4	0.00203543	-0.310435	0.983	0.992	2	S100A4
G3BP2	0.00205147	0.337112	0.695	0.463	2	G3BP2
IPO7	0.00206883	0.294283	0.627	0.455	2	IPO7
RHOA	0.0021064	-0.262582	0.932	0.947	2	RHOA
DAD1	0.00213351	-0.296488	0.881	0.943	2	DAD1
OST4	0.00216332	-0.292609	0.864	0.914	2	OST4
NIPBL1	0.00218175	0.381244	0.593	0.352	2	NIPBL
MBNL1	0.0021936	0.338639	0.525	0.332	2	MBNL1
CEP290	0.00221343	0.323898	0.373	0.148	2	CEP290
BLOC1S5	0.00221582	0.327765	0.373	0.189	2	BLOC1S5
BANF1	0.00221806	-0.317697	0.695	0.779	2	BANF1
RPL36AL	0.00222704	-0.263605	0.983	0.992	2	RPL36AL
C5orf24	0.00223327	0.339292	0.712	0.582	2	C5orf24
NDUFB71	0.00227143	-0.277145	0.831	0.959	2	NDUFB7
EPS8	0.00230916	0.296327	0.39	0.156	2	EPS8
BAZ2B	0.00233073	0.357708	0.424	0.254	2	BAZ2B
FNBP4	0.00235579	0.337433	0.712	0.496	2	FNBP4
TMX4	0.00236683	0.749375	0.525	0.348	2	TMX4
CDCP1	0.00241306	0.326055	0.712	0.631	2	CDCP1
TAOK3	0.00244471	0.3172	0.576	0.422	2	TAOK3
STOML21	0.00249569	-0.308256	0.441	0.582	2	STOML2
SPTLC2	0.0025094	0.322201	0.407	0.209	2	SPTLC2
E2F31	0.00253419	0.28256	0.407	0.258	2	E2F3
ZEB1	0.00254138	0.33635	0.492	0.279	2	ZEB1
PCYOX1	0.00257863	0.31286	0.661	0.488	2	PCYOX1
ZBTB40	0.00259842	0.257846	0.305	0.102	2	ZBTB40
AK2	0.0026072	-0.363281	0.322	0.533	2	AK2
LGALS3	0.00261746	-0.255899	1	0.975	2	LGALS3
KCTD20	0.00263913	0.313034	0.661	0.439	2	KCTD20
BNIP3	0.00265752	0.381606	0.78	0.668	2	BNIP3
RSRC2	0.00267237	0.286028	0.797	0.775	2	RSRC2
SEC31A	0.00271506	0.289502	0.763	0.684	2	SEC31A
JRKL	0.00274831	0.28702	0.373	0.148	2	JRKL
GPATCH81	0.0027503	0.331608	0.525	0.34	2	GPATCH8
SMC31	0.0027556	0.325162	0.763	0.516	2	SMC3
PRKCDBP1	0.00276082	-0.455256	0.305	0.541	2	PRKCDBP
HMGN3	0.00276835	-0.309859	0.475	0.631	2	HMGN3
SNRPC	0.00277024	-0.284338	0.915	0.967	2	SNRPC
PGRMC2	0.00279271	0.307746	0.627	0.529	2	PGRMC2
CIR1	0.00282755	0.285793	0.627	0.537	2	CIR1
GGH	0.00283465	-0.375367	0.237	0.447	2	GGH
YWHAG	0.0028385	0.271367	0.542	0.287	2	YWHAG
MKLN1	0.00284346	0.280187	0.356	0.23	2	MKLN1
PFDN5	0.00284933	-0.294523	0.814	0.934	2	PFDN5
CLIP11	0.00285064	0.311834	0.576	0.434	2	CLIP1
MAD2L2	0.00285424	-0.304984	0.136	0.361	2	MAD2L2
BRD9	0.00285654	0.320195	0.508	0.328	2	BRD9
MIF	0.00286342	0.308625	0.847	0.713	2	MIF
GSTO1	0.00292717	-0.350375	0.695	0.832	2	GSTO1
ATP5EP2	0.00293029	-0.260501	0.644	0.725	2	ATP5EP2
NUDT9	0.0029626	0.324857	0.508	0.266	2	NUDT9
NREP	0.00299187	0.357782	0.593	0.365	2	NREP
VDAC2	0.00299863	-0.295815	0.661	0.84	2	VDAC2
STAT1	0.003086	0.288152	0.373	0.164	2	STAT1
HTATSF11	0.00309534	0.335235	0.797	0.578	2	HTATSF1
UBE2K1	0.00311216	0.297621	0.814	0.582	2	UBE2K
KATNBL1	0.00311338	0.274222	0.475	0.225	2	KATNBL1
RPSA1	0.00313411	-0.279502	0.729	0.91	2	RPSA
HIF1A	0.00313959	0.305677	0.881	0.75	2	HIF1A
RIOK3	0.00317305	0.289864	0.559	0.398	2	RIOK3
AKAP111	0.00317876	0.299758	0.373	0.156	2	AKAP11
SAA21	0.00318179	-0.541118	0.78	0.902	2	SAA2
RPL101	0.00318651	-0.331246	0.831	0.939	2	RPL10
ZNF251	0.00320435	-0.291315	0.136	0.32	2	ZNF251
SF3B14	0.00320785	-0.319865	0.729	0.873	2	SF3B14
TCEB1	0.00320919	-0.313756	0.627	0.82	2	TCEB1
YY1	0.00322334	0.304072	0.797	0.656	2	YY1
BRD7	0.00325115	0.316347	0.508	0.266	2	BRD7
VPS13A	0.00329318	0.321406	0.458	0.225	2	VPS13A
NAPG	0.00329341	0.300601	0.593	0.381	2	NAPG
JMJD1C1	0.00329957	0.372563	0.458	0.258	2	JMJD1C
TMEM63A	0.00333642	0.255069	0.322	0.139	2	TMEM63A
FBXW11	0.00335761	0.272242	0.424	0.287	2	FBXW11
SPRED1	0.00335782	0.288019	0.305	0.156	2	SPRED1
SEH1L	0.00337027	-0.28539	0.068	0.266	2	SEH1L
STX17	0.00338591	0.272598	0.288	0.152	2	STX17
HSPA81	0.00339609	-0.253748	0.898	0.975	2	HSPA8
FAM213A	0.00340873	0.335925	0.814	0.611	2	FAM213A
NR2F1	0.00341833	0.407839	0.441	0.242	2	NR2F1
ENAH	0.00344343	0.278771	0.373	0.197	2	ENAH
PSMA3	0.00347132	-0.310959	0.695	0.811	2	PSMA3
RUFY1	0.00347544	0.307623	0.661	0.406	2	RUFY1
CD163L1	0.00355576	-0.271946	0.203	0.43	2	CD163L1
DDX42	0.00357556	0.313769	0.542	0.32	2	DDX42
STAG2	0.00359538	0.327418	0.61	0.365	2	STAG2
ANP32B2	0.00362006	-0.338951	0.61	0.693	2	ANP32B
SERPINE2	0.00366311	0.540253	0.746	0.664	2	SERPINE2
MAP1B	0.00371722	0.374493	0.712	0.57	2	MAP1B
CCNG2	0.00379948	0.340672	0.661	0.434	2	CCNG2
RB1CC1	0.00380725	0.334813	0.542	0.357	2	RB1CC1
HNRNPUL21	0.00382637	0.271714	0.441	0.23	2	HNRNPUL2
CAPRIN2	0.00385247	0.305292	0.373	0.16	2	CAPRIN2
SLC17A5	0.00386889	0.330028	0.508	0.287	2	SLC17A5
H1F0	0.00392922	0.338969	0.61	0.463	2	H1F0
MPC2	0.00394993	-0.351932	0.424	0.652	2	MPC2
HSPH1	0.00405809	0.346009	0.898	0.762	2	HSPH1
ITGA22	0.00408877	0.381696	0.61	0.406	2	ITGA2
XPC	0.0041021	0.290667	0.305	0.152	2	XPC
RBM231	0.00412224	0.305318	0.525	0.287	2	RBM23
DNTTIP2	0.00412735	0.272128	0.712	0.557	2	DNTTIP2
C19orf70	0.00417899	-0.290821	0.627	0.75	2	C19orf70
PTBP3	0.00421467	0.273594	0.424	0.242	2	PTBP3
ATG14	0.00427025	0.307979	0.373	0.205	2	ATG14
GATAD2A	0.00434785	0.30535	0.525	0.287	2	GATAD2A
PDZD11	0.00437466	-0.306218	0.288	0.512	2	PDZD11
UBXN4	0.00448591	0.312606	0.864	0.791	2	UBXN4
SUV420H1	0.00453553	0.300986	0.458	0.242	2	SUV420H1
XRN2	0.00463802	0.264435	0.831	0.795	2	XRN2
TMEM2051	0.00469653	-0.298907	0.492	0.709	2	TMEM205
DHX36	0.00469751	0.330452	0.576	0.434	2	DHX36
KMT2E	0.00478088	0.289614	0.763	0.52	2	KMT2E
TMEM258	0.00484833	-0.261449	0.932	0.988	2	TMEM258
ANXA1	0.00487634	-0.416259	0.763	0.881	2	ANXA1
GNAS	0.0048829	0.259262	0.983	0.922	2	GNAS
FNBP1	0.00489133	0.29741	0.407	0.23	2	FNBP1
PALLD	0.00489293	0.310409	0.508	0.311	2	PALLD
N4BP2L2	0.00493241	0.303432	0.831	0.652	2	N4BP2L2
ATXN7L3B	0.00503816	0.328381	0.559	0.348	2	ATXN7L3B
ZNFX1	0.00517618	0.25104	0.339	0.164	2	ZNFX1
E2F71	0.00521702	0.316398	0.441	0.234	2	E2F7
ATP5G1	0.00523185	-0.270476	0.576	0.652	2	ATP5G1
MIA31	0.00526206	0.35969	0.61	0.398	2	MIA3
LRP5	0.00530193	0.292643	0.441	0.266	2	LRP5
ACTR21	0.00532209	0.308389	0.763	0.549	2	ACTR2
DCBLD21	0.00539623	0.337396	0.576	0.398	2	DCBLD2
CHD1	0.00539795	0.332901	0.627	0.439	2	CHD1
GOLGA3	0.00540424	0.284621	0.373	0.205	2	GOLGA3
TSPO	0.00541659	-0.32435	0.695	0.816	2	TSPO
CLPP	0.00546045	-0.279957	0.373	0.504	2	CLPP
PSMB1	0.00554194	-0.277781	0.661	0.852	2	PSMB1
TSPYL2	0.00556477	0.272946	0.339	0.254	2	TSPYL2
STK17A	0.00562149	0.30411	0.763	0.697	2	STK17A
CALCOCO2	0.0056433	0.281346	0.61	0.369	2	CALCOCO2
ATP2B1	0.00564372	0.347359	0.864	0.775	2	ATP2B1
RNASEH2A1	0.00565109	-0.316044	0.203	0.344	2	RNASEH2A
KIAA1429	0.00566902	0.261271	0.322	0.156	2	KIAA1429
SYNE21	0.00572824	0.39841	0.373	0.217	2	SYNE2
TRA2A	0.00574491	0.31852	0.644	0.451	2	TRA2A
GPX1	0.00589255	-0.28216	0.864	0.959	2	GPX1
HLA-E	0.00595322	0.260965	0.898	0.91	2	HLA-E
SOS1	0.00595794	0.264588	0.254	0.082	2	SOS1
EID1	0.00610809	0.28181	0.932	0.828	2	EID1
GCC21	0.00620301	0.321857	0.458	0.242	2	GCC2
REEP3	0.00626039	0.286523	0.559	0.393	2	REEP3
EHF1	0.00633957	0.364067	0.593	0.357	2	EHF
PPWD1	0.00638849	0.281308	0.339	0.197	2	PPWD1
C14orf166	0.00647035	-0.272037	0.881	0.914	2	C14orf166
CHD9	0.0064922	0.305491	0.356	0.225	2	CHD9
HCFC1R1	0.00652417	-0.284168	0.407	0.525	2	HCFC1R1
CDV3	0.00684838	0.274453	0.458	0.316	2	CDV3
MSL1	0.00689397	0.303131	0.373	0.213	2	MSL1
ZNHIT6	0.00702989	0.356828	0.458	0.266	2	ZNHIT6
ZC3H131	0.007032	0.35837	0.644	0.488	2	ZC3H13
SCARB2	0.00705655	0.284027	0.424	0.205	2	SCARB2
PPP1CA	0.0070612	-0.275121	0.559	0.783	2	PPP1CA
RPS27L	0.00722961	-0.282084	0.797	0.852	2	RPS27L
PNKD	0.00730862	-0.324074	0.441	0.639	2	PNKD
ZDHHC17	0.007332	0.326609	0.407	0.225	2	ZDHHC17
SNRPE	0.00733624	-0.331733	0.644	0.77	2	SNRPE
SF3B4	0.0073943	-0.260797	0.424	0.57	2	SF3B4
NUDT14	0.00744745	-0.276777	0.119	0.295	2	NUDT14
SLC2A1	0.00753595	-0.255865	0.441	0.5	2	SLC2A1
MAGI3	0.00761918	0.3213	0.271	0.098	2	MAGI3
KIF3A	0.00777716	0.259866	0.407	0.217	2	KIF3A
SUB1	0.00778014	-0.263603	0.831	0.885	2	SUB1
VIM1	0.00799033	-0.295494	1	0.984	2	VIM
ZNF37A	0.00811289	0.332672	0.322	0.16	2	ZNF37A
LAPTM4A	0.00816894	-0.258642	0.831	0.939	2	LAPTM4A
CARHSP1	0.00818075	-0.264961	0.339	0.484	2	CARHSP1
CSDE1	0.00825628	0.262388	0.932	0.906	2	CSDE1
STRN3	0.0083199	0.293772	0.458	0.23	2	STRN3
ARHGEF28	0.00834254	0.260008	0.288	0.164	2	ARHGEF28
PPP2R2A	0.00836509	0.257885	0.627	0.385	2	PPP2R2A
NEMF	0.00836981	0.313878	0.678	0.529	2	NEMF
TPI11	0.00849967	-0.265612	1	0.992	2	TPI1
LUC7L	0.00853902	0.272978	0.644	0.541	2	LUC7L
TIMM23	0.00861328	-0.308692	0.203	0.43	2	TIMM23
FAM91A1	0.00874431	0.255225	0.458	0.266	2	FAM91A1
AURKAIP1	0.00877006	-0.302043	0.525	0.668	2	AURKAIP1
CNPY3	0.00879752	-0.318752	0.373	0.578	2	CNPY3
TCHP	0.00889646	0.274495	0.339	0.197	2	TCHP
CEP135	0.0089228	0.291845	0.254	0.152	2	CEP135
PRDM2	0.00896744	0.257463	0.271	0.135	2	PRDM2
KCTD3	0.00902965	0.336352	0.475	0.258	2	KCTD3
KRT10	0.00910977	-0.274631	0.712	0.865	2	KRT10
GOLGA8B	0.00911412	0.303159	0.373	0.184	2	GOLGA8B
MTIF3	0.00913474	0.281771	0.729	0.5	2	MTIF3
CD741	0.00916074	-0.272125	0.915	0.98	2	CD74
GAS51	0.00924101	-0.293381	0.797	0.885	2	GAS5
TXNRD1	0.00935048	0.313274	0.814	0.705	2	TXNRD1
PAXBP1	0.0095626	0.287995	0.339	0.189	2	PAXBP1
LEO11	0.00966583	0.3263	0.475	0.299	2	LEO1
C5orf15	0.00974274	-0.346428	0.22	0.439	2	C5orf15
ELF2	0.00979397	0.259287	0.339	0.221	2	ELF2
PHF6	0.00988807	0.27688	0.441	0.299	2	PHF6
GADD45GIP1	0.00990823	-0.259691	0.898	0.955	2	GADD45GIP1
CTDSPL2	0.00995556	0.274956	0.305	0.123	2	CTDSPL2
H2AFZ3	7.35401e-49	1.29516	1	0.953	3	H2AFZ
PTTG13	1.44974e-38	2.10149	0.936	0.316	3	PTTG1
HMGB23	3.87383e-37	1.79335	0.851	0.164	3	HMGB2
UBE2C	3.7796e-36	1.95204	0.83	0.066	3	UBE2C
CKS23	5.22852e-36	1.43791	0.915	0.535	3	CKS2
PRC1	6.27047e-36	1.72935	0.787	0.059	3	PRC1
CENPF3	6.33773e-36	2.00457	0.83	0.141	3	CENPF
TPX2	5.39206e-34	1.55346	0.83	0.059	3	TPX2
CCNB11	6.10621e-34	1.72109	0.851	0.086	3	CCNB1
NUSAP1	1.27008e-33	1.53366	0.83	0.082	3	NUSAP1
TK1	2.12466e-33	1.1869	0.851	0.051	3	TK1
TOP2A2	4.63011e-33	1.91943	0.894	0.113	3	TOP2A
NDC80	1.82534e-32	1.21235	0.766	0.02	3	NDC80
CDC20	1.96739e-32	1.47664	0.872	0.059	3	CDC20
SMC42	2.83889e-31	1.42224	0.936	0.234	3	SMC4
CDK1	4.96306e-30	1.49296	0.723	0.02	3	CDK1
STMN13	6.55226e-30	0.989834	1	0.984	3	STMN1
TUBA1B2	2.50071e-29	1.07427	1	0.957	3	TUBA1B
NCAPG	4.73663e-29	1.00661	0.702	0.016	3	NCAPG
BIRC5	6.70645e-29	1.19949	0.745	0.023	3	BIRC5
NUF2	7.66566e-29	1.41681	0.745	0.047	3	NUF2
ZWINT2	1.21578e-28	1.12319	0.83	0.125	3	ZWINT
PBK	1.82865e-28	1.28027	0.787	0.043	3	PBK
CEP55	3.60264e-28	1.28182	0.702	0.027	3	CEP55
ARL6IP12	6.08896e-28	1.04887	0.894	0.602	3	ARL6IP1
MAD2L13	3.93797e-27	1.10243	0.872	0.098	3	MAD2L1
KIF2C	1.36655e-26	1.13982	0.66	0.016	3	KIF2C
AURKB	2.61566e-26	0.926664	0.66	0.012	3	AURKB
GTSE1	2.8942e-26	0.969885	0.638	0.012	3	GTSE1
DEPDC1	5.61415e-26	0.858907	0.596	0.008	3	DEPDC1
CCNB2	2.55553e-25	1.09969	0.638	0.02	3	CCNB2
AURKA1	2.56003e-25	1.38426	0.681	0.105	3	AURKA
DLGAP5	2.90359e-25	1.35493	0.66	0.027	3	DLGAP5
MLF1IP1	6.70171e-25	1.17553	0.83	0.086	3	MLF1IP
KIFC1	6.8532e-25	0.832013	0.66	0.023	3	KIFC1
ANLN	7.19161e-25	0.857023	0.638	0.02	3	ANLN
TYMS	2.21299e-24	1.20266	0.787	0.086	3	TYMS
ANP32B3	1.2979e-23	0.963451	1	0.617	3	ANP32B
CDKN3	2.25275e-23	1.46297	0.723	0.094	3	CDKN3
KIAA0101	5.62815e-23	1.11858	0.766	0.074	3	KIAA0101
UBE2T2	8.21434e-23	0.975344	0.851	0.25	3	UBE2T
MKI67	9.30641e-23	1.17997	0.681	0.043	3	MKI67
PHF192	1.97077e-22	0.939917	0.787	0.113	3	PHF19
TMPO2	1.36675e-21	1.0342	0.894	0.426	3	TMPO
H2AFX	1.60972e-21	0.859379	0.702	0.109	3	H2AFX
FAM64A	3.57199e-21	0.865099	0.532	0.016	3	FAM64A
TUBB4B2	5.97147e-21	0.863767	1	0.879	3	TUBB4B
CENPE	6.75742e-21	1.06604	0.574	0.031	3	CENPE
ASF1B	7.88142e-21	0.831773	0.617	0.031	3	ASF1B
ANP32E2	1.48785e-20	1.08179	0.872	0.41	3	ANP32E
CKAP21	1.65192e-20	0.945347	0.596	0.238	3	CKAP2
NCAPH	1.6038e-19	0.847674	0.596	0.027	3	NCAPH
ASPM	2.26332e-19	1.26135	0.596	0.031	3	ASPM
RRM2	2.26514e-19	0.896495	0.511	0.012	3	RRM2
MND1	7.71657e-19	0.783624	0.553	0.051	3	MND1
CDCA8	1.0082e-18	0.854684	0.511	0.023	3	CDCA8
KIF4A	1.4437e-18	0.800894	0.511	0.012	3	KIF4A
TTK	5.24587e-18	0.664445	0.511	0.023	3	TTK
KPNA21	7.08522e-18	0.827908	0.766	0.426	3	KPNA2
RAD51AP1	1.01105e-17	0.751178	0.596	0.043	3	RAD51AP1
CCNA2	1.08637e-17	0.854813	0.574	0.043	3	CCNA2
MALAT12	1.45148e-17	-1.17089	1	1	3	MALAT1
APOBEC3B	1.95127e-17	0.598484	0.489	0.016	3	APOBEC3B
DEK1	2.47504e-17	0.794878	0.979	0.863	3	DEK
PRR11	2.79645e-17	0.762702	0.489	0.02	3	PRR11
CLSPN	3.71504e-17	0.832035	0.596	0.051	3	CLSPN
KIF20B	3.862e-17	0.912517	0.574	0.062	3	KIF20B
CDCA3	6.25797e-17	0.634646	0.447	0.012	3	CDCA3
KIAA1524	6.79066e-17	0.822086	0.574	0.074	3	KIAA1524
BUB1B	1.70377e-16	0.690859	0.468	0.031	3	BUB1B
CENPW	1.84405e-16	0.850771	0.638	0.066	3	CENPW
SPC25	1.92866e-16	0.548561	0.426	0.012	3	SPC25
KIF20A	4.05244e-16	0.712355	0.447	0.012	3	KIF20A
GGH1	5.28275e-16	0.809235	0.851	0.324	3	GGH
CKAP2L	8.19009e-16	0.727932	0.511	0.035	3	CKAP2L
HMGN21	9.53199e-16	0.989567	0.702	0.238	3	HMGN2
CENPM	1.50402e-15	0.70638	0.553	0.055	3	CENPM
TUBA1C1	1.8244e-15	0.792731	0.957	0.797	3	TUBA1C
TIMP31	2.25494e-15	-1.17606	0.702	0.949	3	TIMP3
RAD211	4.80599e-15	0.809521	0.979	0.781	3	RAD21
KIF15	5.60448e-15	0.514667	0.362	0	3	KIF15
HINT11	8.51497e-15	0.484776	1	0.992	3	HINT1
FOSL11	1.12432e-14	0.858194	0.596	0.168	3	FOSL1
NUCKS1	1.91001e-14	0.726202	1	0.98	3	NUCKS1
PFN12	2.22195e-14	0.583294	1	1	3	PFN1
SHCBP1	3.11795e-14	0.598404	0.404	0.016	3	SHCBP1
KIF11	4.50978e-14	0.619467	0.468	0.023	3	KIF11
NEK2	5.10852e-14	0.618564	0.362	0.008	3	NEK2
VIM2	7.05243e-14	0.67793	1	0.984	3	VIM
TCF19	8.18313e-14	0.537704	0.404	0.016	3	TCF19
PLK1	9.86406e-14	0.664413	0.404	0.02	3	PLK1
KIF23	9.92809e-14	0.645877	0.468	0.031	3	KIF23
KIF5B2	9.9454e-14	0.68334	0.957	0.84	3	KIF5B
CCDC341	9.9606e-14	0.813495	0.681	0.172	3	CCDC34
COX8A2	1.19437e-13	0.614614	1	0.953	3	COX8A
SPDL11	1.31041e-13	0.892335	0.766	0.27	3	SPDL1
TACC3	1.39414e-13	0.69757	0.489	0.07	3	TACC3
LSM51	2.18787e-13	0.673731	0.915	0.535	3	LSM5
PCNA1	3.01048e-13	0.731755	0.787	0.363	3	PCNA
ECT2	3.465e-13	0.750382	0.66	0.18	3	ECT2
DTYMK2	3.48423e-13	0.824722	0.809	0.41	3	DTYMK
BUB1	9.41141e-13	0.699049	0.383	0.023	3	BUB1
HNRNPA2B11	9.90067e-13	0.614745	1	0.969	3	HNRNPA2B1
HMGA13	1.17362e-12	0.968623	0.957	0.766	3	HMGA1
TROAP	1.19471e-12	0.528343	0.404	0.016	3	TROAP
ATAD2	1.2299e-12	0.663393	0.574	0.086	3	ATAD2
SGOL1	1.30091e-12	0.475935	0.383	0.023	3	SGOL1
FOXM1	1.57379e-12	0.452329	0.383	0.016	3	FOXM1
HSP90AA11	1.78872e-12	0.505927	1	0.992	3	HSP90AA1
CD822	2.17388e-12	0.862483	0.787	0.355	3	CD82
DNMT12	2.55225e-12	0.760286	0.894	0.527	3	DNMT1
DNAJC9	2.70412e-12	0.744261	0.723	0.289	3	DNAJC9
HIST1H4C2	3.1308e-12	1.12011	0.872	0.645	3	HIST1H4C
ARHGDIB1	4.76114e-12	0.7478	0.745	0.254	3	ARHGDIB
RANBP11	6.62549e-12	0.675487	0.872	0.574	3	RANBP1
HJURP	1.18221e-11	0.575351	0.362	0.012	3	HJURP
DIAPH3	1.39234e-11	0.551457	0.362	0.016	3	DIAPH3
ZWILCH	1.78366e-11	0.481091	0.426	0.047	3	ZWILCH
CDC6	1.89471e-11	0.49601	0.447	0.039	3	CDC6
RNASEH2B	2.06226e-11	0.559748	0.489	0.094	3	RNASEH2B
FTH11	2.50965e-11	-0.526643	1	1	3	FTH1
FAM83D	3.20074e-11	0.430491	0.277	0	3	FAM83D
RACGAP1	3.25071e-11	0.561375	0.468	0.047	3	RACGAP1
PRKCDBP2	4.50947e-11	0.780081	0.809	0.438	3	PRKCDBP
PSAP1	4.56399e-11	-0.536871	0.979	0.996	3	PSAP
CDKN2C	6.09848e-11	0.546719	0.468	0.062	3	CDKN2C
NEAT11	6.29367e-11	-0.881834	0.702	0.941	3	NEAT1
SPAG5	6.6596e-11	0.516098	0.383	0.027	3	SPAG5
MELK	6.83103e-11	0.426455	0.319	0.012	3	MELK
RHEB1	9.6037e-11	0.60125	0.894	0.703	3	RHEB
CDC45	9.806e-11	0.265005	0.298	0.012	3	CDC45
H2AFV1	1.37024e-10	0.65773	0.894	0.539	3	H2AFV
WHSC1	1.55767e-10	0.597973	0.66	0.211	3	WHSC1
VRK1	1.69961e-10	0.665599	0.553	0.117	3	VRK1
RNASEH2A2	2.37057e-10	0.750078	0.681	0.25	3	RNASEH2A
PTTG2	2.58633e-10	0.344098	0.255	0	3	PTTG2
NEIL3	2.58633e-10	0.299365	0.255	0	3	NEIL3
TEX30	3.01737e-10	0.495199	0.468	0.203	3	TEX30
PLAU1	3.20956e-10	0.745631	0.702	0.238	3	PLAU
HN1	3.26562e-10	0.613874	0.894	0.664	3	HN1
SQSTM1	3.30084e-10	-0.570062	0.957	0.988	3	SQSTM1
CENPK	3.39245e-10	0.544911	0.468	0.062	3	CENPK
ESCO2	3.52879e-10	0.460861	0.277	0.008	3	ESCO2
LMNB1	4.38498e-10	0.516044	0.447	0.082	3	LMNB1
C15orf482	4.47038e-10	0.882509	0.787	0.348	3	C15orf48
RPA32	5.95098e-10	0.582379	0.702	0.348	3	RPA3
USP11	6.06707e-10	0.696979	0.745	0.293	3	USP1
RFC3	6.32648e-10	0.408958	0.383	0.031	3	RFC3
TXN1	8.05699e-10	0.506018	1	0.996	3	TXN
IFITM31	8.58671e-10	-0.642469	0.979	0.992	3	IFITM3
SPC24	1.17787e-09	0.375546	0.255	0.008	3	SPC24
SNRPB1	1.18766e-09	0.531672	1	0.797	3	SNRPB
MAGED21	1.19855e-09	-0.699649	0.702	0.902	3	MAGED2
PSRC1	1.20319e-09	0.48302	0.447	0.055	3	PSRC1
RFC5	1.2775e-09	0.609721	0.532	0.148	3	RFC5
SLC25A5	1.30429e-09	0.414865	1	0.973	3	SLC25A5
RAN1	1.43516e-09	0.509673	1	0.891	3	RAN
RRM1	1.52527e-09	0.700564	0.596	0.152	3	RRM1
DDX39A1	1.64685e-09	0.621711	0.787	0.551	3	DDX39A
NASP1	1.85525e-09	0.658689	0.915	0.621	3	NASP
HSPB111	1.87464e-09	0.583786	0.894	0.613	3	HSPB11
HMGB11	2.21307e-09	0.563211	0.979	0.82	3	HMGB1
IQGAP3	2.24493e-09	0.39807	0.277	0.004	3	IQGAP3
RPL13A	2.81764e-09	-0.42832	0.979	1	3	RPL13A
CENPA	3.03644e-09	0.404969	0.277	0.012	3	CENPA
OIP5	3.32465e-09	0.422172	0.277	0.004	3	OIP5
FEN1	3.32882e-09	0.571607	0.596	0.145	3	FEN1
MZT2B1	4.05369e-09	0.585671	0.83	0.461	3	MZT2B
PSMC3IP	4.62735e-09	0.566409	0.489	0.094	3	PSMC3IP
CDKN2D	5.17006e-09	0.620909	0.553	0.172	3	CDKN2D
LGALS11	7.73398e-09	0.583524	1	0.984	3	LGALS1
FAM111A	8.04286e-09	0.637965	0.638	0.199	3	FAM111A
LSM3	8.92041e-09	0.588446	0.915	0.711	3	LSM3
SGOL2	9.06197e-09	0.509289	0.426	0.055	3	SGOL2
SNRPD1	1.1082e-08	0.526379	0.957	0.723	3	SNRPD1
PTGS2	1.15577e-08	-1.09077	0.404	0.719	3	PTGS2
CALM21	1.48359e-08	0.526773	1	1	3	CALM2
TMEM97	1.51855e-08	0.544007	0.468	0.102	3	TMEM97
CASC5	1.59237e-08	0.355703	0.319	0.02	3	CASC5
SRP14	1.74881e-08	-0.432743	1	1	3	SRP14
HMGN1	1.89071e-08	0.470966	0.872	0.824	3	HMGN1
ORC6	1.993e-08	0.493905	0.489	0.09	3	ORC6
NCAPG2	2.08772e-08	0.48322	0.426	0.059	3	NCAPG2
FANCI	2.24708e-08	0.524278	0.362	0.055	3	FANCI
WDHD1	2.25814e-08	0.376828	0.404	0.051	3	WDHD1
PSME21	2.28431e-08	0.53434	0.979	0.746	3	PSME2
CDC25C	2.34875e-08	0.381516	0.255	0.004	3	CDC25C
SERPINE21	2.38074e-08	-0.798295	0.596	0.695	3	SERPINE2
FAM111B	2.73594e-08	0.551875	0.362	0.035	3	FAM111B
WDR34	2.81241e-08	0.545467	0.681	0.223	3	WDR34
C18orf56	3.00887e-08	0.367645	0.277	0.027	3	C18orf56
KNSTRN	3.0667e-08	0.580787	0.34	0.055	3	KNSTRN
EXOSC81	3.29233e-08	0.558759	0.66	0.266	3	EXOSC8
CENPI	3.56353e-08	0.34291	0.298	0.02	3	CENPI
LRR1	3.59183e-08	0.516058	0.426	0.082	3	LRR1
KIF18A	4.64782e-08	0.4378	0.383	0.047	3	KIF18A
RFC4	4.74612e-08	0.59149	0.447	0.109	3	RFC4
PSIP11	5.09052e-08	0.527714	0.617	0.234	3	PSIP1
YWHAH1	5.45846e-08	0.515539	0.66	0.242	3	YWHAH
FBXO43	5.49411e-08	0.373587	0.277	0.016	3	FBXO43
EZH21	5.53433e-08	0.637869	0.617	0.219	3	EZH2
CENPN	5.54119e-08	0.411802	0.383	0.051	3	CENPN
SIVA1	5.64644e-08	0.47687	0.894	0.621	3	SIVA1
SKA1	6.5072e-08	0.338222	0.255	0.008	3	SKA1
CDCA5	6.56621e-08	0.399723	0.277	0.016	3	CDCA5
GMNN	7.18449e-08	0.600904	0.702	0.484	3	GMNN
DUT	8.66698e-08	0.605763	0.787	0.441	3	DUT
RPL351	9.436e-08	0.366019	1	1	3	RPL35
GSTO11	1.02583e-07	0.536009	0.936	0.781	3	GSTO1
KIF22	1.07668e-07	0.509422	0.489	0.105	3	KIF22
CDKN1A1	1.24223e-07	0.629707	0.702	0.328	3	CDKN1A
GPSM2	1.3579e-07	0.42598	0.489	0.113	3	GPSM2
HAUS8	1.46423e-07	0.479694	0.574	0.16	3	HAUS8
TIMELESS	1.47925e-07	0.402882	0.447	0.098	3	TIMELESS
SMC21	1.61852e-07	0.607948	0.681	0.359	3	SMC2
CTNNAL11	1.90671e-07	0.560686	0.723	0.348	3	CTNNAL1
SOX41	1.92691e-07	-0.657129	0.851	0.973	3	SOX4
SKA3	1.9626e-07	0.273073	0.255	0.016	3	SKA3
H3F3B	2.83907e-07	0.498729	1	0.984	3	H3F3B
PGK11	3.08319e-07	-0.541719	1	0.992	3	PGK1
ENO11	3.37256e-07	-0.441315	1	1	3	ENO1
ILF2	4.02943e-07	0.487191	0.872	0.688	3	ILF2
HPRT1	4.13036e-07	0.486009	0.553	0.277	3	HPRT1
SFN	4.18789e-07	0.447292	0.34	0.09	3	SFN
FN1	4.38554e-07	-0.743159	0.383	0.723	3	FN1
CSE1L	5.00979e-07	0.486311	0.638	0.309	3	CSE1L
RAC11	5.01232e-07	0.405358	1	0.922	3	RAC1
POLD3	5.05705e-07	0.386627	0.383	0.121	3	POLD3
MIS18A	5.97331e-07	0.406443	0.447	0.09	3	MIS18A
VPS291	6.07415e-07	0.500119	0.915	0.77	3	VPS29
CKAP5	6.55671e-07	0.517468	0.596	0.215	3	CKAP5
MFSD2B1	6.76796e-07	0.536242	0.574	0.219	3	MFSD2B
ZMYND82	7.10841e-07	-0.620952	0.638	0.809	3	ZMYND8
ICAM11	7.15349e-07	-0.706729	0.702	0.902	3	ICAM1
SCLT1	7.29213e-07	0.428354	0.383	0.066	3	SCLT1
MT2A	7.92135e-07	0.422285	1	0.984	3	MT2A
TMEM106C	8.77913e-07	0.469443	0.596	0.281	3	TMEM106C
CALM1	8.97102e-07	0.289835	1	0.984	3	CALM1
CCDC109B	9.25846e-07	0.505422	0.532	0.16	3	CCDC109B
BUB3	9.56871e-07	0.56097	0.766	0.516	3	BUB3
HIST1H2AC	1.00703e-06	-0.657106	0.362	0.723	3	HIST1H2AC
HAT1	1.03386e-06	0.441946	0.638	0.262	3	HAT1
KMT2E1	1.06229e-06	-0.590437	0.426	0.594	3	KMT2E
DSN1	1.13829e-06	0.528502	0.426	0.117	3	DSN1
CPE	1.16583e-06	-0.556946	0.511	0.66	3	CPE
RBBP8	1.2262e-06	0.432044	0.574	0.203	3	RBBP8
NDRG1	1.3512e-06	-0.744272	0.255	0.656	3	NDRG1
BTG1	1.62669e-06	-0.577626	0.979	0.957	3	BTG1
RPL39L	1.64255e-06	0.441746	0.468	0.18	3	RPL39L
CAV11	1.77034e-06	0.527758	0.723	0.336	3	CAV1
PARPBP	1.98844e-06	0.391826	0.362	0.059	3	PARPBP
E2F1	2.04643e-06	0.30702	0.255	0.02	3	E2F1
TTC31	2.21914e-06	-0.444928	0.638	0.727	3	TTC3
MRPL511	2.2614e-06	0.446527	0.915	0.758	3	MRPL51
CDK2	2.32867e-06	0.388694	0.404	0.078	3	CDK2
TIA13	2.61116e-06	-0.606067	0.298	0.594	3	TIA1
CHCHD21	2.65243e-06	0.4002	1	0.934	3	CHCHD2
NCAPD2	2.66437e-06	0.337417	0.277	0.035	3	NCAPD2
EZR1	2.96439e-06	0.48516	0.851	0.516	3	EZR
PDLIM1	3.434e-06	0.328236	0.511	0.176	3	PDLIM1
NUDT151	3.56043e-06	0.429598	0.511	0.176	3	NUDT15
BARD1	3.74726e-06	0.311322	0.255	0.031	3	BARD1
CSF2	3.79219e-06	0.810877	0.702	0.312	3	CSF2
STIL	3.84455e-06	0.272099	0.277	0.035	3	STIL
SNRPG1	4.65412e-06	0.45464	0.936	0.785	3	SNRPG
NUDT1	4.70307e-06	0.409663	0.468	0.148	3	NUDT1
GAS2L3	5.38301e-06	0.323851	0.319	0.047	3	GAS2L3
TMX41	5.38339e-06	-0.83049	0.298	0.398	3	TMX4
PPIF1	5.93965e-06	0.410033	0.511	0.238	3	PPIF
AKR1B12	6.59675e-06	0.430077	0.979	0.957	3	AKR1B1
NUP37	6.99561e-06	0.450982	0.511	0.16	3	NUP37
YIF1A	7.06394e-06	-0.350137	0.34	0.48	3	YIF1A
GNG5	7.50706e-06	0.395299	0.979	0.93	3	GNG5
PTRF1	7.53881e-06	0.432018	0.915	0.598	3	PTRF
SPATS2L1	8.22611e-06	0.491527	0.83	0.457	3	SPATS2L
DYNC1LI21	9.9054e-06	-0.424395	0.468	0.613	3	DYNC1LI2
ANXA11	9.93239e-06	0.453793	1	0.832	3	ANXA1
TOPBP1	1.00078e-05	0.39118	0.34	0.09	3	TOPBP1
F2RL11	1.07026e-05	0.499478	0.511	0.16	3	F2RL1
GGCT	1.09172e-05	0.406067	0.553	0.246	3	GGCT
C19orf331	1.12444e-05	0.519448	0.872	0.59	3	C19orf33
DHFR	1.13354e-05	0.409431	0.489	0.145	3	DHFR
SKA21	1.20624e-05	0.501297	0.553	0.281	3	SKA2
C4orf3	1.37062e-05	-0.493677	0.745	0.914	3	C4orf3
MARCKSL11	1.48523e-05	-0.585678	0.787	0.941	3	MARCKSL1
TUBA4A	1.49189e-05	0.390645	0.511	0.176	3	TUBA4A
LIG1	1.50677e-05	0.362728	0.404	0.145	3	LIG1
CALM3	1.56683e-05	0.44552	0.851	0.555	3	CALM3
VIPR1	1.63928e-05	-0.652553	0.255	0.605	3	VIPR1
GPR56	1.78985e-05	0.352472	0.277	0.078	3	GPR56
CACYBP	1.98016e-05	0.424265	0.915	0.672	3	CACYBP
PCMT1	2.07676e-05	0.431888	0.872	0.535	3	PCMT1
SRSF2	2.10304e-05	0.443445	0.872	0.703	3	SRSF2
POC1A	2.23723e-05	0.319249	0.255	0.039	3	POC1A
ARPC1B1	2.46267e-05	0.432387	0.872	0.555	3	ARPC1B
SLC16A31	2.4726e-05	-0.551708	0.745	0.926	3	SLC16A3
EBP1	2.83042e-05	0.443322	0.596	0.328	3	EBP
CFH2	3.01175e-05	-0.63897	0.213	0.527	3	CFH
PKM1	3.03808e-05	-0.369154	1	1	3	PKM
ATAD5	3.08938e-05	0.364317	0.277	0.043	3	ATAD5
PRIM2	3.12191e-05	0.277375	0.255	0.031	3	PRIM2
RPA1	3.23174e-05	0.441788	0.468	0.195	3	RPA1
MCM31	3.25084e-05	0.475147	0.532	0.203	3	MCM3
PLP21	3.33671e-05	0.278376	1	0.895	3	PLP2
SNHG8	3.39512e-05	-0.498841	0.702	0.863	3	SNHG8
RHNO1	3.85536e-05	0.306348	0.298	0.059	3	RHNO1
1971-09-01	3.96286e-05	0.467693	0.915	0.719	3	2007-09-01
DST2	3.96549e-05	-0.435081	0.596	0.605	3	DST
C4orf46	4.04565e-05	0.365593	0.277	0.059	3	C4orf46
CKLF	4.14898e-05	0.431315	0.915	0.77	3	CKLF
SETD51	4.2165e-05	-0.465724	0.277	0.504	3	SETD5
VAMP8	4.37779e-05	0.283649	0.979	0.707	3	VAMP8
IDH2	4.47466e-05	0.358006	0.404	0.109	3	IDH2
STRA13	4.49924e-05	0.480988	0.723	0.555	3	STRA13
CCNL2	4.54837e-05	-0.421452	0.362	0.52	3	CCNL2
LMNB2	4.64715e-05	0.394946	0.383	0.102	3	LMNB2
SSRP11	5.01896e-05	0.417837	0.851	0.707	3	SSRP1
PNRC1	5.07952e-05	-0.48849	0.447	0.648	3	PNRC1
TUBA1A	5.36154e-05	-0.660464	0.638	0.824	3	TUBA1A
UQCRH1	5.40955e-05	0.266452	1	0.961	3	UQCRH
BAG61	5.63676e-05	-0.373095	0.617	0.711	3	BAG6
ODC1	5.68044e-05	0.372757	0.34	0.082	3	ODC1
HLA-E1	5.96041e-05	-0.456961	0.83	0.922	3	HLA-E
ANXA21	6.05493e-05	0.372109	1	0.98	3	ANXA2
COX17	6.1081e-05	0.450985	0.851	0.66	3	COX17
BPTF2	6.17694e-05	-0.49118	0.383	0.551	3	BPTF
APITD1	6.1777e-05	0.338316	0.489	0.254	3	APITD1
SLC25A37	6.19745e-05	-0.522533	0.723	0.891	3	SLC25A37
SUPT16H2	6.77624e-05	0.472528	0.809	0.547	3	SUPT16H
CD971	6.78364e-05	0.460144	0.574	0.328	3	CD97
CHD21	7.00047e-05	-0.500011	0.447	0.688	3	CHD2
SARS	7.05238e-05	-0.410332	0.468	0.625	3	SARS
YEATS4	7.80277e-05	0.374475	0.468	0.148	3	YEATS4
LY6E	7.90821e-05	-0.390979	0.638	0.648	3	LY6E
GAS52	8.25665e-05	-0.396531	0.723	0.895	3	GAS5
BICC1	8.35611e-05	-0.392579	0.085	0.312	3	BICC1
POLE4	8.39861e-05	0.427622	0.745	0.527	3	POLE4
BAZ2A	9.09486e-05	-0.306182	0.213	0.316	3	BAZ2A
CENPQ	9.9982e-05	0.382976	0.362	0.09	3	CENPQ
P4HA1	0.000103304	-0.565162	0.298	0.609	3	P4HA1
CBX3	0.000104148	0.277976	0.979	0.965	3	CBX3
SNRPA1	0.000104155	0.428767	0.617	0.324	3	SNRPA1
RPL22	0.000107069	-0.385465	0.872	0.93	3	RPL22
TNRC6A	0.000109088	-0.30324	0.213	0.328	3	TNRC6A
SMS	0.000109564	0.399098	0.638	0.328	3	SMS
CYR611	0.000115861	0.91678	0.489	0.238	3	CYR61
LSM6	0.00011652	0.430165	0.638	0.344	3	LSM6
CST3	0.000117642	-0.321914	1	1	3	CST3
FNDC3B1	0.000125382	-0.436481	0.468	0.641	3	FNDC3B
WDR602	0.000125955	-0.471875	0.362	0.582	3	WDR60
MZT1	0.000135805	0.360099	0.574	0.234	3	MZT1
CHAF1A	0.000135934	0.392787	0.298	0.062	3	CHAF1A
HYLS1	0.000136269	0.340881	0.362	0.137	3	HYLS1
TUBB6	0.000144736	0.416376	0.553	0.223	3	TUBB6
ZKSCAN11	0.000149822	-0.395138	0.277	0.434	3	ZKSCAN1
CMC2	0.000158436	0.330121	0.745	0.398	3	CMC2
ST3GAL5	0.000162634	-0.557975	0.447	0.66	3	ST3GAL5
C1S1	0.000163237	-0.380918	0.043	0.27	3	C1S
MCM4	0.00016508	0.387582	0.426	0.129	3	MCM4
TACSTD21	0.0001663	-0.546303	0.553	0.785	3	TACSTD2
HELLS	0.000169768	0.465356	0.34	0.125	3	HELLS
HNRNPAB1	0.000175426	0.408483	0.83	0.527	3	HNRNPAB
CDCA4	0.000181095	0.335621	0.298	0.062	3	CDCA4
NKTR1	0.000185761	-0.536362	0.447	0.633	3	NKTR
LMO71	0.00018811	0.407539	0.362	0.184	3	LMO7
CHURC1	0.000188748	-0.388063	0.298	0.512	3	CHURC1
NDUFA12	0.000192472	0.319908	1	0.859	3	NDUFA12
EXOSC9	0.000194451	0.321777	0.468	0.199	3	EXOSC9
SDC4	0.000195062	0.512336	0.638	0.426	3	SDC4
DDIT4	0.000200783	-0.554202	0.638	0.773	3	DDIT4
BTG3	0.000215311	0.340777	0.489	0.176	3	BTG3
NREP1	0.00021773	-0.503265	0.149	0.457	3	NREP
PSME3	0.000217993	0.382482	0.638	0.324	3	PSME3
PGPEP1	0.00021849	-0.408411	0.213	0.441	3	PGPEP1
PTN	0.000240747	0.309927	0.255	0.055	3	PTN
TPM42	0.000250277	0.380496	1	0.965	3	TPM4
ASAH1	0.000257253	-0.433149	0.468	0.672	3	ASAH1
MIF1	0.000257856	-0.350812	0.723	0.742	3	MIF
TPRKB	0.000260832	0.401709	0.851	0.582	3	TPRKB
AP2S11	0.000260887	0.344211	0.979	0.875	3	AP2S1
HIGD1A	0.000264332	0.291855	0.787	0.488	3	HIGD1A
TMEM160	0.00026594	0.39166	0.766	0.531	3	TMEM160
STX4	0.000269987	-0.278227	0.255	0.371	3	STX4
MINOS11	0.000275853	0.3406	1	0.926	3	MINOS1
CTSS	0.000279867	0.416878	0.447	0.156	3	CTSS
MYEOV	0.00028528	0.297431	0.319	0.117	3	MYEOV
REEP4	0.000287958	0.272	0.298	0.07	3	REEP4
PXMP2	0.000289113	0.296325	0.319	0.145	3	PXMP2
HAUS1	0.000297045	0.377222	0.553	0.281	3	HAUS1
IGFBP3	0.000301228	-0.569222	0.149	0.266	3	IGFBP3
MXI11	0.000306014	-0.490899	0.17	0.469	3	MXI1
MPST	0.000309051	-0.300945	0.213	0.336	3	MPST
OSBPL3	0.000316041	0.26544	0.362	0.102	3	OSBPL3
TAF5	0.000316398	0.314374	0.255	0.055	3	TAF5
HBP1	0.000326389	-0.327871	0.277	0.414	3	HBP1
BCAP291	0.000328153	0.374265	0.553	0.254	3	BCAP29
DBF4	0.000329788	0.31041	0.383	0.117	3	DBF4
PABPN1	0.00033634	-0.27858	0.298	0.43	3	PABPN1
PDGFC	0.000338543	-0.250043	0.234	0.305	3	PDGFC
BRMS1	0.00036408	0.272775	0.532	0.434	3	BRMS1
APEX1	0.000366556	-0.373091	0.723	0.855	3	APEX1
PDCD5	0.000367563	0.373282	0.957	0.859	3	PDCD5
MIS18BP1	0.000368064	0.415579	0.638	0.328	3	MIS18BP1
GRN1	0.000369832	-0.327062	0.894	0.98	3	GRN
DPY30	0.000377691	0.325486	0.83	0.562	3	DPY30
TPCN1	0.000381647	-0.308818	0.064	0.254	3	TPCN1
MTHFD1	0.000385146	0.33516	0.447	0.18	3	MTHFD1
SNRPC1	0.000388357	0.290125	1	0.949	3	SNRPC
ELOVL5	0.000406034	0.368499	0.638	0.32	3	ELOVL5
PTPRM1	0.000436475	-0.253945	0.17	0.273	3	PTPRM
C12orf521	0.000442669	0.307573	0.617	0.336	3	C12orf52
HNRNPM1	0.000452644	0.402583	0.979	0.91	3	HNRNPM
LUC7L31	0.000457221	-0.416783	0.745	0.863	3	LUC7L3
SAP30	0.000457893	0.329638	0.532	0.305	3	SAP30
CD44	0.000470507	0.404371	0.83	0.57	3	CD44
CNTRL	0.000473288	0.393911	0.255	0.047	3	CNTRL
PPIH	0.000475907	0.318153	0.511	0.211	3	PPIH
APP	0.000496119	-0.392974	0.872	0.93	3	APP
VEGFA1	0.000498522	-0.515764	0.447	0.699	3	VEGFA
SRPR	0.00049979	-0.342682	0.255	0.438	3	SRPR
OSBPL9	0.000508612	-0.282206	0.34	0.434	3	OSBPL9
PSMC31	0.000508676	0.372492	0.745	0.562	3	PSMC3
PBXIP1	0.000518252	-0.341575	0.362	0.516	3	PBXIP1
NNMT	0.000530896	-0.443684	0.043	0.293	3	NNMT
ITGB3BP	0.000537422	0.302354	0.489	0.191	3	ITGB3BP
PTOV11	0.000553182	-0.310907	0.809	0.828	3	PTOV1
RPS27L1	0.000558637	0.359356	0.957	0.82	3	RPS27L
SH3BGRL3	0.000573397	0.369191	0.957	0.965	3	SH3BGRL3
TMEM138	0.00058418	0.340282	0.404	0.137	3	TMEM138
SLBP1	0.000585492	0.377419	0.66	0.398	3	SLBP
BNIP31	0.000586387	-0.467992	0.596	0.707	3	BNIP3
C17orf62	0.00059025	-0.316866	0.17	0.367	3	C17orf62
TMEM41B	0.00059476	-0.345462	0.234	0.391	3	TMEM41B
MPC21	0.000624305	0.281436	0.83	0.566	3	MPC2
ADD3	0.000632848	0.334499	0.362	0.145	3	ADD3
EFNA5	0.000656192	-0.43134	0.319	0.531	3	EFNA5
PSMA4	0.000668755	0.336725	0.957	0.812	3	PSMA4
VPS72	0.00067478	-0.315498	0.17	0.367	3	VPS72
TIMM10	0.000683627	0.344456	0.702	0.387	3	TIMM10
MIR4458HG1	0.000687582	-0.304188	0.489	0.574	3	MIR4458HG
RABAC1	0.000693527	-0.409213	0.66	0.836	3	RABAC1
FAM162A	0.000698199	-0.31442	0.617	0.68	3	FAM162A
MFSD101	0.000709776	-0.268893	0.34	0.453	3	MFSD10
ARL21	0.000711608	0.330112	0.915	0.812	3	ARL2
PGRMC21	0.000729329	-0.292443	0.489	0.559	3	PGRMC2
LSM21	0.000735313	0.359613	0.83	0.668	3	LSM2
SCD	0.000737923	-0.385084	0.234	0.445	3	SCD
NR2F11	0.000738236	-0.480835	0.085	0.316	3	NR2F1
BOD1L12	0.00074734	-0.352494	0.34	0.406	3	BOD1L1
PPP2R5C	0.000780504	0.376539	0.702	0.457	3	PPP2R5C
HSD17B11	0.000783052	0.395085	0.809	0.602	3	HSD17B11
GTF2A2	0.000786391	0.326445	0.872	0.609	3	GTF2A2
CCDC107	0.000799342	0.30824	0.511	0.254	3	CCDC107
TM2D3	0.000832513	-0.26731	0.191	0.367	3	TM2D3
CTSF	0.000842168	-0.423318	0.213	0.508	3	CTSF
UBB1	0.000865107	0.283678	1	1	3	UBB
COX5A	0.000867142	0.291319	0.957	0.738	3	COX5A
MAD2L21	0.000870975	0.339542	0.574	0.27	3	MAD2L2
G0S21	0.000888215	0.631964	0.596	0.289	3	G0S2
UQCRQ1	0.000899287	0.283596	1	0.996	3	UQCRQ
PSMD7	0.000909401	0.26789	0.872	0.605	3	PSMD7
C12orf75	0.000917229	0.357473	0.489	0.219	3	C12orf75
DCK	0.000918548	0.270428	0.319	0.086	3	DCK
NCAPD3	0.000921883	0.303181	0.298	0.074	3	NCAPD3
PARK7	0.000942036	0.251195	1	0.906	3	PARK7
RGS10	0.000972668	0.369267	0.596	0.305	3	RGS10
CCDC18	0.000981541	0.295719	0.298	0.078	3	CCDC18
ENOPH11	0.00101581	0.3222	0.617	0.312	3	ENOPH1
UBXN41	0.00102602	-0.309887	0.809	0.805	3	UBXN4
CHMP1B	0.00103091	-0.256946	0.574	0.629	3	CHMP1B
GDI2	0.00104066	0.367729	0.809	0.547	3	GDI2
SNRPE1	0.00109378	0.359529	0.915	0.715	3	SNRPE
CAMSAP21	0.00115353	-0.320911	0.128	0.285	3	CAMSAP2
LSM4	0.00116035	0.299016	0.915	0.82	3	LSM4
S100A101	0.00116898	0.357662	1	0.977	3	S100A10
TOMM34	0.00119023	0.310999	0.574	0.273	3	TOMM34
FAM136A	0.00119282	0.355181	0.489	0.293	3	FAM136A
BNIP3L	0.00124618	-0.385505	0.66	0.812	3	BNIP3L
PCMTD2	0.00126136	-0.354047	0.085	0.305	3	PCMTD2
FXYD5	0.00128329	0.378151	0.638	0.391	3	FXYD5
MCM7	0.00130061	0.368707	0.553	0.305	3	MCM7
YPEL5	0.00130263	-0.315699	0.383	0.492	3	YPEL5
SCPEP1	0.00130334	-0.307273	0.277	0.395	3	SCPEP1
RPL36AL1	0.00134351	0.309157	1	0.988	3	RPL36AL
CASP4	0.00134612	-0.409181	0.319	0.516	3	CASP4
TGS1	0.00144956	0.296188	0.255	0.176	3	TGS1
TSPAN6	0.00146196	-0.345102	0.234	0.414	3	TSPAN6
PRSS231	0.00148532	0.407535	0.638	0.395	3	PRSS23
VKORC1	0.0014875	0.34599	0.809	0.57	3	VKORC1
MAGOH	0.00151176	0.31479	0.702	0.559	3	MAGOH
GAR1	0.00152463	0.312667	0.596	0.414	3	GAR1
ARMC9	0.00154796	-0.356953	0.043	0.262	3	ARMC9
POLE3	0.00163764	0.379012	0.532	0.258	3	POLE3
SLC25A61	0.00164157	-0.281751	0.915	0.898	3	SLC25A6
CTSD2	0.00168358	-0.363163	1	0.996	3	CTSD
VBP1	0.00168697	0.338632	0.702	0.426	3	VBP1
C12orf23	0.00169185	-0.321147	0.447	0.59	3	C12orf23
UBE2D2	0.00169229	0.279818	0.872	0.605	3	UBE2D2
SNX7	0.00170633	0.302575	0.404	0.152	3	SNX7
HLA-A1	0.00170939	-0.263542	1	1	3	HLA-A
CYC1	0.00172201	0.289404	0.787	0.719	3	CYC1
RBBP7	0.00178297	0.341883	0.702	0.477	3	RBBP7
C17orf76-AS1	0.00179591	-0.283752	0.957	0.98	3	C17orf76-AS1
NT5E	0.00183793	0.394314	0.511	0.246	3	NT5E
XRCC6	0.00185298	0.301125	0.851	0.578	3	XRCC6
PCSK1N	0.00187201	-0.351025	0.404	0.672	3	PCSK1N
HEXB	0.00187409	0.33888	0.596	0.395	3	HEXB
CCT5	0.00187771	0.314291	0.915	0.746	3	CCT5
LGALS3BP1	0.00196315	-0.325462	0.894	0.953	3	LGALS3BP
LINC00704	0.00202594	0.359332	0.362	0.129	3	LINC00704
HIST1H2BD	0.00203163	-0.387577	0.362	0.602	3	HIST1H2BD
BANF11	0.00204019	0.327738	0.915	0.734	3	BANF1
SUV39H2	0.00204141	0.268508	0.319	0.098	3	SUV39H2
MDH1	0.00204329	0.282198	0.915	0.859	3	MDH1
NGFRAP1	0.00210597	-0.270994	0.979	0.984	3	NGFRAP1
ERH1	0.00216955	0.322835	0.957	0.902	3	ERH
BOLA3	0.00217131	0.392266	0.681	0.453	3	BOLA3
PKIG	0.00218305	-0.353982	0.213	0.441	3	PKIG
PSMC2	0.00218504	0.358299	0.723	0.531	3	PSMC2
NPEPPS	0.00218692	-0.39354	0.426	0.633	3	NPEPPS
NUDCD2	0.00223572	0.33836	0.745	0.48	3	NUDCD2
GOLGB12	0.00226023	-0.483776	0.511	0.734	3	GOLGB1
C1R	0.0022818	-0.411334	0.17	0.418	3	C1R
TXNDC12	0.00232094	0.319054	0.638	0.434	3	TXNDC12
NQO1	0.0023287	-0.423172	0.936	0.945	3	NQO1
SLC30A5	0.00241888	-0.25743	0.17	0.297	3	SLC30A5
DNAJB9	0.00243763	-0.368598	0.17	0.336	3	DNAJB9
CAPN21	0.00244654	0.384152	0.83	0.68	3	CAPN2
TMEM57	0.00246434	-0.336988	0.128	0.344	3	TMEM57
OGT	0.00249813	-0.25723	0.213	0.312	3	OGT
POLR2K	0.00251276	0.333918	0.894	0.805	3	POLR2K
TMA71	0.00252252	0.32302	0.957	0.895	3	TMA7
SET1	0.00258762	0.349822	0.936	0.84	3	SET
CENPJ	0.00259779	0.313557	0.34	0.109	3	CENPJ
SFPQ2	0.00262609	0.284038	0.681	0.676	3	SFPQ
CEP57	0.00263126	0.306096	0.66	0.363	3	CEP57
FNBP1L2	0.00265954	-0.462775	0.277	0.492	3	FNBP1L
TNFRSF10D	0.0026685	-0.315086	0.064	0.273	3	TNFRSF10D
COL13A1	0.00272411	0.422806	0.511	0.293	3	COL13A1
BACE1	0.00273725	0.251721	0.34	0.117	3	BACE1
SLC5A3	0.00276854	-0.513095	0.234	0.484	3	SLC5A3
NUDT5	0.00278961	0.306422	0.745	0.613	3	NUDT5
RHOC1	0.00281912	0.321183	0.851	0.723	3	RHOC
SRSF7	0.00285823	0.348526	0.787	0.566	3	SRSF7
UCHL31	0.00295699	0.30387	0.553	0.316	3	UCHL3
NR2F21	0.00296405	-0.453309	0.489	0.695	3	NR2F2
IFIT31	0.00299132	-0.490886	0.17	0.301	3	IFIT3
FBXO5	0.00302162	0.287465	0.298	0.086	3	FBXO5
HSPB1	0.00305991	0.310297	0.532	0.445	3	HSPB1
GLA	0.00314044	0.28607	0.426	0.238	3	GLA
GNB21	0.00323111	0.288507	0.872	0.621	3	GNB2
TNFRSF11B1	0.00323969	-0.544081	0.085	0.309	3	TNFRSF11B
NELFCD	0.00329718	0.284143	0.681	0.598	3	NELFCD
RPP30	0.00333846	0.334433	0.574	0.328	3	RPP30
TCEAL41	0.00336895	-0.331537	0.809	0.84	3	TCEAL4
OAZ11	0.00338238	0.254588	0.936	0.922	3	OAZ1
CAPG	0.00355342	0.344719	0.83	0.586	3	CAPG
GMCL1	0.00355502	-0.270699	0.128	0.281	3	GMCL1
EIF1B	0.00366795	-0.288821	0.574	0.629	3	EIF1B
DUSP41	0.00371425	-0.340459	0.872	0.957	3	DUSP4
MAN2B2	0.00373676	-0.275352	0.17	0.301	3	MAN2B2
HMGB3	0.0037863	0.368153	0.936	0.805	3	HMGB3
FTL	0.00381177	-0.290136	1	1	3	FTL
IKBIP	0.00383597	0.344401	0.66	0.449	3	IKBIP
AKAP91	0.00388268	-0.46159	0.383	0.656	3	AKAP9
COPS3	0.00388653	0.327905	0.638	0.395	3	COPS3
U2AF1	0.00391325	0.321566	0.766	0.625	3	U2AF1
KMT2C1	0.00395919	-0.295981	0.255	0.363	3	KMT2C
SCCPDH	0.0040003	0.324207	0.66	0.402	3	SCCPDH
IER3	0.0040015	-0.33603	1	1	3	IER3
ATP1A1	0.00408245	-0.364698	0.872	0.914	3	ATP1A1
FUS	0.00415664	0.282402	0.872	0.902	3	FUS
TXNIP1	0.00421669	-0.41431	0.213	0.34	3	TXNIP
MRPL41	0.00428787	0.294582	0.894	0.766	3	MRPL41
DHPS	0.00438167	0.34703	0.702	0.508	3	DHPS
SS18	0.00447054	0.267615	0.468	0.211	3	SS18
GDF15	0.00457203	-0.640057	0.766	0.906	3	GDF15
SUZ121	0.00459904	0.283936	0.574	0.312	3	SUZ12
NTAN1	0.00461164	0.255014	0.383	0.238	3	NTAN1
NFKBIA	0.00465918	-0.433848	0.872	0.918	3	NFKBIA
C9orf40	0.00473246	0.257658	0.298	0.094	3	C9orf40
CYCS	0.00476307	0.311758	0.936	0.828	3	CYCS
ACOT9	0.00480938	0.266055	0.362	0.16	3	ACOT9
MZT2A	0.00481451	0.322952	0.574	0.445	3	MZT2A
PFDN6	0.0048832	-0.256348	0.702	0.762	3	PFDN6
ARHGAP51	0.00492293	-0.30843	0.553	0.621	3	ARHGAP5
ANKRD10	0.00494741	-0.282998	0.128	0.297	3	ANKRD10
STAT6	0.00504419	-0.306583	0.064	0.273	3	STAT6
FAM60A	0.00505504	-0.271484	0.17	0.309	3	FAM60A
HDLBP	0.00512865	-0.32918	0.489	0.625	3	HDLBP
ARHGEF2	0.00519548	-0.30915	0.17	0.344	3	ARHGEF2
FAM96A	0.00526872	0.316957	0.617	0.383	3	FAM96A
ATF4	0.00530592	-0.369672	0.362	0.602	3	ATF4
PLAC81	0.0053617	-0.42487	0.277	0.48	3	PLAC8
GINM1	0.00537786	0.34106	0.596	0.371	3	GINM1
HLA-DRB1	0.00548019	-0.440369	0.915	0.859	3	HLA-DRB1
CAMTA1	0.00548788	0.318015	0.83	0.691	3	CAMTA1
ITGAE	0.00558503	0.306499	0.723	0.469	3	ITGAE
KPNB1	0.00559149	0.302523	0.915	0.805	3	KPNB1
SOD2	0.00564072	-0.492619	0.617	0.785	3	SOD2
CITED2	0.00579779	-0.346591	0.468	0.727	3	CITED2
CTSC	0.00581823	-0.28796	0.489	0.527	3	CTSC
TPGS2	0.0058933	0.258484	0.574	0.305	3	TPGS2
C19orf48	0.00598486	0.281963	0.383	0.16	3	C19orf48
PRNP	0.00603094	0.264962	0.745	0.52	3	PRNP
LGALS31	0.00607284	-0.286144	1	0.977	3	LGALS3
PLOD2	0.00610691	-0.41172	0.404	0.598	3	PLOD2
RP11-545E17.3	0.00612728	0.253718	0.468	0.297	3	RP11-545E17.3
CBX51	0.00612922	0.328999	0.532	0.293	3	CBX5
GABARAPL1	0.00630633	-0.29112	0.255	0.426	3	GABARAPL1
MSL11	0.00635401	-0.259234	0.149	0.262	3	MSL1
TSC22D41	0.00638557	-0.278798	0.319	0.418	3	TSC22D4
ATRX2	0.00638709	-0.299421	0.723	0.812	3	ATRX
CST11	0.0063958	0.392101	1	0.992	3	CST1
ARMCX3	0.00640585	-0.383014	0.34	0.531	3	ARMCX3
USP341	0.00642351	-0.387406	0.191	0.445	3	USP34
SSBP2	0.00657827	-0.253149	0.128	0.254	3	SSBP2
ACTL6A	0.0066071	0.263064	0.617	0.43	3	ACTL6A
XBP1	0.0067402	-0.281863	0.255	0.371	3	XBP1
DAB2	0.00676631	-0.315155	0.128	0.316	3	DAB2
NUMA1	0.00684417	-0.378322	0.426	0.625	3	NUMA1
HSPA5	0.00691868	-0.406889	0.872	0.922	3	HSPA5
FBL	0.00693441	0.321483	0.766	0.539	3	FBL
HNRNPA1	0.00695484	0.28718	0.979	0.93	3	HNRNPA1
AKR1A1	0.00696272	-0.342179	0.298	0.508	3	AKR1A1
TMEM19	0.00697591	0.25781	0.34	0.16	3	TMEM19
HERPUD11	0.00699057	-0.374951	0.255	0.469	3	HERPUD1
YBX3	0.00701307	-0.286033	0.383	0.605	3	YBX3
WDR11	0.00723145	0.258966	0.915	0.734	3	WDR1
RP11-220I1.1	0.00729362	-0.272362	0.106	0.266	3	RP11-220I1.1
ODF2L1	0.00729824	-0.387787	0.489	0.629	3	ODF2L
ZBTB4	0.00730982	-0.292837	0.106	0.285	3	ZBTB4
SLC38A21	0.00733175	-0.3052	0.66	0.734	3	SLC38A2
LDHA1	0.00735423	-0.257359	1	1	3	LDHA
BOD1	0.00739489	0.25786	0.872	0.648	3	BOD1
RPA2	0.00749365	0.262889	0.681	0.414	3	RPA2
ANKRD17	0.00760429	-0.251373	0.255	0.371	3	ANKRD17
C31	0.00767881	-0.272533	0.681	0.715	3	C3
TTC17	0.00788652	-0.289092	0.17	0.332	3	TTC17
PDIA31	0.00811757	-0.360869	0.872	0.918	3	PDIA3
REST2	0.00819901	-0.284662	0.319	0.414	3	REST
ZNF6382	0.00821987	-0.329064	0.362	0.457	3	ZNF638
UBXN1	0.00823258	-0.272154	0.66	0.742	3	UBXN1
RASD1	0.00826611	-0.397708	0.383	0.504	3	RASD1
ANXA5	0.00831085	0.280309	0.979	0.906	3	ANXA5
ERICH1	0.0083683	-0.28672	0.149	0.289	3	ERICH1
RP11-152P17.2	0.00852546	-0.262745	0.128	0.285	3	RP11-152P17.2
STOML22	0.00852748	0.263416	0.766	0.516	3	STOML2
SAT2	0.00855597	-0.284204	0.489	0.613	3	SAT2
CCND1	0.00856665	0.356254	0.83	0.66	3	CCND1
TFDP1	0.00857486	0.29783	0.404	0.203	3	TFDP1
MIR24-2	0.008589	0.284887	0.255	0.191	3	MIR24-2
BAZ2B1	0.00860427	-0.365352	0.128	0.316	3	BAZ2B
CSDE11	0.0086099	-0.283495	0.83	0.926	3	CSDE1
DYNLL1	0.00869304	0.266609	1	0.977	3	DYNLL1
LBR	0.00882512	0.300522	0.532	0.277	3	LBR
LGALS81	0.00904398	-0.325177	0.319	0.473	3	LGALS8
CLIC11	0.00915308	0.281447	0.979	0.926	3	CLIC1
TSC1	0.00925246	-0.372684	0.255	0.441	3	TSC1
EBNA1BP21	0.00925804	0.30638	0.787	0.566	3	EBNA1BP2
HDGF	0.00934784	0.284345	0.936	0.797	3	HDGF
PODXL	0.00941762	-0.289087	0.149	0.316	3	PODXL
ZNF706	0.00950874	0.294392	0.723	0.648	3	ZNF706
NARF	0.00955177	-0.35196	0.511	0.672	3	NARF
EIF4G11	0.00956156	-0.332277	0.468	0.621	3	EIF4G1
FAM127A	0.00977998	-0.260269	0.702	0.734	3	FAM127A
HTRA11	0.00978676	-0.342338	0.234	0.438	3	HTRA1
TUBB	1.84809e-08	-0.254968	1	0.992	4	TUBB
RPL191	9.57249e-08	0.261572	1	1	4	RPL19
ARL6IP13	6.11014e-07	-0.593191	0.5	0.669	4	ARL6IP1
S100A61	8.35399e-07	0.367613	1	1	4	S100A6
HNRNPH1	1.2799e-06	-0.530341	0.625	0.783	4	HNRNPH1
ENO12	1.47875e-06	-0.380094	1	1	4	ENO1
CEP3502	1.77111e-06	-0.42657	0.275	0.403	4	CEP350
MIS18BP11	2.69635e-06	-0.487676	0.15	0.411	4	MIS18BP1
CDC42BPA1	2.93211e-06	-0.470748	0.35	0.502	4	CDC42BPA
RPLP11	6.32488e-06	0.32564	1	1	4	RPLP1
AAMDC	1.14714e-05	0.254204	0.4	0.388	4	AAMDC
NFE2L11	1.31188e-05	-0.371212	0.55	0.62	4	NFE2L1
ATP5E	1.43768e-05	0.272722	1	1	4	ATP5E
NKTR2	1.78701e-05	-0.625499	0.325	0.646	4	NKTR
SOX42	1.81048e-05	-0.747645	0.85	0.97	4	SOX4
CST2	1.97009e-05	0.429612	1	0.837	4	CST2
TNRC6B	2.35881e-05	-0.656784	0.225	0.525	4	TNRC6B
C14orf21	2.55915e-05	0.299471	0.9	0.913	4	C14orf2
CFH3	3.35854e-05	-0.604842	0.25	0.513	4	CFH
NDUFA3	3.94899e-05	0.399191	0.95	0.692	4	NDUFA3
IGFBP7	4.26221e-05	0.43092	0.825	0.859	4	IGFBP7
RTF1	4.81847e-05	-0.47657	0.4	0.631	4	RTF1
TNFRSF12A1	6.2884e-05	0.488753	0.85	0.532	4	TNFRSF12A
GIGYF1	7.48541e-05	-0.278573	0.05	0.274	4	GIGYF1
TIMP1	8.11002e-05	0.365858	1	0.973	4	TIMP1
HCFC1R11	8.68874e-05	0.426972	0.75	0.464	4	HCFC1R1
MALAT13	9.03794e-05	-0.708353	1	1	4	MALAT1
CTD-3018O17.3	9.44933e-05	-0.424765	0.4	0.574	4	CTD-3018O17.3
DCTD	0.00010604	0.427948	0.575	0.293	4	DCTD
SH3BGRL31	0.00010686	0.350709	1	0.958	4	SH3BGRL3
COX8A3	0.000143397	0.404626	0.975	0.958	4	COX8A
CCNY	0.000157488	-0.368544	0.125	0.361	4	CCNY
CST12	0.000160272	0.319637	1	0.992	4	CST1
DYNC1LI22	0.000170613	-0.458222	0.325	0.631	4	DYNC1LI2
OS9	0.000180677	-0.367785	0.55	0.646	4	OS9
ZMYND83	0.000187358	-0.541904	0.575	0.814	4	ZMYND8
PLIN3	0.00024321	0.401533	0.85	0.589	4	PLIN3
HMGB24	0.000252788	-0.775599	0.1	0.297	4	HMGB2
ABHD17B	0.000267897	0.269279	0.275	0.137	4	ABHD17B
CCDC85B1	0.000277339	0.380637	0.6	0.51	4	CCDC85B
BTF31	0.000285436	0.284585	1	0.981	4	BTF3
BOD1L13	0.000306433	-0.443602	0.25	0.418	4	BOD1L1
DDX3X	0.000371895	-0.348207	0.375	0.521	4	DDX3X
CHMP2A	0.000383476	0.389553	0.7	0.513	4	CHMP2A
AGR2	0.000453765	0.681632	0.4	0.152	4	AGR2
IMMT	0.000475268	-0.316096	0.6	0.673	4	IMMT
MARCKS	0.000511307	-0.44782	0.725	0.802	4	MARCKS
KMT2C2	0.000511347	-0.463593	0.1	0.384	4	KMT2C
CDC42SE2	0.000553799	-0.356649	0.05	0.3	4	CDC42SE2
MIR4435-1HG	0.000567998	0.494309	0.725	0.43	4	MIR4435-1HG
PRRC2C2	0.000572565	-0.525234	0.65	0.779	4	PRRC2C
RPS291	0.000592622	0.273125	1	1	4	RPS29
BLOC1S6	0.000753602	-0.347535	0.15	0.342	4	BLOC1S6
CAPG1	0.000779946	0.420038	0.85	0.589	4	CAPG
S100A102	0.000817561	0.428437	1	0.977	4	S100A10
NR2F22	0.000820819	-0.280149	0.65	0.665	4	NR2F2
CENPF4	0.000868591	-0.749534	0.175	0.259	4	CENPF
DHRS7	0.000886689	0.393188	0.4	0.259	4	DHRS7
GPI1	0.000896065	-0.342365	0.525	0.635	4	GPI
2006-03-01	0.000903623	-0.463966	0.275	0.536	4	2006-03-01
CD742	0.000947278	-0.494772	1	0.962	4	CD74
CIB1	0.00097286	0.3969	0.825	0.567	4	CIB1
SNHG9	0.001027	0.384926	0.65	0.35	4	SNHG9
KLRC21	0.00108378	-0.409336	0.175	0.373	4	KLRC2
STK17A1	0.00108939	-0.465527	0.45	0.749	4	STK17A
BTBD10	0.00112238	0.380712	0.55	0.24	4	BTBD10
SYNCRIP1	0.00120171	-0.432162	0.4	0.627	4	SYNCRIP
SBDS	0.00123542	0.401312	0.625	0.395	4	SBDS
CWF19L2	0.00125885	-0.347533	0.2	0.346	4	CWF19L2
EBNA1BP22	0.00127229	0.376761	0.7	0.586	4	EBNA1BP2
HLA-DRA1	0.00133302	-0.673415	0.875	0.878	4	HLA-DRA
LAMB2	0.0013508	-0.259156	0.3	0.414	4	LAMB2
GPBP1L1	0.00135243	-0.289532	0.125	0.285	4	GPBP1L1
COX6A11	0.00137172	0.25543	1	1	4	COX6A1
SYNE22	0.00139592	-0.385493	0.1	0.27	4	SYNE2
SNHG3	0.00159386	0.393358	0.8	0.589	4	SNHG3
NCOA3	0.00162877	-0.315054	0.15	0.335	4	NCOA3
TLN12	0.0016498	-0.426091	0.375	0.544	4	TLN1
BNIP32	0.00171275	-0.482407	0.575	0.707	4	BNIP3
TFPI	0.00171764	-0.423033	0.15	0.456	4	TFPI
CST41	0.00175558	0.306422	1	0.966	4	CST4
FNBP41	0.00175812	-0.252015	0.5	0.544	4	FNBP4
SPINT2	0.00181253	0.304203	1	0.939	4	SPINT2
RPS24	0.00184967	0.332187	1	0.996	4	RPS24
ZNF4511	0.00187	-0.344752	0.05	0.308	4	ZNF451
NBPF1	0.00188306	-0.299488	0.075	0.274	4	NBPF1
TBL1XR1	0.00192076	-0.313298	0.225	0.392	4	TBL1XR1
FAM213A1	0.00193426	-0.381204	0.575	0.662	4	FAM213A
LCN2	0.00194908	0.328949	0.85	0.551	4	LCN2
YIF1A1	0.00197954	0.318019	0.725	0.418	4	YIF1A
ZEB11	0.00207462	-0.294701	0.2	0.338	4	ZEB1
RGS101	0.00210026	0.376498	0.575	0.316	4	RGS10
PPP1R12A1	0.00210807	-0.426727	0.4	0.624	4	PPP1R12A
NNMT1	0.00220521	-0.407032	0.05	0.285	4	NNMT
SREBF1	0.00227268	-0.350919	0.1	0.357	4	SREBF1
SUZ122	0.00242266	-0.307927	0.175	0.38	4	SUZ12
TXN2	0.00247805	0.354424	0.575	0.327	4	TXN2
BBX1	0.00263497	-0.315661	0.575	0.681	4	BBX
HLA-DQB1	0.00272388	-0.405638	0.075	0.323	4	HLA-DQB1
CTNNB11	0.00275307	-0.487926	0.7	0.829	4	CTNNB1
REEP5	0.00276356	0.359949	0.8	0.635	4	REEP5
IGFBP31	0.00281228	-0.551114	0.075	0.274	4	IGFBP3
EFNA51	0.00285325	-0.424772	0.3	0.529	4	EFNA5
HLA-DPA11	0.00286235	-0.450919	0.775	0.764	4	HLA-DPA1
SPEN1	0.00289573	-0.356362	0.175	0.327	4	SPEN
CTC-425F1.4	0.00294012	-0.62306	0.45	0.711	4	CTC-425F1.4
C5orf241	0.00298869	-0.318231	0.55	0.616	4	C5orf24
FAM211A	0.00300331	-0.588578	0.45	0.639	4	FAM211A
KXD1	0.00307219	0.298612	0.7	0.563	4	KXD1
TOP2A3	0.00310886	-0.757687	0.125	0.251	4	TOP2A
BRD82	0.00318249	-0.424712	0.45	0.612	4	BRD8
SLC12A2	0.00320516	-0.396326	0.125	0.342	4	SLC12A2
SLC9A3R21	0.00330734	0.348937	0.725	0.635	4	SLC9A3R2
CALD11	0.00334057	-0.354673	0.275	0.407	4	CALD1
LONP1	0.00366346	0.253917	0.275	0.099	4	LONP1
AK4	0.00367367	-0.329897	0.075	0.27	4	AK4
CCDC43	0.00376915	-0.333308	0.1	0.312	4	CCDC43
CCDC137	0.00388748	-0.291156	0.225	0.335	4	CCDC137
BTG11	0.00395112	-0.46237	0.9	0.97	4	BTG1
EDARADD1	0.00395671	-0.318863	0.2	0.468	4	EDARADD
NIT2	0.00404338	0.282597	0.55	0.331	4	NIT2
ABCC3	0.00407497	-0.252186	0.25	0.331	4	ABCC3
PPP2R5E	0.00409178	-0.284175	0.525	0.616	4	PPP2R5E
PHIP	0.00409671	-0.35436	0.2	0.49	4	PHIP
CKAP22	0.0040993	-0.37014	0.15	0.316	4	CKAP2
DNAJC91	0.00413609	-0.265089	0.3	0.365	4	DNAJC9
PGK12	0.00415754	-0.349948	0.975	0.996	4	PGK1
BTN3A2	0.00435641	0.263713	0.275	0.133	4	BTN3A2
CSTB	0.00441231	0.328138	0.95	0.886	4	CSTB
ISG151	0.00451638	0.564969	0.7	0.601	4	ISG15
RHOC2	0.0045574	0.323339	0.85	0.726	4	RHOC
TMEM256	0.00459044	0.275951	0.65	0.384	4	TMEM256
SSBP11	0.00461613	0.27923	0.975	0.829	4	SSBP1
AASDHPPT	0.0046458	-0.331315	0.325	0.532	4	AASDHPPT
TMEM156	0.0046602	0.348636	0.475	0.217	4	TMEM156
LINC00152	0.00490907	0.417606	0.875	0.662	4	LINC00152
PHAX	0.0050318	-0.29404	0.5	0.582	4	PHAX
ZNF33A	0.0052067	-0.416493	0.225	0.502	4	ZNF33A
SMIM4	0.00525182	0.363026	0.525	0.304	4	SMIM4
CHIC2	0.00533889	0.266626	0.4	0.304	4	CHIC2
TIA14	0.00549971	-0.253686	0.55	0.548	4	TIA1
KMT2E2	0.00551174	-0.340135	0.475	0.582	4	KMT2E
HPCAL11	0.00554179	0.361084	0.9	0.844	4	HPCAL1
PLAA	0.00559582	0.286879	0.35	0.19	4	PLAA
CCND11	0.00562951	0.301538	0.9	0.654	4	CCND1
MAP1B1	0.0056418	-0.357049	0.45	0.62	4	MAP1B
SLC25A242	0.00565572	-0.310808	0.275	0.418	4	SLC25A24
PTRF2	0.00567252	0.417372	0.775	0.627	4	PTRF
APBB1IP	0.00567627	0.279088	0.325	0.183	4	APBB1IP
SMARCAD11	0.00568608	-0.27227	0.25	0.373	4	SMARCAD1
TMEM1581	0.00573885	-0.283998	0.225	0.327	4	TMEM158
PSME1	0.00624622	0.320571	0.95	0.852	4	PSME1
SMC1A	0.00654032	-0.433582	0.275	0.483	4	SMC1A
CLTB	0.00654171	0.263595	0.95	0.741	4	CLTB
PTP4A2	0.00655224	-0.310648	0.525	0.658	4	PTP4A2
CAPN22	0.00663652	0.316947	0.9	0.673	4	CAPN2
C15orf483	0.00689284	0.434968	0.65	0.38	4	C15orf48
UPP1	0.00691612	0.327077	0.35	0.243	4	UPP1
SOD3	0.00695131	0.305193	0.4	0.156	4	SOD3
TOMM7	0.00705327	0.267794	0.95	0.825	4	TOMM7
USP111	0.00710334	-0.292475	0.275	0.506	4	USP11
ARHGDIB2	0.00722721	0.310557	0.55	0.297	4	ARHGDIB
DDX61	0.00726541	-0.273908	0.25	0.354	4	DDX6
[truncated: 19 more rows]

## Sheet: (iii) allcells_postcc_clustr.75
	p_val	avg_diff	pct.1	pct.2	cluster	gene
ITGB1	3.51659e-25	0.784612	0.991	0.895	0	ITGB1
DST	2.43484e-21	0.926742	0.839	0.466	0	DST
APLP2	6.69456e-17	0.631559	0.991	0.948	0	APLP2
CFH	1.89041e-16	0.744703	0.696	0.351	0	CFH
ATRX	4.91462e-15	0.646283	0.911	0.733	0	ATRX
PRRC2C	9.52456e-15	0.684837	0.902	0.681	0	PRRC2C
MALAT1	2.40587e-14	0.62584	1	1	0	MALAT1
ZNF638	3.82811e-14	0.641714	0.679	0.304	0	ZNF638
TM9SF3	2.76668e-13	0.488223	0.75	0.565	0	TM9SF3
HNRNPU	3.48824e-13	0.566359	0.955	0.885	0	HNRNPU
BOD1L1	3.67343e-13	0.668276	0.554	0.304	0	BOD1L1
MACF1	6.69405e-13	0.645578	0.652	0.288	0	MACF1
FNBP1L	2.39789e-12	0.626406	0.643	0.351	0	FNBP1L
RPS2	3.28772e-12	-0.398134	0.973	1	0	RPS2
PRPF38B	8.81074e-12	0.617925	0.705	0.408	0	PRPF38B
HIST1H4C	1.01635e-11	0.620737	0.884	0.56	0	HIST1H4C
HP1BP3	1.1214e-11	0.48553	0.92	0.853	0	HP1BP3
ZMYND8	1.66556e-11	0.598797	0.875	0.728	0	ZMYND8
GTF2F1	1.7125e-11	0.53024	0.75	0.497	0	GTF2F1
CANX	5.39251e-11	0.429193	0.991	0.942	0	CANX
CHD8	5.39884e-11	0.507515	0.518	0.22	0	CHD8
CDC5L	9.46815e-11	0.54012	0.795	0.565	0	CDC5L
GAPDH	1.17343e-10	-0.305797	1	1	0	GAPDH
RPLP1	1.31647e-10	-0.285769	1	1	0	RPLP1
TPM3	1.43022e-10	0.47679	0.964	0.822	0	TPM3
MATR3	1.4735e-10	0.500236	0.929	0.817	0	MATR3
ROCK2	1.85854e-10	0.490461	0.446	0.199	0	ROCK2
BRD8	5.47418e-10	0.521426	0.75	0.497	0	BRD8
ZCCHC11	6.56159e-10	0.539136	0.625	0.377	0	ZCCHC11
NCL	7.04915e-10	0.490274	0.982	0.901	0	NCL
ANKRD12	1.34545e-09	0.514631	0.795	0.592	0	ANKRD12
CDC42BPA	2.05602e-09	0.550331	0.643	0.387	0	CDC42BPA
BPTF	2.1589e-09	0.567793	0.705	0.419	0	BPTF
TSR1	3.57495e-09	0.480941	0.562	0.298	0	TSR1
TRIM44	3.58215e-09	0.346593	0.464	0.304	0	TRIM44
PNN	3.60879e-09	0.450455	0.821	0.749	0	PNN
GOLGB1	3.91618e-09	0.563616	0.821	0.628	0	GOLGB1
KDM5B	5.66876e-09	0.500346	0.589	0.293	0	KDM5B
ITGA1	7.83192e-09	0.530563	0.571	0.408	0	ITGA1
PPP1R12A	9.65193e-09	0.460505	0.759	0.497	0	PPP1R12A
ZBTB38	1.11468e-08	0.442281	0.527	0.298	0	ZBTB38
CCDC50	1.58886e-08	0.432601	0.812	0.565	0	CCDC50
HSP90AB1	1.59676e-08	0.322953	1	1	0	HSP90AB1
SMARCA5	2.07162e-08	0.510716	0.812	0.571	0	SMARCA5
EIF3A	2.11898e-08	0.422713	0.911	0.822	0	EIF3A
TES	2.46101e-08	0.445662	0.652	0.403	0	TES
SYNRG	2.48346e-08	0.435593	0.446	0.157	0	SYNRG
FAM107B	2.54394e-08	0.457735	0.714	0.565	0	FAM107B
CHML	2.92712e-08	0.491961	0.455	0.173	0	CHML
TPM4	3.02741e-08	0.377728	0.991	0.958	0	TPM4
KTN1	3.19611e-08	0.38451	0.982	0.963	0	KTN1
ABCF1	3.41819e-08	0.431686	0.955	0.832	0	ABCF1
MYL6	3.54566e-08	-0.276358	1	1	0	MYL6
RPS5	3.95228e-08	-0.305103	1	0.99	0	RPS5
TLN1	4.11971e-08	0.4916	0.705	0.414	0	TLN1
MAP4K4	4.17581e-08	0.476108	0.482	0.225	0	MAP4K4
AFF4	5.45049e-08	0.504282	0.625	0.335	0	AFF4
URI1	6.25384e-08	0.366923	0.482	0.346	0	URI1
ODF2L	6.30103e-08	0.482902	0.732	0.534	0	ODF2L
HNRNPUL2	8.85966e-08	0.329547	0.402	0.194	0	HNRNPUL2
PTPN11	9.56569e-08	0.435715	0.857	0.581	0	PTPN11
ACIN1	1.00518e-07	0.440379	0.875	0.691	0	ACIN1
IL6ST	1.02364e-07	0.427156	0.714	0.466	0	IL6ST
NIN	1.08477e-07	0.424312	0.509	0.236	0	NIN
GALNT7	1.17153e-07	0.41709	0.42	0.209	0	GALNT7
ASH1L	1.21564e-07	0.451071	0.5	0.283	0	ASH1L
GSPT1	1.26028e-07	0.473345	0.67	0.393	0	GSPT1
ACSL4	1.29932e-07	0.47938	0.634	0.419	0	ACSL4
KMT2C	1.47695e-07	0.447291	0.509	0.251	0	KMT2C
PTMS	1.58115e-07	0.39384	0.661	0.492	0	PTMS
EEF1A1	1.59482e-07	0.424101	0.643	0.445	0	EEF1A1
ANP32A	1.65296e-07	0.437933	0.732	0.539	0	ANP32A
CLINT1	1.65831e-07	0.425015	0.661	0.408	0	CLINT1
CUL5	1.95651e-07	0.447945	0.589	0.372	0	CUL5
PFN1	2.03221e-07	-0.368769	1	1	0	PFN1
FAM208B	2.1271e-07	0.36083	0.295	0.068	0	FAM208B
OSBPL8	2.18558e-07	0.413969	0.67	0.445	0	OSBPL8
DHX40	2.19638e-07	0.39976	0.455	0.152	0	DHX40
TNFAIP2	2.42086e-07	0.359903	0.33	0.204	0	TNFAIP2
ANXA2	2.51424e-07	-0.326256	0.973	0.99	0	ANXA2
LIMCH1	2.65008e-07	0.33877	0.259	0.079	0	LIMCH1
MAP4	2.74197e-07	0.425114	0.67	0.414	0	MAP4
CEP170	2.80086e-07	0.437155	0.357	0.131	0	CEP170
TMOD3	2.90779e-07	0.439459	0.545	0.356	0	TMOD3
SREK1	2.91453e-07	0.41108	0.714	0.571	0	SREK1
NFE2L1	2.92384e-07	0.434835	0.723	0.545	0	NFE2L1
PCM1	2.95059e-07	0.430819	0.473	0.298	0	PCM1
WDR83OS	3.38439e-07	-0.255692	0.982	0.995	0	WDR83OS
PDIA3	3.64497e-07	0.442976	0.955	0.885	0	PDIA3
RNF19A	4.33391e-07	0.357127	0.402	0.215	0	RNF19A
KIAA1109	4.33964e-07	0.395796	0.33	0.099	0	KIAA1109
RPL12	4.36196e-07	-0.271639	1	1	0	RPL12
SMEK1	4.3895e-07	0.310244	0.384	0.215	0	SMEK1
PTPN1	4.72655e-07	0.417336	0.732	0.581	0	PTPN1
CFL1	4.73271e-07	-0.295573	1	1	0	CFL1
SYNCRIP	6.10071e-07	0.417129	0.75	0.508	0	SYNCRIP
CCDC47	6.2866e-07	0.394492	0.777	0.545	0	CCDC47
ALDH3A2	6.77328e-07	0.303708	0.536	0.435	0	ALDH3A2
ZKSCAN1	6.94233e-07	0.445803	0.536	0.335	0	ZKSCAN1
SMARCA1	7.37966e-07	0.454153	0.625	0.45	0	SMARCA1
SLC25A24	7.44146e-07	0.392968	0.589	0.288	0	SLC25A24
RPL35	7.53682e-07	-0.287841	1	1	0	RPL35
AKAP13	7.56705e-07	0.379073	0.375	0.204	0	AKAP13
GOLGA4	7.66837e-07	0.445476	0.732	0.56	0	GOLGA4
SRSF5	7.95802e-07	0.354154	0.884	0.675	0	SRSF5
LTN1	8.85338e-07	0.352869	0.304	0.094	0	LTN1
ISG15	9.87883e-07	-0.63361	0.491	0.686	0	ISG15
FIS1	1.03834e-06	-0.41822	0.348	0.618	0	FIS1
ALDOA	1.11349e-06	-0.286416	0.991	0.995	0	ALDOA
FNBP4	1.15463e-06	0.370005	0.634	0.482	0	FNBP4
AKAP9	1.17299e-06	0.516982	0.741	0.539	0	AKAP9
ETS1	1.28901e-06	0.315799	0.295	0.126	0	ETS1
CPSF2	1.29014e-06	0.373307	0.429	0.209	0	CPSF2
RPL8	1.38577e-06	-0.301409	1	1	0	RPL8
NIPBL	1.38695e-06	0.437805	0.536	0.319	0	NIPBL
TIA1	1.45058e-06	0.436336	0.688	0.466	0	TIA1
TBL1XR1	1.53118e-06	0.381351	0.509	0.288	0	TBL1XR1
ARPC5	1.60716e-06	0.383755	0.929	0.853	0	ARPC5
KDM1A	1.63478e-06	0.33865	0.348	0.162	0	KDM1A
SAV1	1.67415e-06	0.268655	0.304	0.225	0	SAV1
DDX39B	1.72873e-06	0.316968	0.375	0.157	0	DDX39B
SNRPD2	1.84076e-06	-0.297666	0.973	0.984	0	SNRPD2
UACA	1.9304e-06	0.404724	0.438	0.293	0	UACA
NUFIP2	2.03651e-06	0.417451	0.473	0.251	0	NUFIP2
PRKDC	2.13819e-06	0.364448	0.402	0.194	0	PRKDC
TCEAL4	2.28428e-06	0.366685	0.857	0.822	0	TCEAL4
PSMC4	2.38428e-06	-0.380665	0.446	0.66	0	PSMC4
PEG10	2.42059e-06	0.533446	0.339	0.126	0	PEG10
SEMA3C	2.5852e-06	0.31877	0.5	0.382	0	SEMA3C
YES1	2.6536e-06	0.331453	0.411	0.241	0	YES1
TEAD1	2.65771e-06	0.443659	0.482	0.23	0	TEAD1
ZC3H11A	2.69163e-06	0.423558	0.554	0.283	0	ZC3H11A
TAX1BP3	2.79564e-06	-0.392767	0.491	0.712	0	TAX1BP3
SPTY2D1	3.23474e-06	0.282194	0.312	0.168	0	SPTY2D1
XRN2	3.38747e-06	0.359985	0.857	0.77	0	XRN2
MAGI3	3.48503e-06	0.393617	0.259	0.058	0	MAGI3
EFCAB14	3.74497e-06	0.357429	0.446	0.251	0	EFCAB14
RPL38	3.78125e-06	-0.274036	1	1	0	RPL38
ROCK1	3.9461e-06	0.328046	0.518	0.34	0	ROCK1
DNAJC7	4.24482e-06	0.309086	0.58	0.455	0	DNAJC7
PSME2	4.41266e-06	-0.297738	0.786	0.78	0	PSME2
CLCN3	4.44183e-06	0.394534	0.446	0.22	0	CLCN3
AP2S1	4.81211e-06	-0.333694	0.795	0.948	0	AP2S1
VEGFA	4.84683e-06	0.44942	0.741	0.613	0	VEGFA
YME1L1	5.03834e-06	0.289609	0.598	0.455	0	YME1L1
ERCC6L2	5.05425e-06	0.277666	0.321	0.105	0	ERCC6L2
NRD1	5.18057e-06	0.382817	0.723	0.56	0	NRD1
ZFR	5.18635e-06	0.410112	0.75	0.518	0	ZFR
SUPT5H	5.33419e-06	0.364628	0.688	0.56	0	SUPT5H
SOS2	5.58376e-06	0.332797	0.42	0.204	0	SOS2
MEA1	5.61817e-06	-0.332664	0.83	0.953	0	MEA1
YY1	5.71872e-06	0.359494	0.795	0.618	0	YY1
KIAA0430	5.74858e-06	0.331561	0.268	0.094	0	KIAA0430
RPL39	6.01508e-06	-0.254044	0.982	1	0	RPL39
CEP350	6.01508e-06	0.461234	0.527	0.304	0	CEP350
HECTD1	6.10767e-06	0.337106	0.464	0.293	0	HECTD1
BAZ1B	6.24865e-06	0.41527	0.464	0.246	0	BAZ1B
SYNE2	6.45545e-06	0.444321	0.411	0.152	0	SYNE2
AKR1B1	6.49886e-06	-0.457325	0.973	0.953	0	AKR1B1
ARHGAP12	6.9327e-06	0.323829	0.5	0.33	0	ARHGAP12
SETD5	7.00035e-06	0.404823	0.616	0.382	0	SETD5
SRSF4	7.73551e-06	0.344355	0.759	0.581	0	SRSF4
MFSD2B	7.78114e-06	-0.342689	0.161	0.34	0	MFSD2B
RPL10	8.16086e-06	-0.366922	0.848	0.958	0	RPL10
FAM127B	8.334e-06	-0.330459	0.554	0.707	0	FAM127B
TPR	8.37462e-06	0.411157	0.812	0.602	0	TPR
S100A10	8.68991e-06	-0.391575	0.964	0.99	0	S100A10
MESDC2	8.81853e-06	0.387965	0.812	0.691	0	MESDC2
SH3GLB1	9.32155e-06	0.377541	0.58	0.403	0	SH3GLB1
KMT2A	9.33568e-06	0.464656	0.625	0.414	0	KMT2A
TTC1	9.60401e-06	0.31863	0.804	0.764	0	TTC1
CALD1	1.0042e-05	0.327085	0.446	0.356	0	CALD1
NDUFA3	1.07735e-05	-0.283652	0.607	0.796	0	NDUFA3
COX8A	1.09709e-05	-0.353043	0.938	0.974	0	COX8A
TAF15	1.1721e-05	0.282785	0.491	0.435	0	TAF15
HUWE1	1.21463e-05	0.370117	0.527	0.293	0	HUWE1
PHF3	1.27569e-05	0.415123	0.714	0.497	0	PHF3
HMGA1	1.29491e-05	-0.595448	0.723	0.838	0	HMGA1
ZNF292	1.32366e-05	0.332987	0.33	0.168	0	ZNF292
BTF3	1.33253e-05	-0.282969	0.973	0.99	0	BTF3
ZC3H13	1.3907e-05	0.42506	0.634	0.45	0	ZC3H13
PRDX5	1.52348e-05	-0.286145	0.848	0.963	0	PRDX5
SPG20	1.55209e-05	0.376228	0.527	0.325	0	SPG20
SMCHD1	1.56055e-05	0.295365	0.33	0.131	0	SMCHD1
UBTF	1.58213e-05	0.347112	0.518	0.33	0	UBTF
ILF3	1.67918e-05	0.341087	0.821	0.738	0	ILF3
NARS	1.68534e-05	0.35286	0.688	0.534	0	NARS
LARS	1.79204e-05	0.414359	0.723	0.524	0	LARS
RPS21	1.84101e-05	-0.253434	0.991	1	0	RPS21
PSMB7	1.84105e-05	-0.334255	0.786	0.906	0	PSMB7
S100A6	1.88024e-05	-0.256235	1	1	0	S100A6
NAP1L4	1.89031e-05	0.344116	0.723	0.518	0	NAP1L4
JMJD1C	1.90851e-05	0.367699	0.393	0.241	0	JMJD1C
SF3B1	1.92388e-05	0.330627	0.786	0.686	0	SF3B1
FNBP1	1.96477e-05	0.288095	0.366	0.204	0	FNBP1
ARGLU1	2.00792e-05	0.378725	0.777	0.586	0	ARGLU1
PHF8	2.21475e-05	0.285596	0.277	0.105	0	PHF8
DDX24	2.26119e-05	0.323471	0.938	0.869	0	DDX24
PSMB6	2.32414e-05	-0.275674	0.938	0.969	0	PSMB6
PGRMC2	2.35586e-05	0.366359	0.661	0.482	0	PGRMC2
ZC3H14	2.44944e-05	0.252032	0.536	0.445	0	ZC3H14
TCEAL3	2.45789e-05	0.308315	0.58	0.476	0	TCEAL3
SLTM	2.47792e-05	0.376997	0.679	0.513	0	SLTM
CREBRF	2.5306e-05	0.390198	0.5	0.257	0	CREBRF
ZNHIT6	2.63398e-05	0.371787	0.393	0.251	0	ZNHIT6
NKTR	2.76162e-05	0.408605	0.741	0.524	0	NKTR
SS18L1	2.77222e-05	0.266708	0.348	0.194	0	SS18L1
GTPBP4	2.80881e-05	0.290038	0.616	0.524	0	GTPBP4
OSBPL9	2.82731e-05	0.290188	0.482	0.382	0	OSBPL9
HMGXB3	2.83193e-05	0.315225	0.366	0.157	0	HMGXB3
DAD1	2.8322e-05	-0.271059	0.857	0.974	0	DAD1
ZNF354A	2.85614e-05	0.315748	0.277	0.126	0	ZNF354A
HNRNPR	2.895e-05	0.329404	0.893	0.759	0	HNRNPR
UBE2K	3.14518e-05	0.322911	0.777	0.539	0	UBE2K
MIA3	3.26838e-05	0.409619	0.571	0.361	0	MIA3
ZNF451	3.37523e-05	0.328842	0.393	0.204	0	ZNF451
CPE	3.4157e-05	0.423004	0.768	0.56	0	CPE
COPE	3.65305e-05	-0.295412	0.759	0.843	0	COPE
CHCHD2	3.6996e-05	-0.283112	0.938	0.948	0	CHCHD2
AR	3.80288e-05	0.345077	0.446	0.188	0	AR
TTC3	4.03483e-05	0.370987	0.786	0.67	0	TTC3
WDR60	4.38102e-05	0.377119	0.652	0.487	0	WDR60
MEF2A	4.4087e-05	0.333622	0.5	0.34	0	MEF2A
TFAM	4.41841e-05	0.311527	0.661	0.529	0	TFAM
C5orf24	4.46946e-05	0.356463	0.696	0.555	0	C5orf24
SLC9A3R2	4.68409e-05	-0.323418	0.589	0.681	0	SLC9A3R2
KCTD3	4.6922e-05	0.39276	0.455	0.209	0	KCTD3
MARK3	4.69626e-05	0.277657	0.384	0.236	0	MARK3
TOP1	4.72813e-05	0.341871	0.759	0.545	0	TOP1
IGF2R	4.86617e-05	0.285418	0.509	0.288	0	IGF2R
DHX38	5.00252e-05	0.253438	0.268	0.141	0	DHX38
PAPOLA	5.0233e-05	0.334553	0.83	0.639	0	PAPOLA
ALCAM	5.10413e-05	0.338925	0.509	0.33	0	ALCAM
ACBD5	5.17818e-05	0.345214	0.402	0.225	0	ACBD5
PRDX1	5.36308e-05	-0.261247	0.973	0.984	0	PRDX1
RERE	5.54476e-05	0.348161	0.473	0.288	0	RERE
GNB2	5.74445e-05	-0.343969	0.571	0.712	0	GNB2
LCORL	5.75069e-05	0.317303	0.366	0.183	0	LCORL
SMAD5	5.84166e-05	0.363178	0.446	0.209	0	SMAD5
FTSJ3	5.92113e-05	0.359269	0.562	0.382	0	FTSJ3
CAMSAP2	6.5113e-05	0.307863	0.411	0.173	0	CAMSAP2
AP3B1	6.55697e-05	0.255349	0.393	0.251	0	AP3B1
TPI1	6.70675e-05	-0.323114	0.991	0.995	0	TPI1
BRK1	6.8157e-05	-0.287936	0.768	0.932	0	BRK1
CCDC66	7.00581e-05	0.366986	0.464	0.251	0	CCDC66
HNRNPM	7.07577e-05	0.270117	0.973	0.89	0	HNRNPM
USP53	7.18212e-05	0.265988	0.357	0.236	0	USP53
SEC61G	7.30497e-05	-0.296504	0.884	0.969	0	SEC61G
ZNF608	7.39436e-05	0.264641	0.268	0.105	0	ZNF608
SUPT6H	7.40333e-05	0.308721	0.446	0.215	0	SUPT6H
EMP3	7.43859e-05	-0.317982	0.58	0.733	0	EMP3
UBAP2	7.47648e-05	0.282749	0.402	0.293	0	UBAP2
ATF6	7.47921e-05	0.298977	0.536	0.398	0	ATF6
PHF6	7.82013e-05	0.287656	0.402	0.283	0	PHF6
RIF1	8.10699e-05	0.316885	0.312	0.178	0	RIF1
HTATSF1	8.15666e-05	0.343822	0.759	0.539	0	HTATSF1
EEA1	8.15702e-05	0.291856	0.402	0.298	0	EEA1
EPC1	8.20945e-05	0.349435	0.527	0.293	0	EPC1
EIF4EBP1	8.21498e-05	-0.31177	0.295	0.482	0	EIF4EBP1
ARHGAP5	8.67231e-05	0.348621	0.696	0.56	0	ARHGAP5
CCT6A	9.04194e-05	0.304126	0.902	0.817	0	CCT6A
CLPTM1L	9.40992e-05	-0.314467	0.643	0.791	0	CLPTM1L
KDM3A	9.55523e-05	0.37077	0.509	0.267	0	KDM3A
PRKCDBP	9.83132e-05	-0.425894	0.375	0.565	0	PRKCDBP
RAI14	0.000102194	0.355489	0.536	0.325	0	RAI14
STAG2	0.000104099	0.295274	0.491	0.366	0	STAG2
RBM28	0.00010434	0.321455	0.411	0.209	0	RBM28
UBE2Q1	0.000104409	0.34136	0.696	0.482	0	UBE2Q1
AKAP11	0.000107393	0.311166	0.321	0.126	0	AKAP11
RPAP3	0.000109568	0.284183	0.366	0.241	0	RPAP3
KCTD20	0.000111007	0.314763	0.643	0.387	0	KCTD20
CDK5RAP2	0.000112137	0.265085	0.366	0.246	0	CDK5RAP2
SMARCA4	0.000114373	0.279127	0.643	0.581	0	SMARCA4
PPFIA1	0.000116639	0.362816	0.536	0.325	0	PPFIA1
SMARCAD1	0.000117302	0.300359	0.482	0.283	0	SMARCAD1
ACBD3	0.000117593	0.297354	0.536	0.408	0	ACBD3
MTR	0.000121209	0.326894	0.304	0.105	0	MTR
C19orf33	0.000124106	-0.389861	0.571	0.67	0	C19orf33
EIF4G1	0.000125871	0.315698	0.723	0.524	0	EIF4G1
SOCS4	0.000128762	0.324056	0.357	0.168	0	SOCS4
MAP4K5	0.000133519	0.329813	0.518	0.267	0	MAP4K5
DDX6	0.000144584	0.34731	0.464	0.267	0	DDX6
DNM1L	0.000146562	0.309162	0.42	0.215	0	DNM1L
TRIP11	0.000146729	0.389139	0.554	0.351	0	TRIP11
DNAJC25	0.000152407	0.273008	0.357	0.168	0	DNAJC25
2007-09-01	0.000156918	0.342191	0.795	0.723	0	2007-09-01
ZRANB2	0.000157903	0.351571	0.741	0.592	0	ZRANB2
RB1CC1	0.00015899	0.300646	0.473	0.346	0	RB1CC1
S100A3	0.000159743	-0.258847	0.277	0.445	0	S100A3
GNL3	0.000177511	0.344036	0.741	0.508	0	GNL3
RPSA	0.000187895	-0.280859	0.777	0.932	0	RPSA
LUC7L3	0.000189371	0.316968	0.911	0.806	0	LUC7L3
MBNL1	0.000192906	0.321569	0.473	0.309	0	MBNL1
FAM21C	0.00019418	0.262613	0.286	0.126	0	FAM21C
IPO7	0.000195225	0.252201	0.571	0.44	0	IPO7
FARSA	0.000196923	-0.307081	0.366	0.571	0	FARSA
NUDT14	0.000211128	-0.284778	0.134	0.335	0	NUDT14
DNAJA1	0.000212588	0.32572	0.946	0.901	0	DNAJA1
DLG3	0.000216161	0.259037	0.259	0.079	0	DLG3
KIAA0232	0.000230949	0.357039	0.5	0.309	0	KIAA0232
GPX3	0.000231861	-0.339474	0.339	0.539	0	GPX3
C8orf33	0.000234947	0.293588	0.482	0.319	0	C8orf33
TMEM205	0.000236572	-0.278516	0.536	0.743	0	TMEM205
RAD21	0.000239935	0.360143	0.866	0.78	0	RAD21
ZCCHC6	0.00024203	0.34161	0.402	0.236	0	ZCCHC6
PALLD	0.000243858	0.318443	0.5	0.262	0	PALLD
STX2	0.000246761	0.284729	0.277	0.12	0	STX2
RPL9	0.000247419	-0.307268	0.625	0.817	0	RPL9
SUV420H1	0.000253727	0.319751	0.411	0.209	0	SUV420H1
SUPT16H	0.000255971	0.344132	0.679	0.534	0	SUPT16H
ZNF106	0.000258361	0.295508	0.393	0.225	0	ZNF106
CCAR1	0.000265952	0.335195	0.67	0.492	0	CCAR1
JAK1	0.000267313	0.330437	0.562	0.387	0	JAK1
STOML2	0.000275765	-0.32544	0.446	0.618	0	STOML2
LGALS1	0.000280157	-0.275263	0.964	1	0	LGALS1
MAP1B	0.000283172	0.36397	0.688	0.545	0	MAP1B
ATXN2	0.000297457	0.322635	0.509	0.314	0	ATXN2
CXXC5	0.000299965	-0.3501	0.25	0.44	0	CXXC5
REV1	0.000302047	0.337903	0.375	0.173	0	REV1
OAZ1	0.000302478	-0.26357	0.893	0.942	0	OAZ1
CTTNBP2NL	0.000303271	0.271816	0.286	0.147	0	CTTNBP2NL
SCYL2	0.000305516	0.276354	0.339	0.141	0	SCYL2
DDX55	0.000311011	0.266022	0.446	0.262	0	DDX55
DHX36	0.000314256	0.329922	0.554	0.408	0	DHX36
IMPA1	0.000324622	0.263082	0.339	0.173	0	IMPA1
REST	0.000331331	0.345377	0.536	0.319	0	REST
SHOC2	0.000347323	0.269691	0.411	0.277	0	SHOC2
IK	0.000352456	0.291169	0.857	0.681	0	IK
TRIM37	0.000353892	0.252919	0.321	0.188	0	TRIM37
KPNA4	0.000355978	0.254534	0.295	0.105	0	KPNA4
DDX42	0.000361195	0.30975	0.5	0.283	0	DDX42
MED4	0.000363544	0.283493	0.634	0.403	0	MED4
C14orf166	0.000365773	-0.278462	0.857	0.937	0	C14orf166
RBM5	0.000365961	0.304629	0.536	0.377	0	RBM5
ESCO1	0.000372086	0.310209	0.5	0.272	0	ESCO1
EIF6	0.000380306	-0.269145	0.884	0.958	0	EIF6
GNG12	0.000384759	0.291917	0.571	0.45	0	GNG12
KIAA1551	0.000388785	0.322253	0.366	0.199	0	KIAA1551
ASXL1	0.000399408	0.279184	0.5	0.346	0	ASXL1
SFPQ	0.000400081	0.318163	0.75	0.634	0	SFPQ
S100A16	0.000400563	-0.31853	0.777	0.89	0	S100A16
CSGALNACT2	0.000402983	0.32228	0.545	0.335	0	CSGALNACT2
EIF4A3	0.000430332	-0.310939	0.688	0.827	0	EIF4A3
NOP56	0.000486627	0.320731	0.723	0.66	0	NOP56
UBE3A	0.000490797	0.283323	0.545	0.398	0	UBE3A
APRT	0.000496818	-0.319301	0.446	0.607	0	APRT
PTGES3	0.000504426	-0.30276	0.625	0.806	0	PTGES3
TLK2	0.000514879	0.253125	0.268	0.12	0	TLK2
HCFC1R1	0.000529626	-0.295679	0.402	0.56	0	HCFC1R1
MORF4L1	0.000537196	0.300812	0.938	0.859	0	MORF4L1
PHF20L1	0.000560157	0.303582	0.696	0.586	0	PHF20L1
DHX9	0.000561921	0.258484	0.518	0.387	0	DHX9
TROVE2	0.000566195	0.309341	0.652	0.44	0	TROVE2
NDUFB7	0.00057217	-0.270884	0.893	0.958	0	NDUFB7
SETD2	0.00057716	0.315822	0.554	0.351	0	SETD2
BMS1	0.000590413	0.296222	0.464	0.288	0	BMS1
STRA13	0.000624785	-0.351107	0.482	0.639	0	STRA13
SMARCC1	0.000630254	0.32595	0.518	0.356	0	SMARCC1
HDAC6	0.000630973	0.26409	0.455	0.267	0	HDAC6
STK17A	0.000653418	0.310641	0.786	0.665	0	STK17A
STRN3	0.000657451	0.334647	0.393	0.204	0	STRN3
GALNT1	0.000659	0.296623	0.491	0.351	0	GALNT1
RPL41	0.000659372	-0.261774	0.92	0.963	0	RPL41
DYNLL2	0.000673878	0.282158	0.357	0.162	0	DYNLL2
MXI1	0.000680009	0.338839	0.536	0.356	0	MXI1
FXR1	0.000680386	0.282352	0.804	0.723	0	FXR1
TGOLN2	0.000707874	0.292354	0.679	0.482	0	TGOLN2
CSDE1	0.000709829	0.263272	0.946	0.89	0	CSDE1
ITCH	0.000723921	0.313319	0.393	0.236	0	ITCH
GSTO1	0.000725058	-0.298385	0.732	0.848	0	GSTO1
MKLN1	0.000735551	0.25269	0.33	0.209	0	MKLN1
RPL7L1	0.00076168	0.274313	0.92	0.838	0	RPL7L1
AKAP8L	0.000762634	0.290548	0.5	0.314	0	AKAP8L
USP34	0.000769745	0.315919	0.545	0.325	0	USP34
CHMP4B	0.000775901	0.280308	0.705	0.628	0	CHMP4B
PPIG	0.000781053	0.30009	0.536	0.466	0	PPIG
PTPN12	0.000822106	0.285115	0.42	0.257	0	PTPN12
DHX16	0.000826772	0.302421	0.491	0.314	0	DHX16
GNL1	0.000851771	0.272892	0.482	0.325	0	GNL1
BDP1	0.000853906	0.327784	0.473	0.314	0	BDP1
CD82	0.000854266	-0.380775	0.295	0.497	0	CD82
KDELR2	0.000855241	-0.304797	0.473	0.665	0	KDELR2
CDC123	0.000871683	-0.264603	0.518	0.686	0	CDC123
KIAA0586	0.000875565	0.276778	0.277	0.099	0	KIAA0586
KRIT1	0.000883816	0.271277	0.268	0.099	0	KRIT1
RHOBTB3	0.000886546	0.29681	0.768	0.733	0	RHOBTB3
PDS5B	0.000895105	0.278727	0.321	0.178	0	PDS5B
HPCAL1	0.000912139	-0.297261	0.821	0.869	0	HPCAL1
CHD4	0.000919148	0.296396	0.786	0.707	0	CHD4
NDUFB3	0.00093779	-0.303415	0.625	0.78	0	NDUFB3
SCAMP3	0.000942992	-0.274651	0.464	0.639	0	SCAMP3
TTC37	0.000952418	0.268119	0.473	0.319	0	TTC37
TAOK3	0.000966835	0.261298	0.527	0.408	0	TAOK3
CSNK1A1	0.000967966	0.295296	0.545	0.34	0	CSNK1A1
USP14	0.000971517	0.298912	0.661	0.513	0	USP14
HSPD1	0.00099443	0.270154	0.857	0.791	0	HSPD1
DCAF6	0.00101699	0.283498	0.438	0.277	0	DCAF6
ELK3	0.00104594	0.304314	0.518	0.319	0	ELK3
CLIP1	0.00105342	0.281804	0.536	0.419	0	CLIP1
SETX	0.00107358	0.275165	0.312	0.141	0	SETX
PBRM1	0.00108558	0.340143	0.58	0.387	0	PBRM1
ZBED6	0.00108878	0.255962	0.268	0.105	0	ZBED6
VSTM2L	0.00109656	-0.296393	0.143	0.33	0	VSTM2L
ING2	0.00110125	0.293975	0.554	0.325	0	ING2
BTN2A1	0.00113507	0.273763	0.393	0.272	0	BTN2A1
NDUFS1	0.00114629	0.272201	0.473	0.304	0	NDUFS1
PAK2	0.0011518	0.283922	0.554	0.398	0	PAK2
JTB	0.00115852	-0.258405	0.679	0.749	0	JTB
CREBBP	0.00116733	0.265036	0.277	0.11	0	CREBBP
ZZZ3	0.00117229	0.254177	0.339	0.173	0	ZZZ3
UBE2H	0.00117831	0.291045	0.554	0.335	0	UBE2H
FAM178A	0.00119328	0.294273	0.42	0.251	0	FAM178A
PDZD11	0.00119793	-0.268324	0.321	0.555	0	PDZD11
BNIP3	0.00120217	0.314512	0.732	0.665	0	BNIP3
FRMD6	0.00120229	0.260219	0.339	0.209	0	FRMD6
SART3	0.0012039	0.283164	0.482	0.288	0	SART3
ANGPT1	0.00121095	0.330032	0.312	0.126	0	ANGPT1
LARP1	0.00124089	0.295794	0.455	0.262	0	LARP1
GBP2	0.00126068	0.305194	0.598	0.419	0	GBP2
GATAD2A	0.00127417	0.268243	0.464	0.257	0	GATAD2A
HSPH1	0.00127742	0.302978	0.83	0.764	0	HSPH1
CXCL2	0.00128735	0.562203	0.268	0.22	0	CXCL2
TAOK1	0.0012976	0.312142	0.429	0.23	0	TAOK1
FTSJ1	0.00130882	-0.268072	0.241	0.461	0	FTSJ1
MRPL28	0.00135035	-0.285539	0.348	0.524	0	MRPL28
SYNJ2	0.00138126	0.290244	0.705	0.529	0	SYNJ2
SUCO	0.00139081	0.284568	0.312	0.194	0	SUCO
ATP5G1	0.00139361	-0.289749	0.518	0.707	0	ATP5G1
NOLC1	0.00142386	0.283936	0.688	0.503	0	NOLC1
SERTAD3	0.00147357	-0.257657	0.134	0.325	0	SERTAD3
NCBP2-AS2	0.00149184	-0.266776	0.277	0.429	0	NCBP2-AS2
MYO1B	0.00151773	0.25524	0.384	0.257	0	MYO1B
RPA3	0.00157596	-0.285941	0.286	0.471	0	RPA3
PTPRM	0.00157632	0.28475	0.366	0.194	0	PTPRM
PSMC3	0.00162369	-0.284521	0.464	0.665	0	PSMC3
UPF3B	0.0016358	0.342198	0.607	0.466	0	UPF3B
CCDC69	0.00167547	0.295295	0.571	0.476	0	CCDC69
CDK12	0.00172163	0.277692	0.321	0.141	0	CDK12
ATF7IP	0.00174602	0.25763	0.277	0.126	0	ATF7IP
ASPH	0.00174634	0.304431	0.473	0.319	0	ASPH
RABGAP1	0.00181344	0.270567	0.384	0.188	0	RABGAP1
RBM6	0.00184848	0.257552	0.536	0.429	0	RBM6
ZCCHC7	0.00187157	0.269868	0.312	0.157	0	ZCCHC7
VPS26A	0.0018724	0.264479	0.786	0.618	0	VPS26A
CCDC124	0.00187698	-0.265792	0.598	0.775	0	CCDC124
MRPL51	0.00189343	-0.27304	0.723	0.817	0	MRPL51
GPATCH2L	0.00205878	0.271148	0.393	0.199	0	GPATCH2L
SVIL	0.00209515	0.285605	0.554	0.403	0	SVIL
TBCC	0.00227685	-0.279823	0.366	0.534	0	TBCC
ADSS	0.00229317	0.278206	0.67	0.508	0	ADSS
S100A4	0.0022951	-0.287671	0.991	0.99	0	S100A4
MORF4L2	0.00230025	0.25947	0.938	0.885	0	MORF4L2
XPC	0.0023471	0.257156	0.259	0.136	0	XPC
CCNG2	0.00235042	0.295324	0.571	0.424	0	CCNG2
DPP7	0.00238559	-0.257345	0.643	0.822	0	DPP7
S100A13	0.00240989	-0.282452	0.777	0.89	0	S100A13
BCAP31	0.00242012	-0.271616	0.786	0.859	0	BCAP31
ZNF593	0.00243404	-0.266537	0.25	0.408	0	ZNF593
VAT1	0.00246041	-0.250897	0.661	0.764	0	VAT1
ATP1B3	0.00247391	-0.289598	0.554	0.691	0	ATP1B3
SOX4	0.00250687	0.312184	0.991	0.932	0	SOX4
SRP72	0.00252916	0.253834	0.67	0.534	0	SRP72
ACAT2	0.00256472	-0.292693	0.25	0.461	0	ACAT2
CHCHD10	0.00256924	-0.26789	0.188	0.351	0	CHCHD10
DAP	0.00259958	-0.25251	0.482	0.597	0	DAP
SMARCE1	0.00265658	0.277377	0.768	0.644	0	SMARCE1
DIS3	0.00265893	0.251286	0.33	0.194	0	DIS3
BANF1	0.00268517	-0.259346	0.714	0.791	0	BANF1
SMG1	0.00270888	0.253949	0.402	0.225	0	SMG1
DPH3	0.00271196	0.265503	0.446	0.283	0	DPH3
GOLM1	0.00272607	0.298739	0.562	0.356	0	GOLM1
PDCD4	0.0027856	0.271688	0.411	0.277	0	PDCD4
CEP290	0.00283176	0.250795	0.295	0.131	0	CEP290
LDHA	0.00285545	-0.256812	1	1	0	LDHA
RBM26	0.00285997	0.274777	0.42	0.267	0	RBM26
SPAG9	0.00287402	0.267261	0.509	0.351	0	SPAG9
SAA1	0.00289458	-0.349821	0.938	0.984	0	SAA1
SBNO1	0.00298142	0.28421	0.562	0.44	0	SBNO1
SH3BGRL3	0.00299631	-0.258192	0.955	0.969	0	SH3BGRL3
PHLDA1	0.00304785	-0.253143	0.938	0.953	0	PHLDA1
ATXN7L3B	0.00305845	0.277671	0.5	0.325	0	ATXN7L3B
MSL1	0.00306267	0.274023	0.339	0.188	0	MSL1
PNKD	0.0030779	-0.263432	0.473	0.675	0	PNKD
ANKRD11	0.00311061	0.302785	0.509	0.351	0	ANKRD11
RUFY2	0.00311348	0.260531	0.321	0.188	0	RUFY2
RP11-349A22.5	0.00313842	0.276226	0.625	0.455	0	RP11-349A22.5
PPP6C	0.00316044	-0.266835	0.277	0.445	0	PPP6C
MT1E	0.00321775	-0.394928	0.366	0.471	0	MT1E
CHD3	0.00322444	0.303587	0.58	0.471	0	CHD3
CDV3	0.0032254	0.256393	0.429	0.293	0	CDV3
ZBED5	0.00323521	0.266297	0.464	0.288	0	ZBED5
MYOF	0.0032485	0.250167	0.473	0.377	0	MYOF
HMGN2	0.00325401	0.349888	0.438	0.236	0	HMGN2
SDC4	0.00330137	-0.342215	0.339	0.529	0	SDC4
CCDC137	0.00333974	0.293043	0.438	0.251	0	CCDC137
NEMF	0.00346857	0.288881	0.661	0.497	0	NEMF
SLK	0.00347837	0.287783	0.795	0.628	0	SLK
TRAPPC1	0.00350197	-0.255353	0.75	0.848	0	TRAPPC1
IFITM2	0.00359823	-0.260558	0.598	0.78	0	IFITM2
BAG6	0.00361572	-0.257134	0.607	0.749	0	BAG6
FAM13B	0.00362234	0.283646	0.446	0.283	0	FAM13B
ADAM8	0.00362687	-0.275794	0.205	0.372	0	ADAM8
ACBD6	0.00364787	0.256872	0.5	0.377	0	ACBD6
SPTLC2	0.00376128	0.258234	0.339	0.194	0	SPTLC2
NREP	0.00383583	0.302033	0.527	0.34	0	NREP
PSMB9	0.00391817	-0.268914	0.134	0.262	0	PSMB9
NR2F2	0.00407094	0.303568	0.75	0.613	0	NR2F2
CCDC53	0.00407531	-0.271849	0.5	0.686	0	CCDC53
SEC31A	0.0040918	0.267501	0.768	0.66	0	SEC31A
BRWD1	0.00414737	0.288617	0.446	0.257	0	BRWD1
SPRY1	0.00415104	0.303173	0.607	0.408	0	SPRY1
RBM25	0.0042936	0.279865	0.848	0.723	0	RBM25
MIER1	0.00429997	0.279924	0.598	0.408	0	MIER1
TXNRD1	0.00435532	0.26536	0.804	0.681	0	TXNRD1
RHOC	0.0045041	-0.259536	0.643	0.801	0	RHOC
EXOC5	0.00450554	0.271118	0.527	0.372	0	EXOC5
GCC2	0.0046519	0.269162	0.393	0.22	0	GCC2
SMC3	0.0046794	0.303858	0.661	0.508	0	SMC3
RNF5	0.00470539	-0.250437	0.812	0.869	0	RNF5
WAPAL	0.00472249	0.253383	0.411	0.23	0	WAPAL
CYBA	0.00475121	-0.259905	0.723	0.827	0	CYBA
CD97	0.00479082	-0.250018	0.295	0.408	0	CD97
TMEM160	0.00483673	-0.265219	0.464	0.628	0	TMEM160
LEO1	0.00504792	0.27271	0.411	0.288	0	LEO1
ANKRD26	0.00510202	0.257626	0.366	0.199	0	ANKRD26
MARCKS	0.00531349	0.280409	0.857	0.754	0	MARCKS
EIF3M	0.00533527	-0.258539	0.625	0.78	0	EIF3M
TNFRSF11B	0.0053415	0.292553	0.393	0.204	0	TNFRSF11B
MLEC	0.00542826	0.253122	0.848	0.785	0	MLEC
ZFC3H1	0.00545981	0.268616	0.375	0.194	0	ZFC3H1
GPATCH8	0.0055223	0.254375	0.455	0.33	0	GPATCH8
CHD2	0.00564834	0.256039	0.696	0.623	0	CHD2
DYNC1LI2	0.00568942	0.260924	0.679	0.539	0	DYNC1LI2
SMURF2	0.00614851	0.259914	0.527	0.361	0	SMURF2
ERBB2IP	0.00616431	0.259303	0.384	0.215	0	ERBB2IP
SERPINE2	0.00620912	0.40697	0.714	0.66	0	SERPINE2
TAX1BP1	0.00626732	0.258645	0.911	0.817	0	TAX1BP1
MFAP1	0.00637198	0.251225	0.464	0.314	0	MFAP1
SLC20A1	0.00637241	0.250703	0.839	0.775	0	SLC20A1
LCN2	0.00646472	-0.409124	0.554	0.613	0	LCN2
FEZ2	0.00649758	0.258603	0.562	0.45	0	FEZ2
CNPY3	0.00660612	-0.254234	0.429	0.602	0	CNPY3
EZH2	0.00663036	0.292928	0.384	0.22	0	EZH2
MIS18BP1	0.00670147	0.261199	0.464	0.325	0	MIS18BP1
DVL1	0.00679371	-0.25123	0.277	0.471	0	DVL1
GOLIM4	0.00697641	0.30102	0.607	0.461	0	GOLIM4
NASP	0.0070385	0.28825	0.741	0.623	0	NASP
WBP11	0.00711192	0.272832	0.464	0.293	0	WBP11
U2SURP	0.00732612	0.275693	0.491	0.382	0	U2SURP
RING1	0.00750494	-0.250493	0.33	0.518	0	RING1
PTGES	0.00755058	-0.275326	0.33	0.503	0	PTGES
KIAA0947	0.00764464	0.26182	0.438	0.262	0	KIAA0947
PRPF4B	0.00766568	0.258858	0.902	0.822	0	PRPF4B
ZEB1	0.00790043	0.250796	0.411	0.267	0	ZEB1
EIF5B	0.00823559	0.252853	0.92	0.89	0	EIF5B
SRGN	0.00856223	-0.310262	0.545	0.686	0	SRGN
SUZ12	0.00876993	0.261822	0.446	0.298	0	SUZ12
TMEM165	0.00935186	0.270826	0.696	0.545	0	TMEM165
VAMP8	0.00937779	-0.262239	0.661	0.801	0	VAMP8
SPEN	0.0096291	0.280131	0.402	0.251	0	SPEN
RARS	0.00966231	0.262992	0.607	0.445	0	RARS
SAA2	0.00997774	-0.425168	0.83	0.906	0	SAA2
PKN2	0.00999865	0.252316	0.464	0.304	0	PKN2
TPI11	1.36406e-16	0.533555	1	0.991	1	TPI1
ALDOA1	4.646e-12	0.433943	1	0.991	1	ALDOA
PGAM1	8.1396e-12	0.542544	0.789	0.432	1	PGAM1
LDHA1	2.39158e-11	0.468114	1	1	1	LDHA
HIST1H4C1	9.23017e-11	-0.939542	0.382	0.78	1	HIST1H4C
SLC16A3	1.47992e-10	0.594694	0.947	0.881	1	SLC16A3
PKM	1.11278e-09	0.378831	1	1	1	PKM
BANF11	1.32726e-09	0.501314	0.908	0.714	1	BANF1
TXNIP	1.40411e-09	0.628728	0.632	0.216	1	TXNIP
B4GALT1	2.45114e-09	0.490043	0.579	0.26	1	B4GALT1
PGK1	4.92201e-09	0.509231	1	0.991	1	PGK1
GAPDH1	5.30706e-09	0.308016	1	1	1	GAPDH
EDARADD	1.6297e-08	0.502969	0.684	0.348	1	EDARADD
C6orf62	1.05336e-07	0.509853	0.829	0.626	1	C6orf62
DUSP4	1.06441e-07	0.404279	0.987	0.93	1	DUSP4
STC1	1.50786e-07	0.67602	0.816	0.52	1	STC1
CTNNB1	4.10333e-07	0.521479	0.921	0.775	1	CTNNB1
ANGPTL4	4.50894e-07	0.481843	0.434	0.132	1	ANGPTL4
RPL101	4.98879e-07	0.43963	0.987	0.894	1	RPL10
CTTN	1.05893e-06	0.405219	0.776	0.59	1	CTTN
EIF3A1	1.19761e-06	-0.413935	0.816	0.868	1	EIF3A
ACTB	1.33873e-06	0.40078	0.974	0.96	1	ACTB
BOD1L11	1.55855e-06	-0.360404	0.342	0.414	1	BOD1L1
IFI30	2.40257e-06	-0.382962	0.289	0.458	1	IFI30
ERO1L	2.50504e-06	0.359201	0.566	0.432	1	ERO1L
NPC2	4.20859e-06	-0.354112	0.974	1	1	NPC2
STT3A	4.53333e-06	0.38571	0.684	0.357	1	STT3A
RAI141	5.26734e-06	-0.441171	0.197	0.471	1	RAI14
MATR31	5.65296e-06	-0.392755	0.842	0.863	1	MATR3
PFKL	6.12301e-06	0.358202	0.632	0.308	1	PFKL
PFKP	6.29491e-06	0.437895	0.605	0.379	1	PFKP
ZNHIT61	6.53181e-06	-0.378754	0.184	0.344	1	ZNHIT6
NOL7	1.35549e-05	-0.364696	0.816	0.885	1	NOL7
LGALS3BP	1.42151e-05	0.381256	0.974	0.934	1	LGALS3BP
MESDC21	1.46016e-05	-0.391028	0.658	0.762	1	MESDC2
SUMO2	1.54458e-05	0.319225	0.961	0.93	1	SUMO2
PLOD1	1.57006e-05	0.376593	0.763	0.471	1	PLOD1
PAM	1.58234e-05	0.426056	0.645	0.374	1	PAM
AK4	1.80626e-05	0.315192	0.461	0.172	1	AK4
SAA21	1.84709e-05	0.670844	0.921	0.863	1	SAA2
RPL3	2.06569e-05	0.34561	0.987	0.903	1	RPL3
COPB1	2.41385e-05	-0.306746	0.671	0.744	1	COPB1
TM9SF31	2.85112e-05	-0.274557	0.579	0.652	1	TM9SF3
CDC5L1	3.58664e-05	-0.39939	0.526	0.692	1	CDC5L
HNRNPA1	3.59288e-05	0.262455	0.974	0.925	1	HNRNPA1
RPSA1	3.79642e-05	0.358237	0.961	0.846	1	RPSA
TAGLN2	3.83084e-05	0.319145	0.974	0.828	1	TAGLN2
PVRL2	3.97737e-05	0.383057	0.711	0.427	1	PVRL2
MOCS2	4.13856e-05	-0.267499	0.382	0.458	1	MOCS2
IFITM3	4.50406e-05	0.375234	1	0.987	1	IFITM3
ALDH18A1	4.90797e-05	0.304763	0.329	0.141	1	ALDH18A1
SERPINA1	4.97962e-05	0.479213	0.526	0.291	1	SERPINA1
ENO1	5.07948e-05	0.292269	1	1	1	ENO1
CHD81	5.22801e-05	-0.303538	0.211	0.37	1	CHD8
MRPS15	5.45279e-05	-0.312399	0.408	0.524	1	MRPS15
FNBP1L1	5.6313e-05	-0.431816	0.329	0.502	1	FNBP1L
AFF41	5.73532e-05	-0.465152	0.25	0.507	1	AFF4
RER1	5.87413e-05	-0.287005	0.382	0.515	1	RER1
ALKBH5	5.88658e-05	0.381257	0.539	0.286	1	ALKBH5
PNN1	6.0173e-05	-0.315299	0.776	0.775	1	PNN
COPG1	6.17607e-05	0.262923	0.421	0.194	1	COPG1
LOXL2	6.30153e-05	0.360327	0.618	0.322	1	LOXL2
P4HB	6.33073e-05	0.304172	0.987	0.969	1	P4HB
HNRNPH1	6.4395e-05	0.406966	0.816	0.744	1	HNRNPH1
ITGB11	6.61456e-05	-0.454453	0.895	0.943	1	ITGB1
CSNK1A11	6.86283e-05	-0.340188	0.197	0.489	1	CSNK1A1
BIRC3	7.04295e-05	-0.435361	0.211	0.322	1	BIRC3
GPX31	7.07475e-05	0.327898	0.592	0.423	1	GPX3
CCDC501	7.30577e-05	-0.402036	0.461	0.722	1	CCDC50
KLC2	8.16905e-05	0.324799	0.539	0.251	1	KLC2
RPSAP58	8.27461e-05	0.301726	0.316	0.097	1	RPSAP58
SHISA2	8.68342e-05	0.436484	0.5	0.251	1	SHISA2
CERS2	8.8735e-05	0.271158	0.566	0.326	1	CERS2
CLDND1	8.87612e-05	0.261946	0.75	0.709	1	CLDND1
DVL11	8.92814e-05	0.343718	0.579	0.339	1	DVL1
BMF	9.40929e-05	0.286269	0.329	0.194	1	BMF
ARPC51	0.00012643	-0.348766	0.855	0.89	1	ARPC5
TFPI2	0.000130173	-0.485443	0.211	0.278	1	TFPI2
IFIT3	0.00013204	-0.459363	0.197	0.308	1	IFIT3
TGIF1	0.000142437	0.321158	0.513	0.348	1	TGIF1
ARFRP1	0.000142586	0.266328	0.289	0.075	1	ARFRP1
DST1	0.000151832	-0.55045	0.461	0.652	1	DST
SLC25A37	0.000158748	0.340188	0.934	0.841	1	SLC25A37
PAK21	0.00016379	-0.367183	0.289	0.511	1	PAK2
EIF4EBP2	0.000165591	0.299905	0.487	0.22	1	EIF4EBP2
AKR1C3	0.000178339	0.400531	0.961	0.899	1	AKR1C3
ARPC4	0.000179707	0.335611	0.724	0.559	1	ARPC4
FAM174A	0.00018298	0.253345	0.329	0.194	1	FAM174A
SPAG91	0.0001911	-0.332549	0.276	0.454	1	SPAG9
ARHGAP29	0.000199543	-0.347687	0.25	0.423	1	ARHGAP29
S100A131	0.000206991	-0.339012	0.816	0.859	1	S100A13
TLE3	0.000236091	0.281186	0.342	0.207	1	TLE3
OGFR	0.000236725	0.311033	0.579	0.295	1	OGFR
IL6ST1	0.000241991	-0.364834	0.395	0.612	1	IL6ST
GPI	0.000270557	0.338951	0.75	0.577	1	GPI
GSPT11	0.000280956	-0.368477	0.368	0.537	1	GSPT1
ZRANB21	0.000294118	-0.395963	0.487	0.7	1	ZRANB2
CTC-425F1.4	0.00030565	0.477501	0.842	0.621	1	CTC-425F1.4
UBBP4	0.000326794	0.271932	0.526	0.379	1	UBBP4
ZNF6381	0.000329175	-0.361603	0.329	0.48	1	ZNF638
SREBF1	0.000352727	0.292543	0.526	0.256	1	SREBF1
TAPBP	0.000354948	0.363136	0.789	0.643	1	TAPBP
NCL1	0.000357447	-0.339575	0.868	0.952	1	NCL
PNPLA6	0.000372422	0.279407	0.408	0.211	1	PNPLA6
TMED2	0.000375679	0.342491	0.855	0.696	1	TMED2
GPR107	0.000406989	0.27606	0.434	0.198	1	GPR107
TUFM	0.000420926	0.29527	0.829	0.634	1	TUFM
HSPBP1	0.000435622	0.301792	0.553	0.344	1	HSPBP1
ACSL41	0.000475949	-0.40814	0.342	0.551	1	ACSL4
SAT1	0.000488629	-0.538818	0.842	0.921	1	SAT1
SNHG16	0.000499601	0.255573	0.592	0.445	1	SNHG16
RBM42	0.000508392	0.250602	0.566	0.449	1	RBM42
MAP41	0.000518406	-0.368411	0.342	0.564	1	MAP4
CXXC51	0.0005265	0.36644	0.513	0.322	1	CXXC5
TPM41	0.000535877	-0.311069	0.947	0.978	1	TPM4
MRPL281	0.000549	0.301646	0.566	0.423	1	MRPL28
UBE2L6	0.000549527	0.284353	0.395	0.225	1	UBE2L6
SRSF6	0.000564627	0.267342	0.724	0.595	1	SRSF6
RAD211	0.000581777	-0.394962	0.711	0.846	1	RAD21
CECR5	0.000621021	0.300375	0.447	0.238	1	CECR5
MIF	0.000639204	0.310972	0.855	0.7	1	MIF
CYR61	0.000654594	-0.682126	0.171	0.313	1	CYR61
LRRC8A	0.000698638	0.257569	0.658	0.586	1	LRRC8A
ICAM1	0.000721892	0.392692	0.868	0.872	1	ICAM1
SNRPF	0.000738745	-0.335985	0.684	0.833	1	SNRPF
SLC25A241	0.000739563	-0.336006	0.211	0.463	1	SLC25A24
RNF115	0.000758137	-0.343863	0.211	0.427	1	RNF115
DCAF61	0.000767014	-0.254065	0.237	0.37	1	DCAF6
SLC38A2	0.000851212	0.30414	0.829	0.687	1	SLC38A2
1971-09-01	0.000887533	-0.339642	0.697	0.767	1	2007-09-01
TPBG	0.000905885	0.291586	0.5	0.401	1	TPBG
LMAN2	0.000968544	0.297833	0.829	0.621	1	LMAN2
RPS3A	0.00103795	0.289681	0.697	0.568	1	RPS3A
DDIT4	0.00108383	0.374142	0.829	0.727	1	DDIT4
CDH11	0.00108577	0.274419	0.882	0.683	1	CDH11
ADAM81	0.00109744	0.329898	0.447	0.264	1	ADAM8
NFIC	0.001148	0.288992	0.5	0.361	1	NFIC
CTSD	0.00114995	0.254587	0.987	1	1	CTSD
IMPA11	0.00118356	-0.256245	0.118	0.273	1	IMPA1
KIAA1430	0.0012264	-0.340239	0.132	0.357	1	KIAA1430
NACA2	0.00127382	0.305246	0.539	0.344	1	NACA2
YBX1	0.00134124	-0.261595	0.961	0.996	1	YBX1
CAMLG	0.00135394	-0.30311	0.395	0.63	1	CAMLG
C1R	0.00136163	0.324107	0.539	0.326	1	C1R
BAX	0.00137463	0.283574	0.776	0.634	1	BAX
HSPA1B	0.00137766	0.299862	0.579	0.357	1	HSPA1B
UACA1	0.00142301	-0.375499	0.224	0.388	1	UACA
RBM251	0.00146458	-0.339061	0.645	0.811	1	RBM25
GNPDA1	0.00147124	-0.289952	0.329	0.471	1	GNPDA1
GBE1	0.0014925	0.342528	0.526	0.326	1	GBE1
P4HA2	0.00150196	0.302517	0.539	0.361	1	P4HA2
HNRNPU1	0.00156581	-0.304739	0.921	0.907	1	HNRNPU
RPL18A	0.00158432	0.31355	0.645	0.445	1	RPL18A
RP11-841O20.2	0.00162654	0.254506	0.382	0.163	1	RP11-841O20.2
CFH1	0.00165638	-0.283415	0.434	0.493	1	CFH
EED	0.00165756	0.260425	0.303	0.115	1	EED
NQO1	0.00170163	0.294073	0.987	0.93	1	NQO1
PABPC3	0.00170171	0.279846	0.5	0.322	1	PABPC3
CCNI	0.001723	0.27693	0.947	0.934	1	CCNI
DDX241	0.00174679	-0.296696	0.829	0.916	1	DDX24
SNHG5	0.00175743	-0.268481	0.895	0.974	1	SNHG5
CLPTM1L1	0.00181466	0.287042	0.842	0.7	1	CLPTM1L
C4orf3	0.00181503	0.28675	0.961	0.863	1	C4orf3
MMP1	0.00184808	-0.643606	0.447	0.621	1	MMP1
SYNGR2	0.00201183	0.276427	0.776	0.7	1	SYNGR2
BAG61	0.00207118	0.292197	0.776	0.67	1	BAG6
MMP14	0.00214851	0.306952	0.776	0.559	1	MMP14
HSPA8	0.00226263	0.268787	0.987	0.952	1	HSPA8
PPP6C1	0.00246408	0.267144	0.5	0.344	1	PPP6C
GALNT71	0.00255822	-0.287164	0.184	0.322	1	GALNT7
GTF2H5	0.00266013	-0.303076	0.395	0.511	1	GTF2H5
PPIG1	0.00268514	-0.284686	0.434	0.511	1	PPIG
TTC11	0.00295554	-0.310222	0.697	0.806	1	TTC1
TMPO	0.00296621	-0.28358	0.434	0.52	1	TMPO
CLINT11	0.00302832	-0.277986	0.408	0.533	1	CLINT1
CCT6A1	0.00306557	-0.285719	0.776	0.872	1	CCT6A
SOX41	0.00307187	0.294861	1	0.938	1	SOX4
TBC1D17	0.00309595	0.29837	0.342	0.185	1	TBC1D17
ABRACL	0.00329312	-0.282251	0.566	0.634	1	ABRACL
PDCL3	0.0033712	-0.305025	0.645	0.771	1	PDCL3
CUEDC2	0.00342575	0.25174	0.684	0.524	1	CUEDC2
PLCG1	0.00346251	0.290027	0.526	0.339	1	PLCG1
RANBP9	0.00354395	-0.281582	0.145	0.348	1	RANBP9
SMIM4	0.00358737	-0.290416	0.211	0.374	1	SMIM4
SDC41	0.00359686	0.371893	0.592	0.414	1	SDC4
FAM127B1	0.0036965	0.268433	0.763	0.612	1	FAM127B
SMARCA51	0.00378922	-0.343574	0.526	0.705	1	SMARCA5
GLB1	0.00385183	0.267963	0.645	0.414	1	GLB1
SFPQ1	0.00394096	-0.304147	0.566	0.714	1	SFPQ
RNF51	0.00394584	0.273474	0.895	0.833	1	RNF5
ARPC5L	0.00410508	-0.304413	0.539	0.692	1	ARPC5L
RBM281	0.00415258	-0.274157	0.158	0.326	1	RBM28
GLRX2	0.00418181	-0.306756	0.329	0.546	1	GLRX2
PIH1D1	0.00426487	0.277089	0.763	0.599	1	PIH1D1
BABAM1	0.00430104	0.276108	0.829	0.683	1	BABAM1
CD971	0.00438676	0.291441	0.474	0.33	1	CD97
PTPN13	0.00468237	-0.316584	0.474	0.692	1	PTPN1
TEAD11	0.00480831	-0.297709	0.224	0.357	1	TEAD1
UBC	0.00487332	0.283422	0.974	0.925	1	UBC
MT1X	0.00494403	0.411426	0.789	0.705	1	MT1X
PHF31	0.00551341	-0.338864	0.447	0.621	1	PHF3
TSR11	0.00558894	-0.325117	0.237	0.449	1	TSR1
EZR	0.00559927	-0.307739	0.447	0.608	1	EZR
TSC22D1	0.00563893	0.294367	0.882	0.833	1	TSC22D1
SEC31B	0.00580004	0.254648	0.632	0.401	1	SEC31B
WIPF2	0.00588815	0.255925	0.434	0.3	1	WIPF2
MYH9	0.00602769	0.276809	0.645	0.458	1	MYH9
EFNA5	0.00603957	0.312489	0.632	0.454	1	EFNA5
TFAP2C	0.0062154	0.344868	0.579	0.41	1	TFAP2C
HTATSF11	0.00624942	-0.298449	0.487	0.665	1	HTATSF1
CDK10	0.0062772	0.252488	0.355	0.203	1	CDK10
UBE2K1	0.00642496	-0.301052	0.474	0.678	1	UBE2K
NNMT	0.00643932	0.280074	0.408	0.203	1	NNMT
ENO2	0.00645935	0.29593	0.671	0.463	1	ENO2
FAM210B	0.0066119	-0.280122	0.303	0.493	1	FAM210B
FLOT1	0.00671581	0.292521	0.724	0.555	1	FLOT1
AXL	0.00692514	0.279843	0.526	0.383	1	AXL
VPS26A1	0.00700033	-0.282931	0.605	0.705	1	VPS26A
FADS2	0.00705267	0.316886	0.776	0.626	1	FADS2
PSMC41	0.00713415	0.263925	0.697	0.542	1	PSMC4
JUNB	0.00729809	0.251909	0.513	0.392	1	JUNB
CD99L2	0.00759302	0.28413	0.645	0.476	1	CD99L2
TSC22D4	0.00848545	0.305598	0.539	0.357	1	TSC22D4
ROCK21	0.00848672	-0.266303	0.211	0.317	1	ROCK2
DKC1	0.00851482	-0.316684	0.25	0.441	1	DKC1
SMIM14	0.00865851	0.254259	0.684	0.493	1	SMIM14
ZCCHC111	0.00866058	-0.261796	0.408	0.489	1	ZCCHC11
APLP21	1.3122e-10	-0.616094	0.9	0.983	2	APLP2
ANKRD111	2.39002e-09	-0.483779	0.214	0.468	2	ANKRD11
SNHG161	1.14199e-08	-0.317877	0.329	0.528	2	SNHG16
NPC21	1.85022e-08	0.405094	1	0.991	2	NPC2
EPRS	2.20331e-08	-0.339834	0.371	0.558	2	EPRS
MIF1	3.00688e-08	-0.532786	0.557	0.794	2	MIF
RNF213	3.44183e-08	-0.395247	0.157	0.416	2	RNF213
TXNIP1	3.96749e-08	-0.657745	0.057	0.399	2	TXNIP
SYNCRIP1	1.21862e-07	-0.457163	0.371	0.665	2	SYNCRIP
R3HDM2	3.25973e-07	-0.260809	0.114	0.305	2	R3HDM2
CHD82	6.86149e-07	-0.365747	0.157	0.382	2	CHD8
GON4L	1.03915e-06	-0.347421	0.143	0.373	2	GON4L
ASXL11	1.21443e-06	-0.310228	0.229	0.455	2	ASXL1
DST2	1.22324e-06	-0.541077	0.486	0.639	2	DST
ITGB12	1.38827e-06	-0.536689	0.9	0.94	2	ITGB1
SOCS41	1.78283e-06	-0.306483	0.071	0.288	2	SOCS4
RPS4X	2.10847e-06	0.277983	1	1	2	RPS4X
NFE2L11	2.30594e-06	-0.481779	0.4	0.674	2	NFE2L1
HMGA11	3.06965e-06	-0.517786	0.786	0.798	2	HMGA1
C6orf621	3.79325e-06	-0.481036	0.471	0.738	2	C6orf62
TMEM245	4.23497e-06	-0.276038	0.2	0.369	2	TMEM245
CDC42BPA1	4.30481e-06	-0.447294	0.314	0.532	2	CDC42BPA
ITGA2	4.43368e-06	-0.520681	0.214	0.515	2	ITGA2
FTSJ31	5.00457e-06	-0.368603	0.257	0.506	2	FTSJ3
RBM261	6.06335e-06	-0.341857	0.157	0.373	2	RBM26
ATP6V0E1	6.2084e-06	0.299162	1	0.961	2	ATP6V0E1
MBNL11	7.14966e-06	-0.325789	0.157	0.433	2	MBNL1
SP100	1.09879e-05	-0.301151	0.214	0.442	2	SP100
PRKDC1	1.43121e-05	-0.276307	0.129	0.313	2	PRKDC
UBTF1	1.52294e-05	-0.270985	0.286	0.433	2	UBTF
LPIN2	1.70455e-05	-0.257982	0.071	0.288	2	LPIN2
JMJD1C1	1.87715e-05	-0.30658	0.171	0.335	2	JMJD1C
ZNF6382	1.91866e-05	-0.429543	0.229	0.506	2	ZNF638
PRRC2C1	1.97119e-05	-0.492728	0.586	0.815	2	PRRC2C
DHX401	2.01777e-05	-0.283575	0.071	0.322	2	DHX40
RPL37A	2.02518e-05	0.259605	1	1	2	RPL37A
SPCS3	2.07088e-05	-0.349132	0.429	0.639	2	SPCS3
SNHG51	2.18733e-05	0.28653	1	0.94	2	SNHG5
DFFA	2.19814e-05	-0.297027	0.2	0.391	2	DFFA
NFIC1	2.44905e-05	-0.333443	0.214	0.451	2	NFIC
B4GALT11	2.49456e-05	-0.26185	0.2	0.382	2	B4GALT1
PTMS1	2.69822e-05	-0.393299	0.343	0.618	2	PTMS
ZNF148	2.69943e-05	-0.307229	0.114	0.326	2	ZNF148
PDAP1	2.82314e-05	-0.376671	0.443	0.747	2	PDAP1
TCOF1	2.86737e-05	-0.250177	0.157	0.313	2	TCOF1
RPL18A1	3.04478e-05	-0.316224	0.314	0.549	2	RPL18A
CANX1	3.25054e-05	-0.375385	0.929	0.97	2	CANX
TNFAIP21	3.50287e-05	-0.276041	0.129	0.288	2	TNFAIP2
GTF2F11	3.78606e-05	-0.431258	0.371	0.657	2	GTF2F1
BRD3	3.81451e-05	-0.299178	0.2	0.395	2	BRD3
PCYOX1	3.91059e-05	-0.380538	0.3	0.588	2	PCYOX1
PIK3C3	4.05561e-05	-0.289133	0.129	0.352	2	PIK3C3
UGCG	4.47922e-05	-0.352721	0.371	0.506	2	UGCG
PPP1R12A1	5.07306e-05	-0.324715	0.443	0.639	2	PPP1R12A
SMARCA11	5.10028e-05	-0.355295	0.371	0.558	2	SMARCA1
NUFIP21	5.44847e-05	-0.328181	0.171	0.382	2	NUFIP2
SMURF21	5.91694e-05	-0.352798	0.214	0.485	2	SMURF2
YES11	6.69976e-05	-0.270304	0.157	0.348	2	YES1
BCAT1	6.72977e-05	-0.309821	0.086	0.266	2	BCAT1
PRPF38B1	6.86289e-05	-0.428456	0.329	0.575	2	PRPF38B
KMT2A1	7.71271e-05	-0.445573	0.357	0.532	2	KMT2A
CPSF21	7.78809e-05	-0.269193	0.157	0.33	2	CPSF2
NRD11	8.19913e-05	-0.354223	0.4	0.687	2	NRD1
SLU7	8.9258e-05	-0.342339	0.457	0.687	2	SLU7
HEXIM1	8.97654e-05	-0.33144	0.514	0.738	2	HEXIM1
SUPT5H1	9.42995e-05	-0.329398	0.371	0.678	2	SUPT5H
ZMYND81	0.000106331	-0.419111	0.6	0.837	2	ZMYND8
RPL7L11	0.000109079	-0.325559	0.714	0.914	2	RPL7L1
MAGI1	0.000120552	-0.273423	0.171	0.352	2	MAGI1
HMGXB31	0.000130413	-0.281448	0.057	0.288	2	HMGXB3
MAP4K41	0.000141194	-0.354299	0.143	0.373	2	MAP4K4
GATAD2B	0.000154674	-0.258416	0.1	0.292	2	GATAD2B
BNIP31	0.000157775	-0.381254	0.514	0.742	2	BNIP3
NIN1	0.000180661	-0.266106	0.214	0.373	2	NIN
UBE3A1	0.00018122	-0.337843	0.229	0.519	2	UBE3A
ANKZF1	0.000198729	-0.250539	0.229	0.369	2	ANKZF1
NAP1L41	0.00020423	-0.285011	0.4	0.652	2	NAP1L4
NREP1	0.000213045	-0.384358	0.229	0.464	2	NREP
NCOA7	0.000219763	-0.262054	0.214	0.395	2	NCOA7
DDX27	0.000225209	-0.374623	0.4	0.665	2	DDX27
BOLA3	0.000227164	0.301501	0.529	0.476	2	BOLA3
TMX1	0.000231667	-0.334209	0.3	0.532	2	TMX1
SMARCC2	0.000232982	-0.322335	0.057	0.27	2	SMARCC2
RIOK3	0.000238129	-0.300773	0.229	0.489	2	RIOK3
STC11	0.000252989	-0.506491	0.386	0.657	2	STC1
C6orf106	0.000254475	-0.338261	0.129	0.365	2	C6orf106
SMEK11	0.000257495	-0.25621	0.129	0.322	2	SMEK1
BPTF1	0.000259578	-0.393843	0.329	0.584	2	BPTF
UBE2H1	0.000264137	-0.321185	0.2	0.481	2	UBE2H
ATF61	0.000274099	-0.350646	0.243	0.511	2	ATF6
COX5B	0.000287298	0.288308	0.986	0.953	2	COX5B
MGST3	0.000298406	0.327716	0.957	0.888	2	MGST3
ACTB1	0.00030265	-0.327124	0.9	0.983	2	ACTB
ESCO11	0.000310486	-0.290771	0.186	0.408	2	ESCO1
CFH2	0.000322335	-0.397409	0.343	0.519	2	CFH
HNRNPC	0.000324987	-0.326255	0.814	0.94	2	HNRNPC
PTPN121	0.000336259	-0.312322	0.129	0.373	2	PTPN12
BZW1	0.000342282	-0.332679	0.186	0.455	2	BZW1
AR1	0.00034835	-0.255942	0.129	0.33	2	AR
ATRX1	0.000375086	-0.407028	0.714	0.824	2	ATRX
SNRNP200	0.000384769	-0.264794	0.114	0.313	2	SNRNP200
NKTR1	0.000386654	-0.337424	0.443	0.652	2	NKTR
PAICS	0.000390776	-0.332235	0.286	0.562	2	PAICS
WIPF21	0.000404175	-0.291293	0.2	0.373	2	WIPF2
BANF12	0.000454227	-0.317647	0.629	0.803	2	BANF1
SREK11	0.00046332	-0.343915	0.443	0.678	2	SREK1
S100A132	0.000481038	0.338291	0.943	0.82	2	S100A13
AK41	0.000489599	-0.350241	0.071	0.296	2	AK4
G0S2	0.000506625	-0.504129	0.243	0.365	2	G0S2
PGRMC21	0.000543215	-0.268979	0.443	0.579	2	PGRMC2
SNRPD21	0.000569075	0.259718	0.986	0.979	2	SNRPD2
BRD4	0.000589552	-0.267502	0.457	0.648	2	BRD4
FIP1L1	0.000599632	-0.273055	0.214	0.425	2	FIP1L1
MIA31	0.000602633	-0.317845	0.314	0.476	2	MIA3
OSGEP	0.000604071	-0.288722	0.257	0.498	2	OSGEP
MACF11	0.000610414	-0.372394	0.271	0.468	2	MACF1
KIAA02321	0.000614136	-0.334158	0.2	0.433	2	KIAA0232
HNRNPU2	0.000620382	-0.360503	0.814	0.94	2	HNRNPU
GSTO11	0.000624364	0.269162	0.829	0.798	2	GSTO1
PDIA31	0.000654097	-0.368336	0.843	0.931	2	PDIA3
SUV420H11	0.000659419	-0.297233	0.129	0.33	2	SUV420H1
ADAM10	0.000668372	-0.261009	0.157	0.343	2	ADAM10
CST3	0.000698922	0.292992	1	1	2	CST3
SERP1	0.000720717	-0.29633	0.314	0.511	2	SERP1
MEF2A1	0.000737082	-0.305513	0.2	0.459	2	MEF2A
EEF1A11	0.00074026	-0.318291	0.357	0.567	2	EEF1A1
POLR1D	0.000743203	0.259179	0.486	0.378	2	POLR1D
SUZ121	0.000788789	-0.265844	0.229	0.391	2	SUZ12
SMEK2	0.000797849	-0.25858	0.086	0.262	2	SMEK2
FAM32A	0.000799068	-0.305739	0.786	0.906	2	FAM32A
CCND1	0.000848105	-0.377375	0.643	0.7	2	CCND1
MORF4L21	0.000866682	-0.31016	0.814	0.931	2	MORF4L2
PLOD2	0.000893486	-0.304706	0.371	0.627	2	PLOD2
TOP11	0.000895586	-0.363208	0.457	0.674	2	TOP1
SRSF51	0.000896041	-0.25262	0.571	0.807	2	SRSF5
BRD81	0.000913589	-0.319905	0.414	0.644	2	BRD8
TPM31	0.000921207	-0.354459	0.829	0.888	2	TPM3
FEZ21	0.000923677	-0.282367	0.314	0.545	2	FEZ2
SRSF41	0.0009454	-0.314889	0.457	0.704	2	SRSF4
MMP141	0.00100242	-0.350943	0.414	0.674	2	MMP14
ODF2L1	0.00101775	-0.318447	0.4	0.67	2	ODF2L
TMEM1651	0.00110084	-0.251378	0.443	0.648	2	TMEM165
CLCN31	0.00112513	-0.263786	0.186	0.339	2	CLCN3
XPA	0.00114231	-0.268351	0.071	0.279	2	XPA
NRP1	0.00120495	-0.257921	0.357	0.575	2	NRP1
TEAD12	0.00122916	-0.28761	0.143	0.378	2	TEAD1
ARHGAP51	0.00124545	-0.254316	0.5	0.644	2	ARHGAP5
GOLIM41	0.00125957	-0.380821	0.329	0.571	2	GOLIM4
NPTN	0.00127743	-0.287433	0.129	0.343	2	NPTN
LARS1	0.0013382	-0.317279	0.414	0.652	2	LARS
DDX421	0.00137529	-0.278802	0.186	0.416	2	DDX42
DSTN	0.00138545	0.254313	1	1	2	DSTN
MGEA5	0.00140767	-0.285642	0.214	0.464	2	MGEA5
FNBP1L2	0.00142581	-0.256207	0.4	0.476	2	FNBP1L
C4orf48	0.00143641	0.270223	0.986	0.901	2	C4orf48
TES1	0.00145803	-0.299117	0.329	0.545	2	TES
CD46	0.00148129	-0.28133	0.686	0.837	2	CD46
SPG201	0.0015905	-0.253195	0.229	0.451	2	SPG20
ALCAM1	0.00169841	-0.307971	0.243	0.442	2	ALCAM
CAMLG1	0.00175451	0.340421	0.686	0.536	2	CAMLG
PDIA4	0.00175759	-0.365967	0.586	0.79	2	PDIA4
PRDX51	0.00177999	0.269569	0.971	0.906	2	PRDX5
ACIN11	0.00187925	-0.297646	0.657	0.79	2	ACIN1
PPP1CB	0.00192532	-0.260746	0.486	0.657	2	PPP1CB
BOD1L12	0.00210661	-0.391457	0.243	0.442	2	BOD1L1
PTP4A2	0.00217213	-0.252486	0.514	0.678	2	PTP4A2
TMEM123	0.00217895	-0.30056	0.471	0.717	2	TMEM123
LEO11	0.00218713	-0.282852	0.186	0.378	2	LEO1
MAP42	0.00221745	-0.260777	0.329	0.562	2	MAP4
TUSC2	0.00222018	0.280021	0.486	0.348	2	TUSC2
TOMM7	0.0023194	0.257123	0.9	0.824	2	TOMM7
KMT2C1	0.00233346	-0.290483	0.229	0.382	2	KMT2C
KDM5B1	0.00234971	-0.309484	0.243	0.451	2	KDM5B
PGAM11	0.00259956	-0.296639	0.371	0.567	2	PGAM1
EIF5B1	0.00266539	-0.305867	0.886	0.906	2	EIF5B
UBBP41	0.00274437	-0.251132	0.257	0.464	2	UBBP4
TMEM256	0.0027612	0.270373	0.486	0.399	2	TMEM256
TIPARP	0.00284662	-0.299657	0.414	0.601	2	TIPARP
CCDC471	0.00318561	-0.262369	0.443	0.687	2	CCDC47
CEBPZ	0.0032525	-0.266814	0.214	0.425	2	CEBPZ
COX14	0.00330428	0.265353	0.757	0.627	2	COX14
MORF4L11	0.00368117	-0.299015	0.8	0.914	2	MORF4L1
EIF4G11	0.00383139	-0.287716	0.429	0.648	2	EIF4G1
NCL2	0.00385264	-0.317198	0.871	0.948	2	NCL
U2SURP1	0.00386481	-0.273487	0.3	0.459	2	U2SURP
WDR601	0.00389247	-0.267417	0.471	0.571	2	WDR60
CTNNBL1	0.00395667	-0.282041	0.2	0.421	2	CTNNBL1
SUCO1	0.00403374	-0.273851	0.114	0.275	2	SUCO
LCN21	0.00418643	0.53744	0.714	0.554	2	LCN2
SLC20A11	0.00439023	-0.339999	0.7	0.828	2	SLC20A1
KTN11	0.00450471	-0.287432	0.943	0.979	2	KTN1
DNAJA11	0.00455928	-0.307282	0.857	0.936	2	DNAJA1
CUL51	0.00458018	-0.268165	0.271	0.506	2	CUL5
BIRC2	0.00463938	-0.254752	0.214	0.412	2	BIRC2
AXL1	0.00468901	-0.303982	0.243	0.472	2	AXL
HLA-DRA	0.00475375	0.275279	0.886	0.876	2	HLA-DRA
MARCKS1	0.00517113	-0.284137	0.657	0.833	2	MARCKS
NAMPT	0.00523207	-0.290927	0.657	0.777	2	NAMPT
TBL1XR11	0.00526335	-0.278567	0.214	0.416	2	TBL1XR1
SYNRG1	0.00530333	-0.272898	0.129	0.305	2	SYNRG
KAT6B	0.00531485	-0.257505	0.143	0.326	2	KAT6B
SLCO4A1	0.00541358	-0.263671	0.514	0.541	2	SLCO4A1
KIF2A	0.00549999	-0.27482	0.186	0.395	2	KIF2A
TUBB6	0.00551723	-0.257951	0.129	0.318	2	TUBB6
CCDC1371	0.00600513	-0.262683	0.2	0.356	2	CCDC137
TLN11	0.00617895	-0.288123	0.343	0.575	2	TLN1
CHMP1A	0.00648422	0.255459	0.5	0.378	2	CHMP1A
CSGALNACT21	0.00651441	-0.261696	0.257	0.459	2	CSGALNACT2
CSF3	0.00652546	0.419237	0.686	0.584	2	CSF3
FEN1	0.00656295	0.257213	0.271	0.197	2	FEN1
CCDC661	0.0066983	-0.256136	0.214	0.365	2	CCDC66
SF3A3	0.00679475	-0.278543	0.257	0.476	2	SF3A3
PTRF	0.00682052	-0.318809	0.543	0.678	2	PTRF
AKAP91	0.00695941	-0.28721	0.457	0.661	2	AKAP9
OSBPL81	0.00701663	-0.260303	0.371	0.575	2	OSBPL8
SLTM1	0.00716214	-0.283548	0.429	0.618	2	SLTM
SRSF9	0.00749654	-0.252452	0.529	0.721	2	SRSF9
H1F0	0.00761473	-0.252318	0.371	0.528	2	H1F0
NOG	0.00789997	-0.326331	0.214	0.339	2	NOG
DNAJC15	0.00813718	0.261198	0.771	0.605	2	DNAJC15
ELOF1	0.00817887	-0.253348	0.3	0.502	2	ELOF1
IK1	0.00836991	-0.269592	0.614	0.785	2	IK
SAT11	0.00842903	0.408849	0.914	0.897	2	SAT1
ASH1L1	0.00857293	-0.262158	0.243	0.399	2	ASH1L
RPL31	0.00866684	-0.256028	0.857	0.944	2	RPL3
FAM107B1	0.00873794	-0.277672	0.514	0.652	2	FAM107B
NDUFB2	0.00877216	0.257448	0.943	0.91	2	NDUFB2
DDX21	0.00892614	-0.268185	0.529	0.721	2	DDX21
GARS	0.00928994	-0.260602	0.286	0.485	2	GARS
SYNJ21	0.00936752	-0.270802	0.429	0.644	2	SYNJ2
ZKSCAN11	0.00939668	-0.315178	0.257	0.455	2	ZKSCAN1
SMIM141	0.00948626	-0.258407	0.414	0.579	2	SMIM14
COL13A1	0.00990601	-0.270519	0.186	0.369	2	COL13A1
SOX42	3.18527e-16	-1.219	0.756	0.988	3	SOX4
HMGA12	1.76507e-15	1.1356	0.956	0.767	3	HMGA1
SH3BGRL31	2.7443e-11	0.610321	1	0.957	3	SH3BGRL3
MALAT11	3.04216e-11	-0.983982	1	1	3	MALAT1
ENO11	3.41874e-11	-0.555758	1	1	3	ENO1
PTRF1	5.40047e-09	0.685947	0.889	0.605	3	PTRF
RPLP2	6.75837e-09	0.323937	1	1	3	RPLP2
TMX4	6.88117e-09	-0.955357	0.289	0.399	3	TMX4
RGS10	9.01109e-09	0.561131	0.711	0.287	3	RGS10
FN1	1.18462e-08	-0.775438	0.444	0.709	3	FN1
RPLP11	1.30898e-08	0.332653	1	1	3	RPLP1
COX8A1	1.64485e-08	0.488719	1	0.953	3	COX8A
RPL351	1.74684e-08	0.400479	1	1	3	RPL35
TUBB	2.28383e-08	-0.276365	1	0.992	3	TUBB
C19orf331	2.57355e-08	0.640911	0.911	0.585	3	C19orf33
CAPG	3.04435e-08	0.513252	0.956	0.566	3	CAPG
TFPI21	4.42146e-08	1.05962	0.489	0.221	3	TFPI2
RPL19	5.02465e-08	0.302948	1	1	3	RPL19
CFH3	6.43461e-08	-0.722367	0.222	0.523	3	CFH
MIR4435-1HG	6.6084e-08	0.591292	0.8	0.411	3	MIR4435-1HG
C6orf1	9.54174e-08	0.423444	0.978	0.62	3	C6orf1
IFNGR1	1.42589e-07	-0.329154	0.356	0.407	3	IFNGR1
NARF	1.6127e-07	-0.501778	0.533	0.667	3	NARF
TNFRSF12A	2.02814e-07	0.55438	0.911	0.516	3	TNFRSF12A
FAM13B1	2.06544e-07	-0.392967	0.2	0.368	3	FAM13B
S100A61	2.47077e-07	0.395218	1	1	3	S100A6
MFSD2B1	3.43946e-07	0.544972	0.6	0.217	3	MFSD2B
S100A101	3.78463e-07	0.551645	1	0.977	3	S100A10
RBM17	4.67989e-07	-0.263003	0.778	0.702	3	RBM17
CDC42BPA2	5.13285e-07	-0.511821	0.333	0.508	3	CDC42BPA
RPL30	5.34383e-07	0.31222	1	0.992	3	RPL30
TMEM156	5.3724e-07	0.452681	0.578	0.194	3	TMEM156
C15orf48	5.50587e-07	0.5578	0.778	0.353	3	C15orf48
PRRC2C2	6.19426e-07	-0.657608	0.644	0.783	3	PRRC2C
TXN	8.35905e-07	0.370456	1	0.996	3	TXN
PFN11	9.58257e-07	0.422309	1	1	3	PFN1
RPL32	9.93754e-07	0.31373	1	0.996	3	RPL32
OIP5-AS1	1.33284e-06	-0.261918	0.244	0.306	3	OIP5-AS1
SMARCA41	1.37736e-06	-0.42146	0.533	0.616	3	SMARCA4
DDX61	1.55804e-06	-0.361435	0.244	0.357	3	DDX6
ISG151	1.61878e-06	0.809195	0.844	0.574	3	ISG15
TUBA1A	1.874e-06	-0.722993	0.556	0.837	3	TUBA1A
UBA52	1.94985e-06	0.2849	1	1	3	UBA52
TIMP1	2.02703e-06	0.499725	1	0.973	3	TIMP1
MARCKSL1	2.08856e-06	-0.66922	0.822	0.934	3	MARCKSL1
KDM5B2	2.20681e-06	-0.292787	0.378	0.407	3	KDM5B
ZNF4511	2.28019e-06	-0.347143	0.133	0.298	3	ZNF451
CXCL1	2.82159e-06	-1.15849	0.756	0.872	3	CXCL1
SLC30A9	3.45934e-06	-0.255318	0.289	0.326	3	SLC30A9
CAV1	3.55798e-06	0.524584	0.689	0.345	3	CAV1
ATP5L	3.59785e-06	0.310285	1	0.969	3	ATP5L
HLA-E	3.6109e-06	-0.281712	1	0.891	3	HLA-E
OS9	4.32584e-06	-0.274555	0.689	0.624	3	OS9
USP22	4.43943e-06	-0.290264	0.533	0.523	3	USP22
RPS19	4.93545e-06	0.343566	1	1	3	RPS19
SPATS2L	5.17067e-06	0.462202	0.844	0.457	3	SPATS2L
MARCKS2	5.30487e-06	-0.544421	0.711	0.806	3	MARCKS
FXYD5	5.52125e-06	0.360905	0.778	0.368	3	FXYD5
ALDH9A1	5.95923e-06	0.259329	0.667	0.306	3	ALDH9A1
CSRP1	6.52737e-06	0.348154	0.6	0.252	3	CSRP1
CDH111	7.49209e-06	-0.572124	0.511	0.771	3	CDH11
TRIB2	7.84213e-06	-0.490141	0.267	0.477	3	TRIB2
PROCR	8.42183e-06	0.269191	0.311	0.054	3	PROCR
HLA-DRA1	8.99703e-06	-0.789016	0.889	0.876	3	HLA-DRA
RPS29	9.18899e-06	0.332494	1	1	3	RPS29
HLA-DMB	9.97039e-06	-0.470359	0.267	0.415	3	HLA-DMB
CD68	9.99995e-06	0.371035	0.511	0.155	3	CD68
ANXA5	1.00201e-05	0.439152	1	0.903	3	ANXA5
ZMYND82	1.15582e-05	-0.513723	0.756	0.787	3	ZMYND8
ATP5G11	1.16728e-05	0.446901	0.889	0.593	3	ATP5G1
SMIM41	1.22605e-05	0.432424	0.644	0.279	3	SMIM4
IRF3	1.26351e-05	-0.341325	0.356	0.461	3	IRF3
CD9	1.26686e-05	0.489797	0.889	0.616	3	CD9
DYNC1LI21	1.314e-05	-0.497327	0.378	0.628	3	DYNC1LI2
TNRC6B	1.40436e-05	-0.595192	0.311	0.516	3	TNRC6B
LAMB3	1.44876e-05	0.384588	0.844	0.461	3	LAMB3
ANXA1	1.44963e-05	0.552856	0.978	0.837	3	ANXA1
ARPC1B	1.68922e-05	0.395849	0.889	0.554	3	ARPC1B
PLEK2	1.78596e-05	0.363867	0.356	0.081	3	PLEK2
DIMT1	1.789e-05	0.272871	0.533	0.194	3	DIMT1
FUCA1	1.86009e-05	-0.285602	0.733	0.686	3	FUCA1
C17orf89	1.98307e-05	0.440106	0.778	0.403	3	C17orf89
ATRX2	2.05791e-05	-0.543865	0.711	0.814	3	ATRX
MMP11	2.09827e-05	0.778354	0.844	0.531	3	MMP1
EDARADD1	2.22021e-05	-0.362916	0.333	0.45	3	EDARADD
JUND	2.25414e-05	-0.366652	0.422	0.504	3	JUND
BTF31	2.4061e-05	0.298497	1	0.981	3	BTF3
ITGA11	2.41606e-05	-0.468595	0.4	0.481	3	ITGA1
TIA11	2.70419e-05	-0.486749	0.422	0.57	3	TIA1
TNFRSF21	2.7187e-05	-0.280072	0.667	0.636	3	TNFRSF21
CPE1	2.72581e-05	-0.599815	0.467	0.667	3	CPE
BNIP32	2.98641e-05	-0.482318	0.644	0.698	3	BNIP3
LAPTM5	3.02216e-05	0.397733	0.556	0.213	3	LAPTM5
ATP5E	3.06752e-05	0.263798	1	1	3	ATP5E
P4HA1	3.09391e-05	-0.483023	0.444	0.581	3	P4HA1
PRNP	3.28052e-05	0.339621	0.822	0.508	3	PRNP
LAMB2	3.30019e-05	-0.288384	0.333	0.411	3	LAMB2
SPRY11	3.44064e-05	-0.534198	0.289	0.516	3	SPRY1
ANXA21	3.64463e-05	0.285423	1	0.981	3	ANXA2
BTG1	3.8072e-05	-0.562497	0.867	0.977	3	BTG1
EBNA1BP2	4.16233e-05	0.445112	0.844	0.558	3	EBNA1BP2
ATOX1	4.24674e-05	0.329303	1	0.829	3	ATOX1
TM9SF32	4.52616e-05	-0.261853	0.667	0.628	3	TM9SF3
STAT2	4.56431e-05	-0.330205	0.311	0.415	3	STAT2
ARHGDIB	4.82956e-05	0.41675	0.644	0.275	3	ARHGDIB
ALKBH7	4.83414e-05	0.358369	0.822	0.484	3	ALKBH7
EFNA51	4.90931e-05	-0.450507	0.333	0.527	3	EFNA5
LINC00116	5.11856e-05	0.251397	0.644	0.302	3	LINC00116
RBBP4	5.39893e-05	-0.461894	0.311	0.535	3	RBBP4
UCHL3	5.40466e-05	0.257611	0.644	0.302	3	UCHL3
S100A11	5.50051e-05	0.397572	1	0.961	3	S100A11
NME1	5.5939e-05	0.376222	0.956	0.76	3	NME1
C5orf241	5.86681e-05	-0.424011	0.511	0.624	3	C5orf24
CHCHD101	6.02692e-05	0.358489	0.578	0.24	3	CHCHD10
ZC3H131	6.7193e-05	-0.393961	0.467	0.527	3	ZC3H13
AGR2	6.72496e-05	0.655906	0.4	0.147	3	AGR2
PRSS23	6.95724e-05	0.449447	0.689	0.388	3	PRSS23
PSMB61	7.18813e-05	0.254121	0.978	0.953	3	PSMB6
PBRM11	7.20442e-05	-0.471932	0.311	0.484	3	PBRM1
PRKCDBP1	7.23944e-05	0.535659	0.756	0.45	3	PRKCDBP
RPS211	8.15052e-05	0.310229	1	0.996	3	RPS21
BDP11	8.48072e-05	-0.363731	0.267	0.391	3	BDP1
RBM61	8.48925e-05	-0.321011	0.4	0.481	3	RBM6
APP	8.51955e-05	-0.456696	0.778	0.946	3	APP
KMT2C2	8.55615e-05	-0.453412	0.133	0.384	3	KMT2C
GADD45GIP1	8.62993e-05	0.281122	1	0.934	3	GADD45GIP1
RBFOX2	8.64343e-05	-0.288295	0.533	0.558	3	RBFOX2
RPA31	8.92018e-05	0.296725	0.711	0.349	3	RPA3
2006-03-01	9.48947e-05	-0.405	0.378	0.523	3	2006-03-01
SBDS	9.94553e-05	0.424392	0.689	0.38	3	SBDS
LINC00704	0.000100534	0.364525	0.4	0.124	3	LINC00704
VIM	0.000101748	0.41443	1	0.984	3	VIM
SNHG3	0.000103572	0.384053	0.844	0.578	3	SNHG3
CCNI1	0.000104383	-0.364037	0.933	0.938	3	CCNI
IDI1	0.000118578	0.285659	0.578	0.492	3	IDI1
NEMF1	0.000120469	-0.498452	0.378	0.589	3	NEMF
PIAS1	0.000128635	-0.264088	0.156	0.287	3	PIAS1
DDX3X	0.000128937	-0.287341	0.444	0.512	3	DDX3X
SLC25A371	0.00012924	-0.445199	0.844	0.868	3	SLC25A37
NUDT141	0.000130959	0.359902	0.489	0.221	3	NUDT14
POLR2L	0.000135502	0.299687	1	0.973	3	POLR2L
CCDC85B	0.000136648	0.423055	0.667	0.496	3	CCDC85B
CSE1L	0.000137266	0.286623	0.622	0.314	3	CSE1L
GS1-251I9.4	0.000143301	-0.309595	0.311	0.415	3	GS1-251I9.4
STOML21	0.000145819	0.353618	0.844	0.504	3	STOML2
TAF151	0.000146013	-0.295015	0.422	0.461	3	TAF15
FAM211A	0.000146049	-0.70364	0.422	0.647	3	FAM211A
RXRB	0.000149622	-0.327526	0.244	0.376	3	RXRB
FOXP1	0.000150392	-0.306896	0.644	0.647	3	FOXP1
SRGN1	0.000150803	0.491534	0.8	0.605	3	SRGN
BRD82	0.000152022	-0.387345	0.533	0.601	3	BRD8
HINT2	0.000155118	0.264645	0.689	0.357	3	HINT2
CLTB	0.000179005	0.301538	0.978	0.733	3	CLTB
MAPKAPK3	0.000185944	0.297488	0.4	0.116	3	MAPKAPK3
PLIN3	0.000187911	0.340856	0.889	0.578	3	PLIN3
CTNNB11	0.000195352	-0.514529	0.756	0.822	3	CTNNB1
SLC12A2	0.000196351	-0.377793	0.178	0.337	3	SLC12A2
ELK31	0.000203958	-0.254498	0.378	0.395	3	ELK3
CTD-3018O17.3	0.000204917	-0.416987	0.422	0.574	3	CTD-3018O17.3
MXI11	0.000223358	-0.277282	0.4	0.426	3	MXI1
NKTR2	0.000225756	-0.497007	0.489	0.624	3	NKTR
CEP3501	0.00023197	-0.329469	0.356	0.391	3	CEP350
GSTO12	0.000246227	0.341121	0.978	0.775	3	GSTO1
PSME21	0.000248633	0.402351	0.933	0.756	3	PSME2
CUL52	0.00026587	-0.358048	0.378	0.465	3	CUL5
CMTM7	0.000270896	0.321406	0.644	0.302	3	CMTM7
WDR1	0.000271128	0.36009	0.933	0.733	3	WDR1
NIT2	0.000271748	0.307083	0.6	0.318	3	NIT2
HTATSF12	0.000277153	-0.350292	0.578	0.628	3	HTATSF1
LINC00152	0.000282845	0.490525	0.889	0.655	3	LINC00152
RCN2	0.000285527	-0.350734	0.533	0.612	3	RCN2
EMC8	0.000316218	0.300418	0.533	0.217	3	EMC8
TNFSF15	0.000328094	0.612126	0.422	0.167	3	TNFSF15
SAFB2	0.000332114	-0.252991	0.533	0.535	3	SAFB2
NDUFA31	0.000334547	0.341874	0.911	0.694	3	NDUFA3
ECE1	0.000338382	-0.469622	0.4	0.612	3	ECE1
MGST1	0.000341653	0.420353	0.933	0.76	3	MGST1
TMEM57	0.000349482	-0.289204	0.178	0.333	3	TMEM57
CALB2	0.000357005	0.507206	0.489	0.205	3	CALB2
PXDN	0.000357515	-0.283863	0.378	0.465	3	PXDN
BRCC3	0.000369221	-0.386385	0.089	0.306	3	BRCC3
CCNG21	0.000376621	-0.391864	0.356	0.5	3	CCNG2
AKAP92	0.000379995	-0.480745	0.533	0.628	3	AKAP9
UBE2R2	0.000385837	-0.266632	0.267	0.349	3	UBE2R2
PHIP	0.000393187	-0.459002	0.2	0.496	3	PHIP
SMC1A	0.000398077	-0.365003	0.378	0.469	3	SMC1A
SLC16A31	0.000404912	-0.446042	0.889	0.899	3	SLC16A3
DDAH2	0.000417693	-0.305318	0.844	0.814	3	DDAH2
MTHFD2L	0.000419526	0.306752	0.556	0.291	3	MTHFD2L
MYO1B1	0.000427107	-0.257648	0.222	0.318	3	MYO1B
HINT1	0.000456261	0.308048	1	0.992	3	HINT1
PGK11	0.000457641	-0.421631	0.978	0.996	3	PGK1
ODF2L2	0.000467842	-0.369356	0.578	0.612	3	ODF2L
HNRNPH11	0.000474583	-0.464111	0.667	0.779	3	HNRNPH1
RHOBTB31	0.000480778	-0.283943	0.822	0.733	3	RHOBTB3
NDUFA8	0.000492466	0.271067	0.956	0.733	3	NDUFA8
MAGED2	0.000497715	-0.284213	0.933	0.86	3	MAGED2
CHD21	0.000499049	-0.382898	0.578	0.663	3	CHD2
ICAM11	0.00050396	-0.507786	0.822	0.88	3	ICAM1
CAPN2	0.000516815	0.360405	0.911	0.667	3	CAPN2
NFE2L12	0.000534645	-0.276728	0.6	0.612	3	NFE2L1
ASPH1	0.000536704	-0.30267	0.311	0.388	3	ASPH
ZNF5931	0.000543509	0.300472	0.622	0.302	3	ZNF593
RNF24	0.000551403	-0.28456	0.156	0.318	3	RNF24
TSPAN19	0.000552766	0.318629	0.378	0.143	3	TSPAN19
CHCHD21	0.000559418	0.327859	0.978	0.938	3	CHCHD2
HLA-DQB1	0.00056015	-0.340323	0.178	0.31	3	HLA-DQB1
USP11	0.000575717	-0.29486	0.378	0.492	3	USP11
CDC5L2	0.000586027	-0.296109	0.667	0.647	3	CDC5L
C14orf2	0.000596731	0.255464	0.978	0.899	3	C14orf2
LARP6	0.000613712	0.265317	0.511	0.217	3	LARP6
RPL391	0.00063619	0.297183	1	0.992	3	RPL39
DPM3	0.000655517	0.303015	0.511	0.205	3	DPM3
USP141	0.00066007	-0.311687	0.511	0.578	3	USP14
MTF2	0.000671318	-0.3294	0.378	0.45	3	MTF2
NR2F21	0.000679824	-0.394345	0.6	0.674	3	NR2F2
ANP32A1	0.000689919	-0.298495	0.6	0.612	3	ANP32A
PLAT	0.000728164	0.443286	0.467	0.198	3	PLAT
MRPS33	0.000740038	0.318539	0.711	0.384	3	MRPS33
SRRM2	0.000744078	-0.298433	0.689	0.686	3	SRRM2
STRA131	0.00075563	0.39963	0.822	0.539	3	STRA13
ISCU	0.000756731	0.254078	0.978	0.791	3	ISCU
KDELR21	0.000780179	0.338134	0.844	0.55	3	KDELR2
LINC00973	0.000780224	0.269937	0.289	0.07	3	LINC00973
PRPF38B2	0.000796459	-0.364579	0.467	0.527	3	PRPF38B
S100A133	0.000798583	0.3872	0.933	0.833	3	S100A13
VAMP81	0.000799829	0.285216	0.956	0.713	3	VAMP8
KRT19	0.000894807	0.406889	0.867	0.601	3	KRT19
G6PD	0.000895538	-0.28824	0.467	0.508	3	G6PD
BAIAP2	0.000928141	0.296274	0.356	0.136	3	BAIAP2
ADORA2B	0.000934237	0.346335	0.6	0.291	3	ADORA2B
NCOA3	0.000939212	-0.342282	0.156	0.337	3	NCOA3
TBL1XR12	0.000941428	-0.278389	0.289	0.384	3	TBL1XR1
EIF4EBP21	0.000956035	-0.251516	0.178	0.306	3	EIF4EBP2
FTH1	0.0009689	-0.268691	1	1	3	FTH1
SMAD51	0.000988852	-0.32685	0.178	0.318	3	SMAD5
SAA22	0.000989946	-0.584947	0.911	0.872	3	SAA2
NDRG1	0.00100887	-0.537043	0.467	0.616	3	NDRG1
MRPL36	0.00100944	0.286833	0.867	0.581	3	MRPL36
ATP5J2	0.00104368	0.267204	1	0.911	3	ATP5J2
TXNIP2	0.00106306	-0.455728	0.2	0.341	3	TXNIP
LGALS11	0.00107671	0.405615	1	0.984	3	LGALS1
GPATCH4	0.00110154	0.319196	0.622	0.326	3	GPATCH4
AASDHPPT	0.00113605	-0.382551	0.311	0.539	3	AASDHPPT
NREP2	0.00114474	-0.430935	0.178	0.45	3	NREP
DST3	0.00115413	-0.539352	0.444	0.632	3	DST
DCTD	0.00119387	0.322628	0.533	0.295	3	DCTD
UGCG1	0.00120344	-0.442155	0.356	0.496	3	UGCG
TXN2	0.00122707	0.257863	0.578	0.322	3	TXN2
SREK12	0.00124589	-0.27249	0.622	0.624	3	SREK1
RAP2B	0.00127105	0.296568	0.578	0.271	3	RAP2B
ZCCHC112	0.00128653	-0.400949	0.356	0.488	3	ZCCHC11
DCP2	0.00131144	-0.259945	0.156	0.295	3	DCP2
SETD51	0.00136645	-0.367793	0.356	0.488	3	SETD5
PSMC2	0.0013791	0.30662	0.756	0.527	3	PSMC2
PDGFC	0.00139399	-0.251105	0.244	0.302	3	PDGFC
MRPL18	0.0013962	0.268869	0.689	0.388	3	MRPL18
PSME3	0.00141133	0.256902	0.6	0.333	3	PSME3
CDA	0.00141802	0.37867	0.422	0.163	3	CDA
VRK2	0.00141934	0.313417	0.311	0.089	3	VRK2
EMP31	0.00145466	0.348722	0.867	0.643	3	EMP3
NNMT1	0.00146879	-0.473381	0.067	0.287	3	NNMT
SSBP1	0.00149831	0.280374	0.956	0.829	3	SSBP1
AKR1B11	0.00150699	0.427061	1	0.953	3	AKR1B1
IGFBP4	0.00153141	-0.27983	1	0.996	3	IGFBP4
SLC25A36	0.00162319	-0.314885	0.333	0.446	3	SLC25A36
LAMTOR4	0.00165777	0.298796	0.733	0.531	3	LAMTOR4
ARL6IP1	0.00166182	-0.416984	0.578	0.659	3	ARL6IP1
IGFBP7	0.00169748	0.389312	0.911	0.845	3	IGFBP7
THRAP3	0.00174928	-0.351762	0.667	0.736	3	THRAP3
TFAP2C1	0.0017766	-0.42219	0.333	0.473	3	TFAP2C
HLA-DPA1	0.00181496	-0.511999	0.733	0.771	3	HLA-DPA1
LDHA2	0.00183576	-0.340344	1	1	3	LDHA
HLA-DPB1	0.0018705	-0.468323	0.622	0.647	3	HLA-DPB1
FAM213A	0.00187698	-0.27193	0.667	0.647	3	FAM213A
ITGAE	0.00192551	0.260326	0.733	0.469	3	ITGAE
ZNF33A	0.00192738	-0.437499	0.222	0.508	3	ZNF33A
PRDX3	0.00194925	0.313181	0.933	0.74	3	PRDX3
PTCD3	0.00207724	-0.257633	0.378	0.446	3	PTCD3
ANKRD121	0.00215033	-0.433942	0.533	0.69	3	ANKRD12
S100A41	0.00217676	0.365552	0.978	0.992	3	S100A4
EIF4EBP11	0.00221627	0.267873	0.556	0.388	3	EIF4EBP1
VEGFA1	0.00222051	-0.384735	0.622	0.667	3	VEGFA
G0S21	0.00225471	0.501529	0.578	0.295	3	G0S2
SNHG9	0.0022679	0.34289	0.622	0.349	3	SNHG9
C4orf31	0.00229117	-0.360038	0.844	0.895	3	C4orf3
CD821	0.00229389	0.424121	0.667	0.38	3	CD82
MBOAT7	0.00229639	0.258914	0.667	0.372	3	MBOAT7
NANS	0.00243784	0.270853	0.733	0.512	3	NANS
TIMM23	0.00246802	0.25498	0.622	0.345	3	TIMM23
RPL81	0.00250488	0.272725	1	1	3	RPL8
DDX5	0.00254995	-0.34428	0.956	0.981	3	DDX5
POMP	0.00255006	0.259099	1	0.891	3	POMP
ODC1	0.00255644	0.3011	0.289	0.093	3	ODC1
BDNF	0.00260527	-0.306368	0.311	0.422	3	BDNF
PSMD8	0.00260603	0.256155	0.978	0.845	3	PSMD8
BMF1	0.00263708	-0.348093	0.044	0.26	3	BMF
AKR1C31	0.00271533	-0.382121	0.911	0.915	3	AKR1C3
UQCR10	0.0027164	0.30912	0.933	0.822	3	UQCR10
TMEM219	0.00279524	0.311678	0.756	0.477	3	TMEM219
EIF61	0.00280113	0.309356	0.978	0.922	3	EIF6
KTN12	0.00280727	-0.282413	0.978	0.969	3	KTN1
PLAC8	0.00282254	-0.320417	0.4	0.457	3	PLAC8
CD74	0.00282717	-0.518864	0.978	0.965	3	CD74
ECHDC1	0.00292898	-0.266065	0.4	0.492	3	ECHDC1
UQCRH	0.00295064	0.266543	1	0.961	3	UQCRH
GPI1	0.00298814	-0.287759	0.578	0.628	3	GPI
CST2	0.00310487	0.335165	0.956	0.841	3	CST2
AKIP1	0.0031338	0.274173	0.6	0.337	3	AKIP1
JUN	0.00314054	-0.410549	0.578	0.659	3	JUN
C11orf48	0.00316692	0.284164	0.8	0.558	3	C11orf48
ZFAND5	0.00333922	-0.314434	0.822	0.822	3	ZFAND5
MAT2B	0.00335984	-0.344735	0.422	0.55	3	MAT2B
TIMP3	0.00337602	-0.526516	0.867	0.919	3	TIMP3
RPAIN	0.00341193	-0.32383	0.867	0.86	3	RPAIN
HP1BP31	0.0035595	-0.306892	0.889	0.876	3	HP1BP3
MAL2	0.00358672	-0.327228	0.133	0.287	3	MAL2
GALNT72	0.00363053	-0.252915	0.222	0.298	3	GALNT7
C6orf622	0.00366747	-0.354597	0.622	0.686	3	C6orf62
MAD1L1	0.00367927	0.293947	0.444	0.19	3	MAD1L1
MRPL24	0.00374477	0.30199	0.644	0.395	3	MRPL24
RPS15	0.00376549	0.261266	1	0.992	3	RPS15
ANXA6	0.00383907	0.275735	0.578	0.372	3	ANXA6
BPTF2	0.00385593	-0.330006	0.489	0.531	3	BPTF
PSMB71	0.00387378	0.27114	0.978	0.841	3	PSMB7
YBX3	0.00388963	0.299499	0.8	0.531	3	YBX3
COMMD3	0.00391653	0.286184	0.867	0.616	3	COMMD3
ITGA21	0.00395534	0.334172	0.689	0.403	3	ITGA2
NET1	0.00395933	0.288687	0.667	0.384	3	NET1
RAB11A	0.00399574	0.281376	0.778	0.5	3	RAB11A
MZT2B	0.00411472	0.267047	0.756	0.477	3	MZT2B
RSRC2	0.00414823	-0.265086	0.8	0.775	3	RSRC2
ZMYND11	0.00419097	-0.276573	0.156	0.287	3	ZMYND11
CKAP2	0.00424139	-0.354822	0.178	0.314	3	CKAP2
HIPK2	0.00427948	-0.263459	0.156	0.256	3	HIPK2
HNRNPA0	0.00438681	-0.263569	0.733	0.748	3	HNRNPA0
RNF44	0.00442865	-0.322548	0.422	0.55	3	RNF44
SLCO4A11	0.00443002	0.469988	0.711	0.504	3	SLCO4A1
VIPR1	0.00456182	-0.420069	0.422	0.574	3	VIPR1
CIB1	0.00457443	0.305158	0.822	0.562	3	CIB1
BBX	0.00466993	-0.325295	0.622	0.674	3	BBX
NUMA1	0.00477085	-0.319041	0.533	0.605	3	NUMA1
RNPC3	0.00490364	-0.285572	0.4	0.473	3	RNPC3
MAP1B1	0.00492214	-0.282093	0.578	0.601	3	MAP1B
TEAD2	0.00493137	-0.263101	0.156	0.291	3	TEAD2
PPM1A	0.0049737	-0.309303	0.2	0.357	3	PPM1A
ERRFI1	0.00499819	-0.421933	0.822	0.849	3	ERRFI1
NR2F1	0.00500348	-0.425784	0.133	0.306	3	NR2F1
RHOC1	0.00515985	0.327568	0.867	0.721	3	RHOC
EEF1B2	0.00517086	0.299866	0.933	0.81	3	EEF1B2
FSCN1	0.005276	0.267012	0.356	0.132	3	FSCN1
DHRS7	0.00546821	0.313223	0.467	0.244	3	DHRS7
PPT2	0.00548945	0.289364	0.489	0.225	3	PPT2
SLPI	0.00552925	0.28006	0.4	0.198	3	SLPI
TNFRSF11B1	0.00559823	-0.558704	0.089	0.306	3	TNFRSF11B
USP341	0.00575077	-0.264938	0.333	0.419	3	USP34
PSMF1	0.00576176	0.28863	0.622	0.341	3	PSMF1
ELAVL1	0.00576757	-0.267637	0.289	0.419	3	ELAVL1
CST1	0.00579693	0.378184	1	0.992	3	CST1
TTC31	0.00595081	-0.373091	0.644	0.725	3	TTC3
CDKN1A	0.00599217	0.339743	0.622	0.345	3	CDKN1A
CSTB	0.00604396	0.308326	0.956	0.884	3	CSTB
PHLDA2	0.00623872	0.265282	1	0.899	3	PHLDA2
ADM	0.00628249	-0.36291	0.556	0.593	3	ADM
PSME1	0.00628842	0.271788	0.978	0.845	3	PSME1
CCND11	0.00638921	0.400668	0.844	0.659	3	CCND1
DDIT41	0.00661157	-0.388611	0.733	0.756	3	DDIT4
KMT2A2	0.00670052	-0.451298	0.333	0.519	3	KMT2A
NDUFB31	0.00683356	0.258577	0.911	0.69	3	NDUFB3
CENPW	0.00690629	0.424327	0.333	0.124	3	CENPW
DHX402	0.00700187	-0.268357	0.156	0.283	3	DHX40
FOSL1	0.00703504	0.305962	0.444	0.198	3	FOSL1
VPS29	0.00723139	0.288129	0.844	0.783	3	VPS29
N4BP2L2	0.00725159	-0.297596	0.644	0.694	3	N4BP2L2
UPP1	0.00735123	0.344274	0.444	0.225	3	UPP1
ARGLU11	0.00768793	-0.380917	0.533	0.678	3	ARGLU1
TXNDC17	0.00781259	0.261717	0.956	0.849	3	TXNDC17
HDAC61	0.00783153	-0.253028	0.222	0.357	3	HDAC6
DANCR	0.00787726	0.280436	0.822	0.609	3	DANCR
GNPDA11	0.00808674	0.278701	0.6	0.407	3	GNPDA1
PBXIP1	0.00809878	-0.266053	0.422	0.504	3	PBXIP1
PI3	0.00821605	0.597839	0.333	0.128	3	PI3
MINOS1	0.00824918	0.257373	0.978	0.93	3	MINOS1
CDKN3	0.00841492	0.331947	0.378	0.159	3	CDKN3
CCNY	0.0084206	-0.282	0.2	0.353	3	CCNY
CSDE11	0.00870167	-0.263614	0.889	0.915	3	CSDE1
CHML1	0.0087942	-0.313387	0.178	0.295	3	CHML
KRT10	0.00890769	0.259362	0.956	0.814	3	KRT10
IL13RA1	0.00909841	-0.255189	0.156	0.26	3	IL13RA1
PTEN	0.00920514	-0.307104	0.156	0.329	3	PTEN
GOLGB11	0.00925619	-0.392425	0.644	0.709	3	GOLGB1
HLA-DRB1	0.00931163	-0.547516	0.822	0.876	3	HLA-DRB1
DNAJA12	0.00943143	-0.325725	0.911	0.919	3	DNAJA1
CD99L21	0.00943789	-0.31195	0.422	0.535	3	CD99L2
RPS22	0.00949877	0.251816	1	0.988	3	RPS2
RPS24	0.00974139	0.296701	1	0.996	3	RPS24
IL8	0.0098096	-0.786339	0.778	0.868	3	IL8
TMOD31	0.00990163	-0.257747	0.4	0.43	3	TMOD3
CYR611	0.0099324	0.325766	0.489	0.24	3	CYR61
HLA-DRB5	0.0099656	-0.292398	0.511	0.527	3	HLA-DRB5

## Sheet: (iv) allcells_postcc_clustr1
	p_val	avg_diff	pct.1	pct.2	cluster	gene
ITGB1	1.01245e-20	0.794457	1	0.912	0A	ITGB1
RPL19	1.62092e-18	-0.466006	1	1	0A	RPL19
DST	2.16313e-16	0.928671	0.891	0.527	0A	DST
PRRC2C	8.94409e-15	0.76914	0.922	0.72	0A	PRRC2C
RPLP1	1.8242e-14	-0.417855	1	1	0A	RPLP1
HNRNPU	6.39761e-14	0.649892	0.984	0.891	0A	HNRNPU
APLP2	4.0768e-13	0.622276	1	0.954	0A	APLP2
PRPF38B	5.16368e-13	0.724982	0.812	0.439	0A	PRPF38B
RPL27	8.16664e-12	-0.366777	1	1	0A	RPL27
NUFIP2	1.21437e-11	0.600378	0.547	0.276	0A	NUFIP2
NCL	2.6544e-10	0.557269	1	0.912	0A	NCL
GOLGB1	3.83471e-10	0.652783	0.875	0.653	0A	GOLGB1
ITGA1	4.09914e-10	0.639185	0.625	0.427	0A	ITGA1
RPL38	4.98701e-10	-0.421107	1	1	0A	RPL38
RPS13	8.48447e-10	-0.34345	1	1	0A	RPS13
CDC42BPA	9.09082e-10	0.656174	0.734	0.414	0A	CDC42BPA
TNFAIP2	9.7953e-10	0.550471	0.422	0.205	0A	TNFAIP2
GNB2L1	1.02589e-09	-0.292054	1	1	0A	GNB2L1
RPS16	1.51583e-09	-0.326335	1	1	0A	RPS16
S100A6	1.67134e-09	-0.427747	1	1	0A	S100A6
MALAT1	1.90145e-09	0.618057	1	1	0A	MALAT1
RPL30	2.11609e-09	-0.378474	0.969	1	0A	RPL30
UACA	2.41459e-09	0.627257	0.594	0.28	0A	UACA
KTN1	2.49858e-09	0.456736	1	0.962	0A	KTN1
ATRX	2.64236e-09	0.559668	0.922	0.766	0A	ATRX
RPL39	2.83657e-09	-0.412596	0.984	0.996	0A	RPL39
AKAP9	3.64314e-09	0.680187	0.797	0.565	0A	AKAP9
TIA1	4.57025e-09	0.564777	0.766	0.49	0A	TIA1
PTMS	4.82626e-09	0.486915	0.703	0.515	0A	PTMS
SYNCRIP	6.02316e-09	0.530744	0.812	0.54	0A	SYNCRIP
CEP350	6.10465e-09	0.621186	0.703	0.301	0A	CEP350
RPS2	7.54159e-09	-0.434159	0.953	1	0A	RPS2
YES1	1.05924e-08	0.436648	0.438	0.268	0A	YES1
ABCF1	1.07571e-08	0.503701	0.953	0.858	0A	ABCF1
TPM3	1.18726e-08	0.458355	0.984	0.845	0A	TPM3
ZMYND8	1.43301e-08	0.588986	0.875	0.757	0A	ZMYND8
UQCRQ	1.45448e-08	-0.372975	0.984	1	0A	UQCRQ
GTPBP4	1.87486e-08	0.491203	0.766	0.502	0A	GTPBP4
CFH	2.03902e-08	0.629258	0.688	0.423	0A	CFH
PCM1	2.04882e-08	0.57531	0.594	0.301	0A	PCM1
ANKRD12	2.27704e-08	0.544448	0.891	0.607	0A	ANKRD12
PNN	2.45215e-08	0.468412	0.797	0.77	0A	PNN
TMOD3	2.51767e-08	0.518578	0.578	0.385	0A	TMOD3
CHD8	2.71374e-08	0.537558	0.625	0.251	0A	CHD8
ASH1L	3.08904e-08	0.557627	0.594	0.301	0A	ASH1L
SMARCA1	3.51229e-08	0.557112	0.656	0.477	0A	SMARCA1
CHML	3.56182e-08	0.56908	0.5	0.218	0A	CHML
GTF2F1	3.8287e-08	0.509334	0.766	0.544	0A	GTF2F1
HP1BP3	3.88381e-08	0.478164	0.969	0.854	0A	HP1BP3
ZCCHC11	4.14528e-08	0.579031	0.734	0.397	0A	ZCCHC11
OSBPL8	4.75663e-08	0.51279	0.719	0.477	0A	OSBPL8
NAP1L4	5.14187e-08	0.480149	0.844	0.527	0A	NAP1L4
ZC3H14	6.14043e-08	0.399448	0.594	0.448	0A	ZC3H14
RPS12	6.72283e-08	-0.365629	1	1	0A	RPS12
BOD1L1	8.19041e-08	0.638473	0.609	0.339	0A	BOD1L1
RPS4X	9.19063e-08	-0.322626	1	1	0A	RPS4X
BPTF	9.70899e-08	0.587924	0.75	0.464	0A	BPTF
AFF4	1.05729e-07	0.559502	0.719	0.368	0A	AFF4
MACF1	1.19891e-07	0.579965	0.672	0.356	0A	MACF1
RPL32	1.28345e-07	-0.338553	0.984	1	0A	RPL32
KIAA1551	1.31061e-07	0.516302	0.484	0.201	0A	KIAA1551
MAP4	1.51592e-07	0.494304	0.719	0.452	0A	MAP4
PEG10	1.62437e-07	0.682077	0.453	0.138	0A	PEG10
DHX40	1.89504e-07	0.444976	0.562	0.184	0A	DHX40
ZNF638	1.92816e-07	0.554739	0.719	0.368	0A	ZNF638
NIN	1.97777e-07	0.482032	0.578	0.272	0A	NIN
RPS21	2.41005e-07	-0.322542	0.984	1	0A	RPS21
ATF6	2.49952e-07	0.438193	0.609	0.406	0A	ATF6
HSP90AB1	2.57175e-07	0.298315	1	1	0A	HSP90AB1
HUWE1	2.6016e-07	0.487918	0.656	0.305	0A	HUWE1
MATR3	2.88623e-07	0.465592	0.938	0.837	0A	MATR3
NKTR	3.56886e-07	0.507999	0.859	0.536	0A	NKTR
FAU	3.82092e-07	-0.375847	0.938	0.992	0A	FAU
CD63	3.90766e-07	-0.26245	1	1	0A	CD63
RPLP2	4.09358e-07	-0.305603	1	1	0A	RPLP2
HECTD1	5.0984e-07	0.467204	0.609	0.289	0A	HECTD1
HNRNPC	5.21459e-07	0.404852	0.984	0.891	0A	HNRNPC
BAZ1B	5.80798e-07	0.460947	0.484	0.285	0A	BAZ1B
ATP5E	5.94497e-07	-0.28537	1	1	0A	ATP5E
CTNNBL1	6.5018e-07	0.429059	0.578	0.314	0A	CTNNBL1
ATP6V0E1	7.57448e-07	-0.438776	0.938	0.979	0A	ATP6V0E1
LUC7L3	7.80587e-07	0.450988	0.938	0.82	0A	LUC7L3
UBA52	7.83483e-07	-0.325545	1	1	0A	UBA52
KMT2A	7.9147e-07	0.579071	0.703	0.435	0A	KMT2A
DMTF1	8.31381e-07	0.295509	0.312	0.188	0A	DMTF1
ARHGAP5	1.14922e-06	0.484916	0.797	0.561	0A	ARHGAP5
FAM107B	1.33778e-06	0.461777	0.719	0.594	0A	FAM107B
PFN1	1.35243e-06	-0.385084	1	1	0A	PFN1
HIGD2A	1.37924e-06	-0.384649	0.828	0.891	0A	HIGD2A
SETD5	1.41587e-06	0.441234	0.641	0.423	0A	SETD5
SLU7	1.55451e-06	0.39806	0.75	0.603	0A	SLU7
RPS29	1.72603e-06	-0.307103	1	1	0A	RPS29
UQCRH	1.7462e-06	-0.406137	0.922	0.979	0A	UQCRH
SH3GLB1	1.7602e-06	0.474879	0.656	0.418	0A	SH3GLB1
SKIV2L2	1.77132e-06	0.355832	0.328	0.167	0A	SKIV2L2
BRD8	1.78115e-06	0.47658	0.828	0.527	0A	BRD8
ANXA2	1.81882e-06	-0.319505	1	0.979	0A	ANXA2
ZKSCAN1	1.83074e-06	0.501018	0.594	0.36	0A	ZKSCAN1
HIST1H4C	1.84125e-06	0.546132	0.859	0.632	0A	HIST1H4C
RPL37	1.86284e-06	-0.265734	1	1	0A	RPL37
MSI2	1.86611e-06	0.266877	0.359	0.238	0A	MSI2
ROCK1	1.87343e-06	0.410848	0.578	0.36	0A	ROCK1
AP3B1	2.03899e-06	0.336402	0.422	0.272	0A	AP3B1
KDM5B	2.25785e-06	0.430885	0.578	0.356	0A	KDM5B
CDC5L	2.28891e-06	0.467987	0.859	0.594	0A	CDC5L
SNRPD2	2.2907e-06	-0.372331	0.969	0.983	0A	SNRPD2
UBB	2.73647e-06	-0.305641	1	1	0A	UBB
RPL35A	2.99448e-06	-0.256625	1	1	0A	RPL35A
LARS	3.01601e-06	0.504151	0.797	0.544	0A	LARS
TPR	3.07368e-06	0.459488	0.891	0.623	0A	TPR
EIF4EBP1	3.32791e-06	-0.462096	0.172	0.477	0A	EIF4EBP1
RSRC2	3.43493e-06	0.390143	0.812	0.77	0A	RSRC2
FTL	3.45032e-06	-0.343235	1	1	0A	FTL
RPL24	3.47975e-06	-0.315226	0.984	1	0A	RPL24
RPL28	3.54105e-06	-0.383532	0.938	0.992	0A	RPL28
CPSF2	3.57719e-06	0.394909	0.453	0.247	0A	CPSF2
UBTF	3.73872e-06	0.437172	0.625	0.339	0A	UBTF
WDR83OS	3.75182e-06	-0.330771	0.984	0.992	0A	WDR83OS
RPS10	3.9975e-06	-0.395887	0.891	0.958	0A	RPS10
ZNF146	4.05822e-06	0.342115	0.516	0.41	0A	ZNF146
RPS28	4.21079e-06	-0.329302	1	1	0A	RPS28
PDS5A	4.32152e-06	0.29578	0.391	0.28	0A	PDS5A
DNAJA1	4.43862e-06	0.394218	1	0.895	0A	DNAJA1
PRDX1	4.54663e-06	-0.356236	0.969	0.983	0A	PRDX1
KPNA5	4.74352e-06	0.356672	0.266	0.088	0A	KPNA5
TPM4	5.19893e-06	0.369419	1	0.962	0A	TPM4
CBX5	5.52476e-06	0.427324	0.469	0.293	0A	CBX5
RPS9	5.63842e-06	-0.2898	0.984	1	0A	RPS9
RPL35	5.68306e-06	-0.342096	1	1	0A	RPL35
SLTM	5.92837e-06	0.464267	0.766	0.523	0A	SLTM
MORF4L1	6.09383e-06	0.414974	0.969	0.866	0A	MORF4L1
EIF4G1	6.13905e-06	0.371771	0.844	0.531	0A	EIF4G1
CHCHD2	6.16392e-06	-0.394841	0.859	0.967	0A	CHCHD2
DHX9	6.21101e-06	0.318691	0.531	0.41	0A	DHX9
MAP4K4	6.287e-06	0.47644	0.516	0.268	0A	MAP4K4
TBL1XR1	6.31813e-06	0.400605	0.547	0.322	0A	TBL1XR1
TAF1	6.33917e-06	0.296048	0.344	0.121	0A	TAF1
FNBP1L	6.39264e-06	0.522935	0.656	0.406	0A	FNBP1L
RPL31	6.57034e-06	-0.27672	1	1	0A	RPL31
ERCC6L2	6.64198e-06	0.358051	0.406	0.126	0A	ERCC6L2
CCAR1	6.80084e-06	0.426385	0.672	0.527	0A	CCAR1
TAOK3	7.13921e-06	0.402597	0.594	0.414	0A	TAOK3
TLN1	7.75543e-06	0.469924	0.766	0.456	0A	TLN1
ZNF37A	8.54889e-06	0.425709	0.328	0.155	0A	ZNF37A
DDX39B	8.63828e-06	0.320203	0.391	0.197	0A	DDX39B
EEF1A1	8.85178e-06	0.438461	0.703	0.469	0A	EEF1A1
ETS1	9.27822e-06	0.39005	0.375	0.138	0A	ETS1
TLK2	1.08438e-05	0.364578	0.375	0.121	0A	TLK2
ATP6V1F	1.0998e-05	-0.414262	0.594	0.757	0A	ATP6V1F
IL6ST	1.11011e-05	0.419425	0.766	0.502	0A	IL6ST
CANX	1.12078e-05	0.390822	0.984	0.954	0A	CANX
COX8A	1.1624e-05	-0.429233	0.922	0.971	0A	COX8A
MYSM1	1.16557e-05	0.397486	0.312	0.067	0A	MYSM1
REV1	1.23263e-05	0.41494	0.375	0.213	0A	REV1
COX6B1	1.23403e-05	-0.294679	1	0.987	0A	COX6B1
CFL1	1.3043e-05	-0.292613	1	1	0A	CFL1
PTPN12	1.33099e-05	0.423934	0.531	0.259	0A	PTPN12
CALD1	1.34743e-05	0.34118	0.453	0.372	0A	CALD1
CLINT1	1.38958e-05	0.439381	0.719	0.444	0A	CLINT1
TTC3	1.40025e-05	0.451415	0.844	0.678	0A	TTC3
NRD1	1.43017e-05	0.431447	0.781	0.577	0A	NRD1
ISG15	1.45196e-05	-0.698044	0.438	0.661	0A	ISG15
SESN3	1.49803e-05	0.262541	0.266	0.05	0A	SESN3
EP300	1.5075e-05	0.330699	0.297	0.059	0A	EP300
SLC25A36	1.56424e-05	0.364982	0.547	0.397	0A	SLC25A36
PIK3R1	1.60841e-05	0.377162	0.281	0.159	0A	PIK3R1
PDIA3	1.66768e-05	0.443442	0.969	0.895	0A	PDIA3
GALNT7	1.66913e-05	0.385533	0.438	0.247	0A	GALNT7
RPS11	1.72729e-05	-0.257877	1	1	0A	RPS11
MYL6	1.78337e-05	-0.267764	1	1	0A	MYL6
TIPARP	1.82316e-05	0.436944	0.688	0.523	0A	TIPARP
TM9SF3	1.87654e-05	0.36826	0.719	0.611	0A	TM9SF3
CREBRF	1.90292e-05	0.481633	0.562	0.289	0A	CREBRF
BDP1	1.97068e-05	0.458523	0.547	0.326	0A	BDP1
BTN2A1	2.03755e-05	0.439192	0.531	0.259	0A	BTN2A1
PTPN11	2.07536e-05	0.439604	0.859	0.636	0A	PTPN11
RPL12	2.12271e-05	-0.277163	1	1	0A	RPL12
RAD21	2.17322e-05	0.445652	0.859	0.799	0A	RAD21
ACIN1	2.25936e-05	0.421069	0.859	0.732	0A	ACIN1
NFE2L1	2.32772e-05	0.407213	0.703	0.586	0A	NFE2L1
TMEM160	2.34336e-05	-0.402806	0.406	0.611	0A	TMEM160
G3BP2	2.41279e-05	0.415256	0.703	0.456	0A	G3BP2
NFATC2IP	2.52102e-05	0.381428	0.375	0.121	0A	NFATC2IP
COPE	2.55321e-05	-0.281531	0.812	0.812	0A	COPE
PRKDC	2.57581e-05	0.389511	0.438	0.226	0A	PRKDC
VPS13C	2.57777e-05	0.377525	0.312	0.096	0A	VPS13C
CDA	2.595e-05	-0.383787	0.016	0.251	0A	CDA
ODF2L	2.64154e-05	0.459412	0.75	0.569	0A	ODF2L
ZRANB2	2.65305e-05	0.420236	0.75	0.619	0A	ZRANB2
CCDC41	2.71006e-05	0.35771	0.328	0.105	0A	CCDC41
SREK1	2.84214e-05	0.427664	0.766	0.586	0A	SREK1
RBM25	2.90404e-05	0.422162	0.906	0.732	0A	RBM25
ALCAM	3.18409e-05	0.421157	0.625	0.335	0A	ALCAM
WHSC1L1	3.18619e-05	0.344084	0.484	0.343	0A	WHSC1L1
GTF2A1	3.19934e-05	0.316404	0.359	0.096	0A	GTF2A1
MRPL3	3.27962e-05	-0.288981	0.188	0.385	0A	MRPL3
SUPT16H	3.39939e-05	0.437595	0.781	0.536	0A	SUPT16H
SAMD8	3.5824e-05	0.286969	0.281	0.138	0A	SAMD8
GOLM1	3.60972e-05	0.40295	0.688	0.364	0A	GOLM1
HNRNPR	3.6448e-05	0.38374	0.906	0.782	0A	HNRNPR
TRIP11	3.65388e-05	0.471274	0.609	0.377	0A	TRIP11
SLC25A24	3.66458e-05	0.377548	0.656	0.331	0A	SLC25A24
NAMPTL	3.83741e-05	0.326958	0.297	0.096	0A	NAMPTL
RBM26	3.90816e-05	0.403139	0.5	0.276	0A	RBM26
RPL37A	3.9207e-05	-0.276218	1	1	0A	RPL37A
PRDX5	3.96976e-05	-0.336791	0.812	0.95	0A	PRDX5
JAK1	3.97002e-05	0.430066	0.672	0.393	0A	JAK1
ACSL4	4.21205e-05	0.447832	0.672	0.452	0A	ACSL4
CLCN3	4.24537e-05	0.404545	0.5	0.251	0A	CLCN3
AKR1B1	4.32506e-05	-0.594008	0.953	0.962	0A	AKR1B1
JMY	4.40978e-05	0.292075	0.281	0.084	0A	JMY
KRAS	4.51811e-05	0.253918	0.281	0.205	0A	KRAS
DNAAF2	4.55798e-05	0.286966	0.359	0.28	0A	DNAAF2
ERH	4.69766e-05	-0.30384	0.766	0.95	0A	ERH
S100A4	4.76194e-05	-0.372573	1	0.987	0A	S100A4
ZNF195	4.88419e-05	0.261251	0.344	0.222	0A	ZNF195
LARP1	4.96646e-05	0.38274	0.5	0.289	0A	LARP1
C1orf43	5.03143e-05	-0.378446	0.891	0.954	0A	C1orf43
VEGFA	5.22357e-05	0.485245	0.812	0.619	0A	VEGFA
CAMSAP2	5.43594e-05	0.331794	0.5	0.197	0A	CAMSAP2
2002-09-01	5.55341e-05	0.395318	0.766	0.603	0A	2002-09-01
ANKRD11	5.56847e-05	0.455758	0.609	0.356	0A	ANKRD11
PKN2	5.63148e-05	0.396064	0.594	0.301	0A	PKN2
ESCO1	5.66555e-05	0.354313	0.609	0.289	0A	ESCO1
B2M	5.73984e-05	-0.286125	1	1	0A	B2M
FNBP4	5.76415e-05	0.339329	0.75	0.481	0A	FNBP4
NCOR1	5.83945e-05	0.394	0.672	0.49	0A	NCOR1
AK4	5.85267e-05	0.299202	0.297	0.23	0A	AK4
TOP1	5.87083e-05	0.424207	0.812	0.573	0A	TOP1
S100A13	5.87767e-05	-0.431375	0.734	0.879	0A	S100A13
ARL2	6.29157e-05	-0.381267	0.734	0.854	0A	ARL2
GNL1	6.45459e-05	0.38393	0.594	0.326	0A	GNL1
ELK3	6.54732e-05	0.432096	0.594	0.339	0A	ELK3
SMAD5	6.55816e-05	0.414472	0.484	0.247	0A	SMAD5
KCTD3	6.6731e-05	0.376048	0.547	0.234	0A	KCTD3
DHX16	6.82616e-05	0.401862	0.578	0.326	0A	DHX16
ZNF106	6.8827e-05	0.383888	0.484	0.234	0A	ZNF106
GOLGA4	6.92778e-05	0.425585	0.734	0.594	0A	GOLGA4
PBRM1	7.03269e-05	0.446289	0.672	0.402	0A	PBRM1
SLAIN2	7.0777e-05	0.356945	0.453	0.28	0A	SLAIN2
CHD3	7.09966e-05	0.458052	0.719	0.456	0A	CHD3
GPATCH8	7.12599e-05	0.378462	0.531	0.335	0A	GPATCH8
SUPT5H	7.25884e-05	0.388021	0.766	0.565	0A	SUPT5H
ANP32A	7.38758e-05	0.408282	0.75	0.573	0A	ANP32A
SOCS4	7.79072e-05	0.390293	0.438	0.184	0A	SOCS4
EIF6	7.82068e-05	-0.353988	0.859	0.95	0A	EIF6
KMT2C	7.82929e-05	0.390205	0.594	0.28	0A	KMT2C
CHD4	7.92319e-05	0.404073	0.844	0.707	0A	CHD4
S100A11	8.17964e-05	-0.351021	0.906	0.983	0A	S100A11
CREBBP	8.38979e-05	0.379592	0.359	0.121	0A	CREBBP
WAPAL	8.54638e-05	0.329129	0.469	0.251	0A	WAPAL
CUTA	8.78351e-05	-0.31392	0.969	0.971	0A	CUTA
MORF4L2	8.98549e-05	0.354909	0.953	0.891	0A	MORF4L2
NDUFA3	9.31219e-05	-0.326026	0.547	0.774	0A	NDUFA3
NDUFB3	9.40424e-05	-0.404728	0.594	0.757	0A	NDUFB3
SECISBP2L	9.54644e-05	0.379794	0.406	0.167	0A	SECISBP2L
SRP72	9.82233e-05	0.328426	0.703	0.552	0A	SRP72
TES	0.000101427	0.370332	0.609	0.464	0A	TES
ZBTB38	0.000102304	0.406661	0.547	0.339	0A	ZBTB38
SF3B1	0.000103318	0.320482	0.75	0.715	0A	SF3B1
AGL	0.000104457	0.342416	0.297	0.1	0A	AGL
STIM2	0.000106275	0.304856	0.312	0.1	0A	STIM2
GOLIM4	0.000110576	0.428774	0.734	0.456	0A	GOLIM4
CLIP1	0.000113116	0.396716	0.625	0.418	0A	CLIP1
PRPF3	0.000119082	0.347796	0.453	0.18	0A	PRPF3
MIS18BP1	0.000119118	0.372701	0.531	0.335	0A	MIS18BP1
TTC1	0.000123312	0.361377	0.844	0.762	0A	TTC1
BRK1	0.000131299	-0.370736	0.766	0.9	0A	BRK1
RPS5	0.000131338	-0.298448	1	0.992	0A	RPS5
PHF3	0.000134506	0.425565	0.766	0.527	0A	PHF3
SMARCAD1	0.000136877	0.342249	0.516	0.314	0A	SMARCAD1
RPS27A	0.000140136	-0.297822	0.984	0.992	0A	RPS27A
PPIG	0.000141212	0.387067	0.562	0.473	0A	PPIG
EIF4B	0.000145104	0.260497	0.578	0.473	0A	EIF4B
NDUFA13	0.000148361	-0.325323	0.906	0.954	0A	NDUFA13
SRSF4	0.0001492	0.348883	0.766	0.615	0A	SRSF4
HAS2	0.000150378	0.420342	0.266	0.13	0A	HAS2
H6PD	0.00015109	0.38295	0.516	0.243	0A	H6PD
NR2F2	0.000151562	0.429785	0.797	0.628	0A	NR2F2
UBE2Q1	0.000153611	0.361251	0.703	0.523	0A	UBE2Q1
MEF2A	0.000154124	0.39231	0.578	0.351	0A	MEF2A
GPR116	0.000156705	0.391444	0.906	0.745	0A	GPR116
DIS3	0.000156807	0.316672	0.375	0.209	0A	DIS3
RP11-349A22.5	0.000166383	0.382579	0.703	0.469	0A	RP11-349A22.5
S100A10	0.000170869	-0.392144	0.984	0.979	0A	S100A10
MRPS18B	0.000181258	-0.320654	0.609	0.858	0A	MRPS18B
NASP	0.000188575	0.416543	0.797	0.632	0A	NASP
TSPYL2	0.000191758	0.350954	0.359	0.247	0A	TSPYL2
RBM5	0.000195351	0.302319	0.531	0.41	0A	RBM5
SERF2	0.000196304	-0.286318	0.969	0.996	0A	SERF2
CAPRIN1	0.000204567	0.315181	0.578	0.452	0A	CAPRIN1
TMX4	0.000211231	0.829325	0.531	0.343	0A	TMX4
EEA1	0.000213333	0.340998	0.438	0.31	0A	EEA1
HMGXB3	0.000214549	0.344259	0.438	0.18	0A	HMGXB3
BRD4	0.000218592	0.334069	0.812	0.548	0A	BRD4
EBNA1BP2	0.000220431	-0.35223	0.516	0.623	0A	EBNA1BP2
SNX16	0.000226777	0.266022	0.266	0.096	0A	SNX16
CCNG2	0.000227345	0.397994	0.672	0.427	0A	CCNG2
IPO7	0.000231063	0.273958	0.578	0.464	0A	IPO7
WDR60	0.000233321	0.413397	0.703	0.506	0A	WDR60
SMARCC1	0.000237647	0.398586	0.578	0.372	0A	SMARCC1
SOS1	0.000239123	0.335215	0.281	0.071	0A	SOS1
CDCP1	0.000245177	0.357158	0.703	0.632	0A	CDCP1
LRP5	0.000248211	0.333377	0.438	0.264	0A	LRP5
NBEA	0.000249815	0.32201	0.281	0.105	0A	NBEA
MDM4	0.000264597	0.327271	0.578	0.28	0A	MDM4
ATF7IP	0.000266523	0.372969	0.359	0.134	0A	ATF7IP
RUFY1	0.000267347	0.334985	0.688	0.393	0A	RUFY1
EPS8	0.000267446	0.323783	0.406	0.146	0A	EPS8
POLK	0.000271873	0.325141	0.359	0.155	0A	POLK
TNFRSF12A	0.000273836	-0.495751	0.391	0.623	0A	TNFRSF12A
RIOK3	0.00028148	0.331426	0.578	0.389	0A	RIOK3
PPP4R2	0.000287014	0.273505	0.547	0.473	0A	PPP4R2
ST3GAL1	0.000287041	0.279823	0.406	0.289	0A	ST3GAL1
LSM1	0.000287946	-0.315672	0.094	0.343	0A	LSM1
SUCO	0.000288515	0.368113	0.359	0.205	0A	SUCO
CHD2	0.000288972	0.3482	0.734	0.628	0A	CHD2
CEP170	0.000290798	0.404909	0.391	0.167	0A	CEP170
NDUFA12	0.000302064	-0.368843	0.797	0.904	0A	NDUFA12
SAA1	0.000306857	-0.398154	0.906	0.983	0A	SAA1
BTF3	0.000311983	-0.315614	0.969	0.987	0A	BTF3
MKLN1	0.000318325	0.367697	0.438	0.205	0A	MKLN1
ZNF462	0.000318395	0.301638	0.297	0.096	0A	ZNF462
NAMPT	0.000322577	0.354113	0.828	0.728	0A	NAMPT
PDCD4	0.000323434	0.377681	0.484	0.285	0A	PDCD4
GALNT1	0.000332677	0.396851	0.578	0.356	0A	GALNT1
TRMT11	0.000333609	0.299746	0.359	0.126	0A	TRMT11
BBX	0.000339706	0.36703	0.719	0.653	0A	BBX
USP14	0.000348731	0.362722	0.703	0.531	0A	USP14
SKIL	0.000351632	0.340955	0.312	0.197	0A	SKIL
ZC3H11A	0.000351727	0.395683	0.578	0.331	0A	ZC3H11A
CDV3	0.00036373	0.350256	0.5	0.301	0A	CDV3
UBE2K	0.000373708	0.328526	0.828	0.573	0A	UBE2K
PPIF	0.000377471	-0.257036	0.188	0.305	0A	PPIF
HINT1	0.000378575	-0.298632	0.984	0.996	0A	HINT1
THOC2	0.000390445	0.323105	0.938	0.749	0A	THOC2
RABGAP1	0.00039272	0.330016	0.469	0.205	0A	RABGAP1
ATXN2	0.000393842	0.381252	0.609	0.326	0A	ATXN2
KIAA1109	0.000397233	0.358055	0.375	0.134	0A	KIAA1109
PTPN1	0.000415795	0.36369	0.734	0.611	0A	PTPN1
AKAP8L	0.000419984	0.348228	0.594	0.326	0A	AKAP8L
BAZ1A	0.000423505	0.372882	0.547	0.301	0A	BAZ1A
COX6C	0.000423688	-0.277625	1	1	0A	COX6C
DDX6	0.000424691	0.376568	0.547	0.285	0A	DDX6
TIMP1	0.000426335	-0.280254	0.922	0.992	0A	TIMP1
ACBD3	0.000428285	0.332225	0.562	0.427	0A	ACBD3
TROVE2	0.000431267	0.366742	0.688	0.473	0A	TROVE2
FRMD6	0.000438015	0.289839	0.359	0.23	0A	FRMD6
VPS29	0.000447609	-0.32408	0.75	0.803	0A	VPS29
DDHD1	0.000453655	0.27491	0.297	0.109	0A	DDHD1
TCEAL4	0.000458022	0.339884	0.859	0.828	0A	TCEAL4
TCERG1	0.000465554	0.314131	0.578	0.444	0A	TCERG1
LDB2	0.000466301	0.395752	0.359	0.146	0A	LDB2
GATAD2A	0.000470626	0.322596	0.5	0.289	0A	GATAD2A
NARF	0.000475405	0.321323	0.734	0.623	0A	NARF
MYL9	0.000475744	-0.275565	0.25	0.347	0A	MYL9
C6orf1	0.000500764	-0.362847	0.547	0.707	0A	C6orf1
CCDC50	0.000502089	0.344348	0.797	0.619	0A	CCDC50
KIAA0368	0.000502694	0.329117	0.484	0.247	0A	KIAA0368
MIER1	0.000513138	0.369929	0.672	0.427	0A	MIER1
LINC00657	0.000516289	0.322199	0.797	0.607	0A	LINC00657
COX7C	0.000523553	-0.268717	1	1	0A	COX7C
RPL9	0.000523759	-0.371351	0.578	0.791	0A	RPL9
CCDC88A	0.000525149	0.266962	0.297	0.172	0A	CCDC88A
BCLAF1	0.000529193	0.324821	0.938	0.757	0A	BCLAF1
HSPH1	0.000531827	0.367757	0.828	0.778	0A	HSPH1
SUPT6H	0.000538817	0.298646	0.453	0.259	0A	SUPT6H
ATM	0.000539473	0.289498	0.344	0.159	0A	ATM
TXNIP	0.000544252	0.478432	0.516	0.268	0A	TXNIP
EHF	0.000549093	0.43925	0.594	0.351	0A	EHF
GSTO1	0.000569918	-0.369361	0.641	0.849	0A	GSTO1
UBE3A	0.000572767	0.333219	0.594	0.414	0A	UBE3A
S100A16	0.000581181	-0.35835	0.781	0.866	0A	S100A16
PPP1R12A	0.000590348	0.350486	0.719	0.561	0A	PPP1R12A
TRAPPC1	0.000595956	-0.280967	0.797	0.816	0A	TRAPPC1
KIAA1009	0.000596164	0.270182	0.297	0.096	0A	KIAA1009
BRWD1	0.000600072	0.351437	0.516	0.276	0A	BRWD1
ARHGAP21	0.000606604	0.338776	0.406	0.176	0A	ARHGAP21
STAT1	0.000608983	0.308949	0.375	0.159	0A	STAT1
OAZ1	0.000618839	-0.30979	0.828	0.95	0A	OAZ1
BIRC3	0.000659636	0.360741	0.297	0.293	0A	BIRC3
SUB1	0.000666113	-0.32149	0.797	0.895	0A	SUB1
IK	0.00067778	0.316266	0.828	0.724	0A	IK
TAX1BP3	0.000681417	-0.379457	0.438	0.682	0A	TAX1BP3
ELK4	0.000684211	0.266898	0.281	0.088	0A	ELK4
PFDN5	0.000688148	-0.327588	0.812	0.937	0A	PFDN5
C8orf33	0.000688151	0.306221	0.516	0.343	0A	C8orf33
PPM1G	0.000688858	0.315593	0.656	0.594	0A	PPM1G
MAGT1	0.000705882	0.294926	0.562	0.36	0A	MAGT1
SFPQ	0.000709338	0.353898	0.828	0.636	0A	SFPQ
EMP3	0.000713848	-0.349811	0.547	0.711	0A	EMP3
SMARCA5	0.000725048	0.408368	0.781	0.628	0A	SMARCA5
PAK2	0.000726434	0.355692	0.609	0.414	0A	PAK2
LSM3	0.000736624	-0.283837	0.719	0.749	0A	LSM3
2007-03-01	0.000739464	0.319623	0.375	0.201	0A	2007-03-01
NEMF	0.000747275	0.367158	0.719	0.515	0A	NEMF
EIF3A	0.000771571	0.331804	0.922	0.837	0A	EIF3A
TRIM8	0.000783389	-0.352721	0.344	0.623	0A	TRIM8
SMARCA4	0.000785811	0.325416	0.719	0.573	0A	SMARCA4
STX17	0.000792325	0.266699	0.281	0.151	0A	STX17
CSTB	0.000827842	-0.325234	0.797	0.921	0A	CSTB
SEC61G	0.000829296	-0.323831	0.891	0.95	0A	SEC61G
GAS5	0.000833175	-0.291583	0.781	0.891	0A	GAS5
MFSD2B	0.000843838	-0.28257	0.172	0.301	0A	MFSD2B
RIF1	0.000847624	0.382372	0.375	0.188	0A	RIF1
KIF5B	0.000856099	0.336928	0.938	0.837	0A	KIF5B
AHSA1	0.000866768	-0.353261	0.328	0.561	0A	AHSA1
CSNK2B	0.000868484	-0.282385	0.875	0.912	0A	CSNK2B
2007-09-01	0.000874653	0.353394	0.797	0.736	0A	2007-09-01
PTPRA	0.000894908	0.297349	0.5	0.297	0A	PTPRA
ASXL1	0.000896316	0.330751	0.562	0.36	0A	ASXL1
VEZF1	0.000903816	0.278403	0.578	0.389	0A	VEZF1
AKAP13	0.000910297	0.380332	0.438	0.222	0A	AKAP13
KDM3A	0.000918466	0.357171	0.5	0.318	0A	KDM3A
UTRN	0.0009213	0.314327	0.266	0.088	0A	UTRN
H1F0	0.000939983	0.358804	0.609	0.46	0A	H1F0
HIPK2	0.000950032	0.299148	0.406	0.197	0A	HIPK2
TADA2A	0.000961892	0.258473	0.281	0.138	0A	TADA2A
TEAD1	0.00100556	0.373983	0.453	0.289	0A	TEAD1
LRP10	0.00101534	0.327112	0.766	0.623	0A	LRP10
NDUFA1	0.00104395	-0.260457	0.984	0.992	0A	NDUFA1
CTDSPL2	0.00106397	0.309688	0.328	0.113	0A	CTDSPL2
RBM6	0.00108372	0.28269	0.547	0.448	0A	RBM6
C17orf85	0.00108442	0.324085	0.359	0.138	0A	C17orf85
THOC1	0.001086	0.315902	0.391	0.218	0A	THOC1
ZFR	0.00109746	0.357916	0.781	0.556	0A	ZFR
TSPO	0.00112102	-0.360273	0.656	0.828	0A	TSPO
C5orf24	0.0011259	0.290262	0.641	0.598	0A	C5orf24
MXI1	0.00113661	0.358008	0.578	0.381	0A	MXI1
NPC2	0.00114647	-0.286419	1	0.992	0A	NPC2
PBXIP1	0.00115096	0.333358	0.656	0.448	0A	PBXIP1
ATP5G1	0.00115455	-0.330885	0.531	0.665	0A	ATP5G1
SETX	0.00115656	0.276486	0.391	0.155	0A	SETX
MAP4K5	0.00118262	0.345373	0.562	0.305	0A	MAP4K5
PTCD3	0.00118406	0.285102	0.516	0.414	0A	PTCD3
BRD7	0.00121117	0.323973	0.516	0.259	0A	BRD7
SH3BGRL3	0.00125056	-0.309255	0.969	0.962	0A	SH3BGRL3
ARPC5	0.00128243	0.323422	0.938	0.866	0A	ARPC5
KIAA0232	0.00128321	0.380209	0.562	0.331	0A	KIAA0232
KAT6B	0.00128704	0.330243	0.484	0.23	0A	KAT6B
FTSJ3	0.00128728	0.353476	0.641	0.397	0A	FTSJ3
CDK11A	0.00129423	0.321322	0.5	0.293	0A	CDK11A
ZNF326	0.0013175	0.305622	0.578	0.494	0A	ZNF326
ARGLU1	0.00133391	0.334934	0.828	0.611	0A	ARGLU1
NEU1	0.00133878	-0.318516	0.609	0.762	0A	NEU1
RERE	0.0013413	0.289377	0.453	0.331	0A	RERE
MAGI1	0.00134415	0.278534	0.406	0.285	0A	MAGI1
MRPL51	0.00136368	-0.333198	0.703	0.803	0A	MRPL51
DDX55	0.00136598	0.263885	0.484	0.289	0A	DDX55
BNIP3	0.00136942	0.388654	0.781	0.665	0A	BNIP3
C6orf62	0.00138133	0.309376	0.859	0.628	0A	C6orf62
VPS53	0.00139687	0.319903	0.391	0.176	0A	VPS53
KPNA4	0.00141876	0.260919	0.344	0.13	0A	KPNA4
RFC1	0.00143556	0.343009	0.625	0.435	0A	RFC1
HNRNPUL2	0.00144605	0.291967	0.438	0.226	0A	HNRNPUL2
IFT81	0.00147712	0.33765	0.453	0.218	0A	IFT81
SERPINE2	0.00147881	0.558881	0.781	0.653	0A	SERPINE2
COX7A2	0.00147984	-0.280219	0.891	0.975	0A	COX7A2
IGF2R	0.0015102	0.308427	0.562	0.318	0A	IGF2R
GPX3	0.00151756	-0.368089	0.297	0.51	0A	GPX3
MEA1	0.00152481	-0.296147	0.875	0.916	0A	MEA1
CD163L1	0.00155112	-0.303404	0.219	0.431	0A	CD163L1
HNRNPM	0.00157816	0.312807	0.969	0.908	0A	HNRNPM
MIB2	0.00158525	-0.251796	0.234	0.343	0A	MIB2
FMR1	0.00159608	0.250328	0.328	0.176	0A	FMR1
GOLGA8B	0.00165963	0.315936	0.359	0.184	0A	GOLGA8B
MIF	0.00167176	0.331051	0.828	0.715	0A	MIF
C21orf59	0.00171193	0.251776	0.547	0.285	0A	C21orf59
GPX1	0.00171399	-0.268879	0.844	0.967	0A	GPX1
NR3C1	0.00175551	0.264517	0.531	0.46	0A	NR3C1
BMS1	0.001775	0.301174	0.469	0.322	0A	BMS1
MRPS18A	0.00178608	-0.272835	0.297	0.435	0A	MRPS18A
CTSD	0.00180086	-0.30425	1	0.996	0A	CTSD
PSAP	0.00180105	-0.264762	0.984	0.996	0A	PSAP
ADAR	0.00180957	0.254858	0.453	0.285	0A	ADAR
CUL5	0.0018404	0.362072	0.609	0.41	0A	CUL5
RPL36AL	0.00185917	-0.268746	0.969	0.996	0A	RPL36AL
TMEM205	0.00186361	-0.2971	0.484	0.715	0A	TMEM205
TFAM	0.00186742	0.309977	0.703	0.544	0A	TFAM
BAZ2B	0.00187196	0.352381	0.422	0.251	0A	BAZ2B
THUMPD3	0.00190884	0.294032	0.359	0.23	0A	THUMPD3
TMEM258	0.00193424	-0.285071	0.953	0.983	0A	TMEM258
PGRMC2	0.00193459	0.27008	0.594	0.536	0A	PGRMC2
PCGF3	0.00194456	0.264224	0.438	0.209	0A	PCGF3
JTB	0.0019746	-0.322183	0.594	0.757	0A	JTB
FXYD5	0.00200982	-0.351975	0.25	0.477	0A	FXYD5
IFT74	0.00201462	0.261892	0.328	0.117	0A	IFT74
FAM208B	0.00204307	0.290483	0.312	0.109	0A	FAM208B
PRDX3	0.00204858	-0.321747	0.656	0.799	0A	PRDX3
SMARCE1	0.00207255	0.25466	0.703	0.686	0A	SMARCE1
TAOK1	0.00207809	0.341173	0.438	0.268	0A	TAOK1
CCDC47	0.00208306	0.313937	0.797	0.586	0A	CCDC47
NOLC1	0.00210171	0.311466	0.703	0.536	0A	NOLC1
NPEPPS	0.0021784	0.310106	0.781	0.552	0A	NPEPPS
KATNBL1	0.00219306	0.260505	0.469	0.222	0A	KATNBL1
PAWR	0.00220764	0.281531	0.344	0.238	0A	PAWR
ZZZ3	0.00225099	0.284017	0.406	0.188	0A	ZZZ3
RAE1	0.00225711	0.272135	0.562	0.377	0A	RAE1
GRN	0.00229995	-0.27216	0.969	0.967	0A	GRN
NDUFA6	0.00231749	-0.352356	0.547	0.732	0A	NDUFA6
MBIP	0.0023521	0.259976	0.391	0.251	0A	MBIP
MAGI3	0.00241354	0.330836	0.281	0.092	0A	MAGI3
PPWD1	0.00246547	0.321201	0.375	0.184	0A	PPWD1
ILF3	0.00254241	0.300548	0.828	0.753	0A	ILF3
SNHG5	0.00254915	-0.306225	0.922	0.962	0A	SNHG5
TSTD2	0.00258252	0.257831	0.359	0.142	0A	TSTD2
DDX5	0.00259834	0.280121	1	0.971	0A	DDX5
SSR4	0.0026031	-0.25278	0.875	0.962	0A	SSR4
DAD1	0.00266945	-0.269016	0.844	0.954	0A	DAD1
DCTN3	0.00272651	-0.264951	0.375	0.494	0A	DCTN3
PSMD12	0.00273102	0.308923	0.656	0.527	0A	PSMD12
STAU1	0.00278815	0.277062	0.766	0.682	0A	STAU1
APRT	0.00282027	-0.353159	0.391	0.59	0A	APRT
KIAA0586	0.00282076	0.276821	0.266	0.138	0A	KIAA0586
ACTR2	0.00283314	0.311452	0.766	0.544	0A	ACTR2
EIF4A3	0.00284447	-0.327545	0.625	0.816	0A	EIF4A3
ZNF7	0.00290722	0.27538	0.344	0.138	0A	ZNF7
FIS1	0.00290725	-0.339925	0.375	0.556	0A	FIS1
MARK3	0.00294325	0.293451	0.438	0.251	0A	MARK3
C16orf13	0.00311359	-0.298586	0.281	0.469	0A	C16orf13
HTATSF1	0.00325338	0.309532	0.797	0.573	0A	HTATSF1
ZNF608	0.00325622	0.282531	0.312	0.126	0A	ZNF608
ALDH3A2	0.00327259	0.28083	0.578	0.444	0A	ALDH3A2
MFAP1	0.00327774	0.313043	0.547	0.322	0A	MFAP1
FAM127B	0.0033489	-0.305066	0.531	0.682	0A	FAM127B
CSGALNACT2	0.00340943	0.328009	0.594	0.364	0A	CSGALNACT2
RPF1	0.00344593	0.252141	0.672	0.414	0A	RPF1
AP2S1	0.00351143	-0.271566	0.828	0.908	0A	AP2S1
ZNF292	0.00352771	0.330857	0.391	0.184	0A	ZNF292
COPRS	0.00360427	-0.295105	0.422	0.594	0A	COPRS
GSPT1	0.00369065	0.339799	0.656	0.452	0A	GSPT1
USP16	0.00371754	0.31266	0.547	0.343	0A	USP16
KCTD20	0.00373047	0.298815	0.672	0.431	0A	KCTD20
USMG5	0.0037453	-0.262228	0.969	0.992	0A	USMG5
HSDL2	0.00377432	0.270716	0.453	0.218	0A	HSDL2
KIAA0430	0.00379525	0.303879	0.312	0.117	0A	KIAA0430
RP11-304L19.5	0.00380283	-0.264081	0.078	0.276	0A	RP11-304L19.5
TMF1	0.00380879	0.295622	0.516	0.347	0A	TMF1
CTTNBP2NL	0.00392014	0.297393	0.312	0.167	0A	CTTNBP2NL
UBR5	0.00393312	0.293214	0.453	0.238	0A	UBR5
JRKL	0.0039556	0.28025	0.359	0.146	0A	JRKL
ZCCHC7	0.00408776	0.269681	0.328	0.184	0A	ZCCHC7
SLC2A6	0.00414956	-0.312497	0.172	0.385	0A	SLC2A6
MMP14	0.00417719	0.327457	0.766	0.573	0A	MMP14
PDZD11	0.0041966	-0.311419	0.297	0.515	0A	PDZD11
NME1	0.00422391	-0.298242	0.688	0.816	0A	NME1
SLC30A9	0.00431136	0.311457	0.469	0.28	0A	SLC30A9
HOOK3	0.00437943	0.306212	0.438	0.222	0A	HOOK3
NCOA6	0.00438589	0.255015	0.328	0.134	0A	NCOA6
RB1CC1	0.00457631	0.32031	0.531	0.356	0A	RB1CC1
YY1	0.00463183	0.291515	0.781	0.657	0A	YY1
OS9	0.00465777	0.250349	0.656	0.628	0A	OS9
PCSK5	0.00471636	0.346564	0.312	0.126	0A	PCSK5
ZC3H13	0.004726	0.352301	0.672	0.477	0A	ZC3H13
ZEB1	0.00477655	0.309829	0.469	0.28	0A	ZEB1
MSL1	0.004794	0.31419	0.391	0.205	0A	MSL1
CD2AP	0.004816	0.293934	0.422	0.285	0A	CD2AP
PCNT	0.00483558	0.296144	0.406	0.197	0A	PCNT
GADD45GIP1	0.00490283	-0.258884	0.875	0.962	0A	GADD45GIP1
TGOLN2	0.0049032	0.275784	0.703	0.515	0A	TGOLN2
FEZ2	0.00490763	0.272514	0.562	0.473	0A	FEZ2
BLCAP	0.00492042	-0.338372	0.328	0.523	0A	BLCAP
VSTM2L	0.00497034	-0.316215	0.109	0.301	0A	VSTM2L
PSMA3	0.00497795	-0.286509	0.719	0.808	0A	PSMA3
MINOS1	0.00498894	-0.277474	0.875	0.954	0A	MINOS1
SYNRG	0.00499667	0.265657	0.438	0.218	0A	SYNRG
SMG1	0.00499933	0.259428	0.469	0.243	0A	SMG1
TACSTD2	0.00506937	-0.45508	0.609	0.787	0A	TACSTD2
TRAPPC2L	0.00507749	-0.289133	0.312	0.519	0A	TRAPPC2L
LAGE3	0.0050894	-0.295062	0.656	0.741	0A	LAGE3
HIF1A	0.00511415	0.294775	0.875	0.749	0A	HIF1A
MRPL52	0.00517616	-0.300728	0.531	0.753	0A	MRPL52
SEC63	0.00530574	0.334765	0.562	0.414	0A	SEC63
C8orf59	0.005353	-0.291453	0.656	0.812	0A	C8orf59
ATP5B	0.00535443	-0.275595	0.859	0.895	0A	ATP5B
PRPF4B	0.00547673	0.293034	0.938	0.828	0A	PRPF4B
TBCC	0.00547919	-0.300273	0.344	0.506	0A	TBCC
IFIT3	0.00548136	-0.348001	0.281	0.28	0A	IFIT3
ZDHHC17	0.00551734	0.335046	0.406	0.222	0A	ZDHHC17
CDKN1A	0.00554616	-0.264682	0.312	0.406	0A	CDKN1A
AP1M1	0.00556806	-0.317148	0.266	0.469	0A	AP1M1
C14orf2	0.00566073	-0.281192	0.844	0.929	0A	C14orf2
HDAC6	0.00572005	0.277085	0.516	0.289	0A	HDAC6
TNFRSF10A	0.00576907	0.325596	0.344	0.172	0A	TNFRSF10A
FXR1	0.00586225	0.289225	0.828	0.732	0A	FXR1
PLIN2	0.00593878	0.272537	0.641	0.561	0A	PLIN2
GIGYF2	0.00610054	0.347361	0.516	0.347	0A	GIGYF2
ANGPT1	0.00612503	0.343138	0.328	0.159	0A	ANGPT1
MYO1B	0.00612678	0.25676	0.422	0.272	0A	MYO1B
ARRDC3	0.00612947	0.289314	0.422	0.226	0A	ARRDC3
SYNE2	0.00622649	0.384372	0.375	0.213	0A	SYNE2
CPEB4	0.00624043	0.267711	0.469	0.243	0A	CPEB4
ZNHIT6	0.00625743	0.331461	0.406	0.276	0A	ZNHIT6
STAG2	0.00628156	0.301059	0.578	0.368	0A	STAG2
MARCKS	0.00629829	0.297399	0.891	0.766	0A	MARCKS
ACBD5	0.00634604	0.312535	0.453	0.247	0A	ACBD5
LIMA1	0.00640932	0.302827	0.422	0.305	0A	LIMA1
CST3	0.00641531	-0.29015	1	1	0A	CST3
STRBP	0.00641624	0.252299	0.297	0.134	0A	STRBP
EIF3K	0.00645435	-0.293773	0.719	0.845	0A	EIF3K
RECQL	0.00646923	0.278726	0.406	0.209	0A	RECQL
LRPAP1	0.00652951	-0.273947	0.688	0.849	0A	LRPAP1
RAN	0.00655484	-0.2981	0.828	0.929	0A	RAN
UBE2H	0.00663181	0.263147	0.578	0.372	0A	UBE2H
SLC5A3	0.00663979	0.412104	0.547	0.418	0A	SLC5A3
C11orf57	0.00668048	0.274399	0.406	0.201	0A	C11orf57
ZFC3H1	0.00671381	0.281662	0.438	0.213	0A	ZFC3H1
LMO7	0.00671961	0.297802	0.312	0.184	0A	LMO7
REST	0.0069013	0.32364	0.562	0.356	0A	REST
PSMD8	0.00691669	-0.274441	0.766	0.891	0A	PSMD8
DDX27	0.00705491	0.281175	0.672	0.586	0A	DDX27
NKX3-1	0.00709353	0.259076	0.266	0.142	0A	NKX3-1
COMMD6	0.0071028	-0.266217	0.672	0.845	0A	COMMD6
SEC31A	0.00714443	0.278226	0.844	0.661	0A	SEC31A
CTD-2354A18.1	0.00718998	0.321151	0.281	0.1	0A	CTD-2354A18.1
RAB5A	0.0072068	0.287455	0.562	0.414	0A	RAB5A
DNTTIP2	0.00721382	0.27011	0.703	0.556	0A	DNTTIP2
MLEC	0.00723792	0.28878	0.891	0.787	0A	MLEC
TAX1BP1	0.00726358	0.297376	0.891	0.841	0A	TAX1BP1
GABPB1-AS1	0.00737592	0.292344	0.281	0.117	0A	GABPB1-AS1
ARHGAP12	0.00748983	0.304221	0.547	0.351	0A	ARHGAP12
OPA1	0.00750926	0.257166	0.297	0.142	0A	OPA1
FER	0.00764386	0.29927	0.359	0.188	0A	FER
SNX3	0.00764513	-0.250951	0.578	0.732	0A	SNX3
RNF8	0.00764897	0.274511	0.672	0.481	0A	RNF8
CDC16	0.00777536	0.26836	0.391	0.213	0A	CDC16
UCHL5	0.00785653	0.272923	0.5	0.289	0A	UCHL5
VDAC2	0.00799473	-0.254776	0.656	0.845	0A	VDAC2
TMPO	0.00801995	0.331881	0.609	0.469	0A	TMPO
NIPBL	0.00809859	0.338721	0.562	0.356	0A	NIPBL
FRA10AC1	0.00810902	0.255323	0.5	0.385	0A	FRA10AC1
CSDE1	0.00816251	0.250339	0.969	0.895	0A	CSDE1
PDIA4	0.00827429	0.274847	0.875	0.707	0A	PDIA4
NARS	0.00837816	0.305216	0.719	0.556	0A	NARS
SETD2	0.00839053	0.285508	0.609	0.377	0A	SETD2
SOX4	0.00843524	0.314698	1	0.941	0A	SOX4
GOLGA3	0.00865521	0.256958	0.359	0.205	0A	GOLGA3
TUFM	0.0087592	-0.252792	0.578	0.711	0A	TUFM
REEP5	0.00875921	-0.283472	0.547	0.686	0A	REEP5
TIMM13	0.00880281	-0.280932	0.547	0.707	0A	TIMM13
MGST3	0.00880411	-0.27947	0.828	0.925	0A	MGST3
ARL6IP1	0.00884258	0.277674	0.812	0.603	0A	ARL6IP1
HIST1H2BK	0.0089608	-0.290384	0.766	0.904	0A	HIST1H2BK
HNRNPH3	0.00898867	0.255167	0.734	0.72	0A	HNRNPH3
XPC	0.0092132	0.255023	0.281	0.155	0A	XPC
KDELR2	0.00935969	-0.272066	0.469	0.628	0A	KDELR2
LAMTOR5	0.00936376	-0.270852	0.812	0.904	0A	LAMTOR5
STOML2	0.0094311	-0.258022	0.453	0.582	0A	STOML2
RBM41	0.00943792	0.280155	0.344	0.188	0A	RBM41
BRD9	0.0094569	0.272167	0.469	0.335	0A	BRD9
NDUFB7	0.00948948	-0.254153	0.875	0.95	0A	NDUFB7
ARPP19	0.00952687	0.260562	0.562	0.339	0A	ARPP19
PPFIA1	0.00990922	0.310165	0.562	0.36	0A	PPFIA1
TRNAU1AP	7.29254e-07	0.273897	0.271	0.213	0B	TRNAU1AP
C1orf131	2.10787e-06	0.307435	0.254	0.115	0B	C1orf131
RPL18A	4.51957e-06	-0.483832	0.237	0.557	0B	RPL18A
ROCK2	6.89274e-06	0.458767	0.458	0.25	0B	ROCK2
MALAT11	7.07422e-06	0.254792	1	1	0B	MALAT1
PSMC4	1.59946e-05	-0.456279	0.356	0.635	0B	PSMC4
TAF15	2.58202e-05	0.297009	0.475	0.451	0B	TAF15
TMEM18	3.47197e-05	0.298006	0.407	0.32	0B	TMEM18
TXNIP1	4.6646e-05	-0.579519	0.102	0.373	0B	TXNIP
GLTSCR2	6.31529e-05	-0.355163	0.186	0.504	0B	GLTSCR2
ISG20	7.592e-05	-0.3036	0.051	0.266	0B	ISG20
SEMA4D	7.83044e-05	0.297536	0.254	0.135	0B	SEMA4D
PRKCDBP	9.10271e-05	-0.417373	0.39	0.52	0B	PRKCDBP
CREB3	0.00010789	-0.4104	0.102	0.385	0B	CREB3
SLC9A3R2	0.000113711	-0.376976	0.492	0.684	0B	SLC9A3R2
CD97	0.000140058	-0.347313	0.22	0.402	0B	CD97
SNX2	0.000159071	0.385085	0.627	0.365	0B	SNX2
RPA3	0.000162138	-0.297945	0.271	0.434	0B	RPA3
LTN1	0.000170308	0.312921	0.288	0.143	0B	LTN1
PLOD1	0.000190264	-0.334044	0.407	0.578	0B	PLOD1
AKR1C1	0.000202058	-0.396187	0.356	0.373	0B	AKR1C1
CHRAC1	0.000214145	-0.377655	0.22	0.512	0B	CHRAC1
IFIT31	0.000232067	0.67902	0.373	0.258	0B	IFIT3
KEAP1	0.00034604	-0.348704	0.186	0.414	0B	KEAP1
XRN2	0.000370854	0.360285	0.898	0.779	0B	XRN2
ITCH	0.000403882	0.405164	0.475	0.25	0B	ITCH
HMGA1	0.000408785	-0.630963	0.695	0.82	0B	HMGA1
SCAMP3	0.0004925	-0.300926	0.39	0.619	0B	SCAMP3
PSMB6	0.000520358	-0.312008	0.881	0.975	0B	PSMB6
UBA2	0.00052251	-0.252753	0.119	0.332	0B	UBA2
S100A3	0.000573432	-0.265841	0.254	0.414	0B	S100A3
TRIM44	0.000774662	0.28048	0.458	0.34	0B	TRIM44
MAEA	0.000794707	-0.286515	0.203	0.402	0B	MAEA
SMARCA51	0.000853931	0.306187	0.864	0.611	0B	SMARCA5
RPL10	0.000974991	-0.338716	0.831	0.939	0B	RPL10
PAPOLA	0.00100093	0.364153	0.847	0.676	0B	PAPOLA
MRPS33	0.00101279	-0.291996	0.305	0.463	0B	MRPS33
ZNF354A	0.00116898	0.326458	0.288	0.156	0B	ZNF354A
LOXL2	0.00121815	-0.369395	0.203	0.443	0B	LOXL2
CAPN2	0.0012658	-0.352196	0.492	0.754	0B	CAPN2
HNRNPA1	0.00130839	-0.275502	0.831	0.963	0B	HNRNPA1
ACTB	0.00150275	-0.294138	0.983	0.959	0B	ACTB
ERI3	0.00154111	-0.285058	0.186	0.389	0B	ERI3
COPS6	0.0015988	-0.334497	0.407	0.586	0B	COPS6
SLC39A1	0.00174601	-0.267339	0.373	0.508	0B	SLC39A1
SLC43A3	0.00178176	-0.325515	0.271	0.471	0B	SLC43A3
CD320	0.00190269	-0.340606	0.458	0.721	0B	CD320
CCDC501	0.00190655	0.300594	0.814	0.619	0B	CCDC50
FARSA	0.00202969	-0.294717	0.305	0.541	0B	FARSA
TTC37	0.00210412	0.327569	0.492	0.348	0B	TTC37
SYNRG1	0.00210794	0.285139	0.39	0.234	0B	SYNRG
YIPF6	0.00211052	0.257398	0.542	0.488	0B	YIPF6
TSR1	0.00211571	0.347482	0.508	0.369	0B	TSR1
CKS2	0.00214728	-0.486004	0.475	0.623	0B	CKS2
OGFR	0.00243339	-0.298391	0.22	0.402	0B	OGFR
C19orf33	0.00253863	-0.350085	0.576	0.648	0B	C19orf33
CCDC43	0.00274654	0.310536	0.441	0.246	0B	CCDC43
SERTAD3	0.00304225	-0.266463	0.085	0.295	0B	SERTAD3
PPP6C	0.00307707	-0.330494	0.186	0.43	0B	PPP6C
CHMP1A	0.00335386	-0.318663	0.237	0.447	0B	CHMP1A
AP2S11	0.00337176	-0.260093	0.763	0.922	0B	AP2S1
EIF3A1	0.00339587	0.271386	0.898	0.844	0B	EIF3A
GGH	0.00361927	-0.33912	0.271	0.439	0B	GGH
C15orf48	0.00365644	-0.372298	0.339	0.434	0B	C15orf48
CFH1	0.00368405	0.331027	0.661	0.434	0B	CFH
AGPAT2	0.00409605	-0.267485	0.153	0.361	0B	AGPAT2
TPI1	0.00414608	-0.311663	0.983	0.996	0B	TPI1
TCEAL3	0.00435221	0.268174	0.576	0.5	0B	TCEAL3
MFSD2B1	0.00436911	-0.317939	0.119	0.311	0B	MFSD2B
SIL1	0.00441572	-0.253839	0.169	0.34	0B	SIL1
SELM	0.00450999	0.303293	0.678	0.447	0B	SELM
G0S2	0.00460116	-0.411788	0.271	0.352	0B	G0S2
CDKN2D	0.00504698	-0.274694	0.119	0.258	0B	CDKN2D
PHF20L1	0.0055786	0.316859	0.78	0.59	0B	PHF20L1
AKAP11	0.00584736	0.268502	0.271	0.18	0B	AKAP11
MIA3	0.00631021	0.329546	0.593	0.402	0B	MIA3
PPIA	0.00636759	-0.28236	0.831	0.91	0B	PPIA
ACTN4	0.00638061	-0.286429	0.458	0.684	0B	ACTN4
FAM13B	0.00668859	0.331806	0.508	0.303	0B	FAM13B
TNFRSF11B	0.00719178	0.428274	0.458	0.23	0B	TNFRSF11B
CLIC1	0.00739502	-0.275762	0.915	0.939	0B	CLIC1
NCBP2-AS2	0.00756875	-0.285091	0.22	0.41	0B	NCBP2-AS2
ACIN11	0.00850602	0.26355	0.898	0.725	0B	ACIN1
STOML21	0.00862779	-0.311224	0.373	0.598	0B	STOML2
HLA-G	0.00866386	-0.298984	0.203	0.398	0B	HLA-G
TNPO2	0.00880282	-0.250812	0.136	0.32	0B	TNPO2
LAMP2	0.00919396	-0.277338	0.695	0.844	0B	LAMP2
SAT1	0.00923158	0.400496	0.932	0.893	0B	SAT1
USP33	0.00947111	0.279952	0.424	0.279	0B	USP33
HPCAL1	0.00991232	-0.306733	0.797	0.865	0B	HPCAL1
TPI11	1.09559e-15	0.530526	1	0.991	1	TPI1
LDHA	1.49731e-11	0.482161	1	1	1	LDHA
ALDOA	5.42686e-11	0.420916	1	0.991	1	ALDOA
SLC16A3	1.41037e-10	0.599766	0.945	0.883	1	SLC16A3
BANF1	6.43088e-10	0.513791	0.918	0.713	1	BANF1
HIST1H4C1	1.72712e-09	-0.904891	0.397	0.77	1	HIST1H4C
PGAM1	1.79383e-09	0.498076	0.781	0.439	1	PGAM1
B4GALT1	4.58858e-09	0.479039	0.575	0.265	1	B4GALT1
PKM	4.91184e-09	0.375306	1	1	1	PKM
EDARADD	1.79902e-08	0.501441	0.685	0.352	1	EDARADD
GAPDH	1.89503e-08	0.302726	1	1	1	GAPDH
RPL101	2.9903e-08	0.45647	1	0.891	1	RPL10
TXNIP2	4.31966e-08	0.564538	0.616	0.226	1	TXNIP
DUSP4	1.00233e-07	0.395761	0.986	0.93	1	DUSP4
ANGPTL4	1.23372e-07	0.504981	0.452	0.13	1	ANGPTL4
PGK1	1.27419e-07	0.474955	1	0.991	1	PGK1
STC1	5.02845e-07	0.645619	0.822	0.522	1	STC1
IFI30	6.43323e-07	-0.393085	0.288	0.457	1	IFI30
PFKL	8.79953e-07	0.385862	0.658	0.304	1	PFKL
ACTB1	1.1024e-06	0.410438	0.973	0.961	1	ACTB
MATR31	1.15073e-06	-0.425121	0.836	0.865	1	MATR3
EIF3A2	1.94367e-06	-0.407543	0.822	0.865	1	EIF3A
BOD1L11	2.0878e-06	-0.337927	0.356	0.409	1	BOD1L1
CTNNB1	2.77155e-06	0.496366	0.918	0.778	1	CTNNB1
RPL3	3.05756e-06	0.346327	1	0.9	1	RPL3
TFPI2	3.34366e-06	-0.51932	0.205	0.278	1	TFPI2
PSAP1	3.55691e-06	0.269099	1	0.991	1	PSAP
PVRL2	4.7065e-06	0.415229	0.74	0.422	1	PVRL2
CCDC502	5.0135e-06	-0.461486	0.452	0.722	1	CCDC50
HNRNPA11	6.71076e-06	0.274676	0.986	0.922	1	HNRNPA1
PFKP	7.91406e-06	0.435112	0.603	0.383	1	PFKP
LGALS3BP	8.96855e-06	0.387263	0.986	0.93	1	LGALS3BP
STT3A	9.94486e-06	0.380161	0.685	0.361	1	STT3A
NPC21	1.00708e-05	-0.346754	0.973	1	1	NPC2
LOXL21	1.07848e-05	0.388589	0.644	0.317	1	LOXL2
CTTN	1.10088e-05	0.384838	0.781	0.591	1	CTTN
ZNHIT61	1.19711e-05	-0.364884	0.192	0.339	1	ZNHIT6
RAI14	1.70844e-05	-0.424775	0.205	0.465	1	RAI14
TAGLN2	1.73053e-05	0.341479	0.973	0.83	1	TAGLN2
SUMO2	1.78185e-05	0.328131	0.973	0.926	1	SUMO2
KLC2	1.86687e-05	0.348558	0.562	0.248	1	KLC2
ITGB11	1.92001e-05	-0.487547	0.89	0.943	1	ITGB1
NOL7	2.13374e-05	-0.345602	0.836	0.878	1	NOL7
C6orf621	2.26051e-05	0.43447	0.822	0.63	1	C6orf62
IL6ST1	2.26537e-05	-0.404916	0.384	0.613	1	IL6ST
GPX31	2.35642e-05	0.358757	0.616	0.417	1	GPX3
DST1	2.42786e-05	-0.599727	0.452	0.652	1	DST
ARPC51	2.93198e-05	-0.380368	0.849	0.891	1	ARPC5
CLDND1	3.29695e-05	0.261912	0.74	0.713	1	CLDND1
RPSAP58	3.61731e-05	0.317567	0.329	0.096	1	RPSAP58
MESDC2	3.87066e-05	-0.38571	0.658	0.761	1	MESDC2
COPB1	4.48704e-05	-0.290225	0.685	0.739	1	COPB1
SAA2	4.56329e-05	0.656427	0.932	0.861	1	SAA2
EIF4EBP2	4.68569e-05	0.322332	0.507	0.217	1	EIF4EBP2
CERS2	5.1013e-05	0.277226	0.575	0.326	1	CERS2
PLOD11	5.19654e-05	0.364146	0.753	0.478	1	PLOD1
BMF	5.37242e-05	0.307187	0.342	0.191	1	BMF
TM9SF31	5.48227e-05	-0.262007	0.589	0.648	1	TM9SF3
RPSA	5.74609e-05	0.342423	0.973	0.843	1	RPSA
ERO1L	5.92937e-05	0.31551	0.548	0.439	1	ERO1L
CSNK1A1	6.18145e-05	-0.348135	0.192	0.487	1	CSNK1A1
AFF41	6.47816e-05	-0.471224	0.247	0.504	1	AFF4
FNBP1L1	6.74417e-05	-0.43492	0.329	0.5	1	FNBP1L
PNN1	7.0752e-05	-0.294538	0.795	0.77	1	PNN
GTF2F11	7.59394e-05	-0.250347	0.562	0.6	1	GTF2F1
CDC5L1	9.47856e-05	-0.385758	0.534	0.687	1	CDC5L
MRPS15	9.61701e-05	-0.289105	0.425	0.517	1	MRPS15
CHD81	9.73791e-05	-0.287821	0.219	0.365	1	CHD8
BIRC31	0.000106215	-0.417864	0.219	0.317	1	BIRC3
SLC38A2	0.000108013	0.342541	0.863	0.678	1	SLC38A2
RER1	0.000111884	-0.265504	0.397	0.509	1	RER1
SF3B11	0.000113609	-0.260872	0.699	0.73	1	SF3B1
TAPBP	0.00011404	0.388928	0.808	0.639	1	TAPBP
ALKBH5	0.000122601	0.368436	0.534	0.291	1	ALKBH5
PAK21	0.000123038	-0.375765	0.288	0.509	1	PAK2
UBBP4	0.000139407	0.299271	0.548	0.374	1	UBBP4
AKR1C3	0.000139436	0.410512	0.959	0.9	1	AKR1C3
GPR107	0.000143005	0.296987	0.452	0.196	1	GPR107
ALDH18A1	0.000148179	0.292638	0.329	0.143	1	ALDH18A1
ARPC4	0.000150722	0.341825	0.726	0.561	1	ARPC4
IFITM3	0.000153059	0.359999	1	0.987	1	IFITM3
RBM251	0.000169075	-0.392547	0.63	0.813	1	RBM25
ENO1	0.000169422	0.28262	1	1	1	ENO1
ARHGAP121	0.000174054	-0.276628	0.288	0.426	1	ARHGAP12
CTC-425F1.4	0.000187799	0.491314	0.849	0.622	1	CTC-425F1.4
CXXC5	0.000190266	0.394289	0.534	0.317	1	CXXC5
IFIT32	0.000197688	-0.441236	0.205	0.304	1	IFIT3
DVL1	0.000200079	0.335837	0.589	0.339	1	DVL1
TUFM1	0.000201779	0.304573	0.849	0.63	1	TUFM
NCL1	0.00020252	-0.361222	0.863	0.952	1	NCL
ZRANB21	0.000213606	-0.404658	0.493	0.696	1	ZRANB2
ZNF580	0.000215913	0.250265	0.384	0.265	1	ZNF580
GALNT71	0.00024271	-0.334587	0.164	0.326	1	GALNT7
SERPINA1	0.000245721	0.451888	0.521	0.296	1	SERPINA1
CRIP2	0.000256878	0.260068	0.37	0.278	1	CRIP2
UBE2L6	0.000259685	0.30524	0.411	0.222	1	UBE2L6
HNRNPH1	0.0002619	0.374444	0.808	0.748	1	HNRNPH1
SRSF6	0.000281981	0.275808	0.726	0.596	1	SRSF6
PAM	0.000293205	0.373679	0.63	0.383	1	PAM
S100A131	0.000294364	-0.31768	0.836	0.852	1	S100A13
P4HB	0.000321738	0.272302	0.986	0.97	1	P4HB
PCM11	0.000325212	-0.348563	0.26	0.396	1	PCM1
ZNF6381	0.000327533	-0.366472	0.329	0.478	1	ZNF638
SNHG16	0.000349898	0.264879	0.603	0.443	1	SNHG16
HSPA1B	0.000377542	0.327542	0.603	0.352	1	HSPA1B
SHISA2	0.000400822	0.409545	0.493	0.257	1	SHISA2
ARHGAP29	0.000408062	-0.329239	0.26	0.417	1	ARHGAP29
SPAG9	0.000410932	-0.314421	0.288	0.448	1	SPAG9
GNPDA1	0.000427121	-0.320877	0.315	0.474	1	GNPDA1
RPS3A	0.00051769	0.308989	0.712	0.565	1	RPS3A
OGFR1	0.000523142	0.292648	0.575	0.3	1	OGFR
GTF2H5	0.000556742	-0.318972	0.397	0.509	1	GTF2H5
SREBF1	0.00055842	0.253825	0.521	0.261	1	SREBF1
CTSD1	0.000595562	0.271594	0.986	1	1	CTSD
GSPT11	0.000645627	-0.344018	0.384	0.53	1	GSPT1
CECR5	0.000651154	0.301234	0.452	0.239	1	CECR5
HSPA8	0.00065612	0.267268	1	0.948	1	HSPA8
SLC25A37	0.000662605	0.32344	0.932	0.843	1	SLC25A37
TGIF1	0.000681732	0.293226	0.507	0.352	1	TGIF1
PNPLA6	0.000690154	0.273603	0.411	0.213	1	PNPLA6
1971-09-01	0.000692072	-0.33198	0.712	0.761	1	2007-09-01
TPBG	0.000699434	0.30167	0.507	0.4	1	TPBG
HSPBP1	0.000744914	0.28857	0.548	0.348	1	HSPBP1
PEG101	0.000746202	-0.415863	0.055	0.252	1	PEG10
HTATSF11	0.0008686	-0.355914	0.466	0.67	1	HTATSF1
MAP41	0.000870508	-0.365497	0.342	0.561	1	MAP4
KIAA1430	0.000870644	-0.354042	0.123	0.357	1	KIAA1430
RAD211	0.000886601	-0.392451	0.712	0.843	1	RAD21
NACA2	0.000905296	0.313905	0.548	0.343	1	NACA2
C1R	0.000933168	0.331661	0.548	0.326	1	C1R
TPM41	0.00100496	-0.305169	0.945	0.978	1	TPM4
P4HA2	0.00101686	0.311179	0.548	0.361	1	P4HA2
LMAN2	0.0010308	0.296019	0.836	0.622	1	LMAN2
GPI	0.00104188	0.316908	0.74	0.583	1	GPI
C4orf3	0.00105562	0.304847	0.959	0.865	1	C4orf3
GBE1	0.00105885	0.352753	0.534	0.326	1	GBE1
CYR61	0.00109202	-0.661738	0.178	0.309	1	CYR61
TMED2	0.00115877	0.320662	0.863	0.696	1	TMED2
GPSM3	0.00116731	0.252082	0.411	0.235	1	GPSM3
MMP1	0.00121676	-0.647001	0.425	0.626	1	MMP1
SAT11	0.00122221	-0.520285	0.849	0.917	1	SAT1
POLR1D	0.00129934	-0.253026	0.329	0.426	1	POLR1D
TERF2IP	0.0013094	-0.274613	0.466	0.561	1	TERF2IP
ACSL41	0.00133263	-0.384941	0.356	0.543	1	ACSL4
TTC11	0.00137702	-0.327229	0.699	0.804	1	TTC1
HNRNPU1	0.00150893	-0.313348	0.918	0.909	1	HNRNPU
DDIT4	0.00161687	0.374597	0.836	0.726	1	DDIT4
RNF115	0.00182749	-0.327793	0.219	0.422	1	RNF115
ABCF11	0.00200972	-0.319279	0.795	0.904	1	ABCF1
MRPL28	0.00210698	0.293161	0.575	0.422	1	MRPL28
SLC25A241	0.00212836	-0.318452	0.219	0.457	1	SLC25A24
VPS26A	0.00232845	-0.292393	0.616	0.7	1	VPS26A
DDX24	0.00236992	-0.296021	0.822	0.917	1	DDX24
SLC39A11	0.00238857	0.270527	0.644	0.43	1	SLC39A1
ITGA6	0.00247797	-0.279964	0.164	0.365	1	ITGA6
MIF1	0.00248507	0.284339	0.849	0.704	1	MIF
NFIC	0.00249815	0.272479	0.493	0.365	1	NFIC
CLINT11	0.00250716	-0.298462	0.397	0.535	1	CLINT1
NNMT	0.00267658	0.305207	0.425	0.2	1	NNMT
CAMLG	0.00267958	-0.296835	0.397	0.626	1	CAMLG
UACA1	0.0027016	-0.357788	0.233	0.383	1	UACA
ADRM1	0.00280391	0.254727	0.795	0.643	1	ADRM1
PDCL3	0.00283455	-0.311948	0.644	0.77	1	PDCL3
CFH2	0.00287823	-0.298069	0.425	0.496	1	CFH
UBE2K1	0.00290697	-0.330674	0.466	0.678	1	UBE2K
TSC22D4	0.00308662	0.334539	0.562	0.352	1	TSC22D4
CLPTM1L	0.00315268	0.279287	0.836	0.704	1	CLPTM1L
SNW1	0.00316724	-0.289903	0.466	0.604	1	SNW1
ZFR1	0.00331064	-0.328226	0.507	0.635	1	ZFR
CDK10	0.00334065	0.272462	0.37	0.2	1	CDK10
RBM28	0.00344291	-0.291225	0.151	0.326	1	RBM28
MAT2A	0.00347366	0.272467	0.521	0.357	1	MAT2A
PPP6C1	0.00351863	0.252829	0.493	0.348	1	PPP6C
SNRPF	0.00356723	-0.299648	0.712	0.822	1	SNRPF
UBE2Q11	0.0035821	-0.297543	0.466	0.591	1	UBE2Q1
SEC31B	0.00362441	0.262769	0.644	0.4	1	SEC31B
ENO2	0.00365581	0.310696	0.685	0.461	1	ENO2
GALNS	0.00367147	0.25484	0.288	0.139	1	GALNS
CCNI	0.00369282	0.268599	0.945	0.935	1	CCNI
SYNGR2	0.00375877	0.259267	0.767	0.704	1	SYNGR2
PPIG1	0.00379692	-0.258292	0.452	0.504	1	PPIG
BABAM1	0.00386181	0.278265	0.822	0.687	1	BABAM1
MYH9	0.00394888	0.287839	0.658	0.457	1	MYH9
FAM127B1	0.00398661	0.26546	0.767	0.613	1	FAM127B
CD99L2	0.00413156	0.301207	0.658	0.474	1	CD99L2
ADAM8	0.00416702	0.308717	0.452	0.265	1	ADAM8
GOLGB11	0.00423134	-0.366158	0.616	0.726	1	GOLGB1
ZNF76	0.00427608	0.25651	0.425	0.27	1	ZNF76
NQO1	0.00434846	0.272756	0.986	0.93	1	NQO1
CCT6A	0.00465156	-0.281583	0.781	0.87	1	CCT6A
LAMB2	0.00493703	0.28697	0.534	0.357	1	LAMB2
UBC	0.00507663	0.285484	0.973	0.926	1	UBC
MED24	0.0053374	0.25199	0.37	0.209	1	MED24
NIN1	0.00535033	-0.300515	0.192	0.383	1	NIN
ABRACL	0.0053839	-0.267162	0.575	0.63	1	ABRACL
AXL	0.00546914	0.287713	0.534	0.383	1	AXL
TMPO1	0.00551212	-0.27271	0.438	0.517	1	TMPO
BSG	0.00559936	0.280474	0.74	0.578	1	BSG
SMARCA52	0.00574019	-0.340801	0.521	0.704	1	SMARCA5
SPEN	0.00599108	-0.291555	0.219	0.335	1	SPEN
SFPQ1	0.00608779	-0.306393	0.562	0.713	1	SFPQ
RNF5	0.00621577	0.269816	0.904	0.83	1	RNF5
ACBD51	0.00635466	-0.300287	0.178	0.326	1	ACBD5
PHF31	0.00637145	-0.345823	0.438	0.622	1	PHF3
REST1	0.00650878	-0.294871	0.288	0.435	1	REST
EZR	0.00657337	-0.302483	0.452	0.604	1	EZR
ARPC5L	0.00657348	-0.294395	0.548	0.687	1	ARPC5L
SMIM4	0.00670052	-0.275203	0.219	0.37	1	SMIM4
LGALS8	0.00701746	-0.312582	0.315	0.491	1	LGALS8
ACIN12	0.00706343	-0.270613	0.726	0.77	1	ACIN1
PLCG1	0.00712089	0.276461	0.521	0.343	1	PLCG1
BAX	0.00720137	0.251986	0.767	0.639	1	BAX
SDC4	0.00738662	0.356204	0.589	0.417	1	SDC4
ROCK21	0.00741532	-0.27732	0.205	0.317	1	ROCK2
RANBP9	0.00742226	-0.269182	0.151	0.343	1	RANBP9
ICAM1	0.00744877	0.340915	0.877	0.87	1	ICAM1
TSC22D1	0.00762376	0.290728	0.877	0.835	1	TSC22D1
VSTM2L1	0.00778821	0.299915	0.397	0.217	1	VSTM2L
TEAD11	0.00791479	-0.281297	0.233	0.352	1	TEAD1
IGFBP4	0.00821743	0.251438	1	0.996	1	IGFBP4
PSMC41	0.00827329	0.264699	0.712	0.539	1	PSMC4
ING2	0.00835853	-0.306614	0.274	0.452	1	ING2
FLOT1	0.00870609	0.285799	0.726	0.557	1	FLOT1
PTPN13	0.00903257	-0.306412	0.479	0.687	1	PTPN1
CHML1	0.00910757	-0.314656	0.151	0.317	1	CHML
AKAP131	0.00927958	-0.298656	0.137	0.309	1	AKAP13
TFAP2C	0.00949101	0.333538	0.575	0.413	1	TFAP2C
MT1X	0.00990748	0.396109	0.795	0.704	1	MT1X
MMP141	0.00995816	0.261826	0.767	0.565	1	MMP14
SNHG161	8.35024e-10	-0.298853	0.323	0.523	2	SNHG16
APLP21	4.29415e-09	-0.599439	0.887	0.983	2	APLP2
MIA31	2.42119e-08	-0.449389	0.258	0.485	2	MIA3
ANKRD111	2.89079e-08	-0.468206	0.21	0.461	2	ANKRD11
UACA2	6.32369e-08	-0.28592	0.258	0.369	2	UACA
EPRS	1.14246e-07	-0.34302	0.355	0.556	2	EPRS
RNF213	1.18625e-07	-0.371952	0.161	0.407	2	RNF213
MIF2	1.43834e-07	-0.533332	0.532	0.793	2	MIF
ASXL11	2.71097e-07	-0.339386	0.194	0.456	2	ASXL1
WDR43	3.04496e-07	-0.281011	0.161	0.365	2	WDR43
UGCG	4.66616e-07	-0.363203	0.371	0.502	2	UGCG
NPC22	7.51201e-07	0.38131	1	0.992	2	NPC2
CHD82	9.74224e-07	-0.417013	0.113	0.386	2	CHD8
TXNIP3	1.17468e-06	-0.623443	0.065	0.386	2	TXNIP
DST2	1.47827e-06	-0.558076	0.468	0.639	2	DST
GON4L	1.48744e-06	-0.326608	0.145	0.365	2	GON4L
LSM14A	1.58718e-06	-0.349712	0.194	0.477	2	LSM14A
BAZ1B1	1.99852e-06	-0.375134	0.145	0.373	2	BAZ1B
RBM261	2.34775e-06	-0.336459	0.145	0.369	2	RBM26
STK4	2.83647e-06	-0.308836	0.194	0.402	2	STK4
SYNCRIP1	2.91527e-06	-0.410159	0.387	0.651	2	SYNCRIP
PRPF38B1	3.18763e-06	-0.456986	0.323	0.568	2	PRPF38B
NFIC1	3.49693e-06	-0.38709	0.177	0.452	2	NFIC
PARP1	3.8178e-06	-0.277287	0.403	0.523	2	PARP1
PRRC2C1	4.58176e-06	-0.551318	0.565	0.813	2	PRRC2C
DDX271	4.90788e-06	-0.435289	0.355	0.668	2	DDX27
C6orf622	5.07226e-06	-0.478957	0.468	0.73	2	C6orf62
UBE3A1	5.11971e-06	-0.433023	0.194	0.519	2	UBE3A
NFE2L11	9.00856e-06	-0.487482	0.371	0.672	2	NFE2L1
HMGA11	1.22316e-05	-0.489275	0.774	0.801	2	HMGA1
RPL37A1	1.22458e-05	0.258522	1	1	2	RPL37A
SNHG51	1.30655e-05	0.307464	1	0.942	2	SNHG5
RPS4X1	1.32606e-05	0.272504	1	1	2	RPS4X
BRD3	1.37655e-05	-0.28388	0.194	0.39	2	BRD3
SOCS41	1.42337e-05	-0.310932	0.065	0.282	2	SOCS4
PTPRM	1.48994e-05	-0.273352	0.097	0.299	2	PTPRM
DFFA	1.60152e-05	-0.301985	0.194	0.386	2	DFFA
CEBPZ	1.62105e-05	-0.361249	0.194	0.423	2	CEBPZ
ITGB12	1.64938e-05	-0.522142	0.887	0.942	2	ITGB1
ZNF148	1.72779e-05	-0.339546	0.097	0.324	2	ZNF148
C6orf106	2.08993e-05	-0.380062	0.113	0.361	2	C6orf106
UBE2H1	2.84957e-05	-0.4133	0.161	0.481	2	UBE2H
PIK3C3	2.90539e-05	-0.322018	0.113	0.349	2	PIK3C3
TNFAIP21	3.24496e-05	-0.258857	0.129	0.282	2	TNFAIP2
ZMYND81	3.56182e-05	-0.491293	0.613	0.826	2	ZMYND8
SPCS3	3.95708e-05	-0.363665	0.387	0.643	2	SPCS3
ATP6V0E11	3.97432e-05	0.30307	1	0.963	2	ATP6V0E1
ELF2	4.02248e-05	-0.262871	0.097	0.282	2	ELF2
IWS1	4.12246e-05	-0.261645	0.145	0.336	2	IWS1
BPTF1	4.32716e-05	-0.451789	0.306	0.581	2	BPTF
BNIP31	4.67127e-05	-0.462112	0.484	0.743	2	BNIP3
GTF2F12	4.69822e-05	-0.427115	0.339	0.656	2	GTF2F1
FTSJ31	5.21411e-05	-0.35057	0.258	0.498	2	FTSJ3
CANX1	5.39461e-05	-0.387316	0.919	0.971	2	CANX
ITGA11	5.66488e-05	-0.332366	0.323	0.506	2	ITGA1
SP100	5.9063e-05	-0.281547	0.226	0.432	2	SP100
CDC42BPA1	5.91176e-05	-0.415575	0.323	0.523	2	CDC42BPA
JMJD1C	6.07006e-05	-0.340318	0.145	0.336	2	JMJD1C
CPSF21	6.07967e-05	-0.327265	0.113	0.336	2	CPSF2
UBTF1	6.213e-05	-0.303597	0.258	0.436	2	UBTF
SRSF41	6.90246e-05	-0.385178	0.419	0.705	2	SRSF4
MBNL1	7.00021e-05	-0.312427	0.161	0.423	2	MBNL1
ITGA2	7.51472e-05	-0.481977	0.226	0.502	2	ITGA2
PPP1R12A1	8.22903e-05	-0.336586	0.435	0.635	2	PPP1R12A
ACIN13	8.381e-05	-0.381354	0.629	0.793	2	ACIN1
LPIN2	8.56077e-05	-0.264194	0.065	0.282	2	LPIN2
RPL7L1	8.85181e-05	-0.341479	0.694	0.913	2	RPL7L1
BOLA3	8.99593e-05	0.344628	0.548	0.473	2	BOLA3
HEXIM1	9.01788e-05	-0.344682	0.5	0.734	2	HEXIM1
PRKDC1	9.30632e-05	-0.265684	0.129	0.307	2	PRKDC
TTC371	9.50061e-05	-0.288006	0.242	0.411	2	TTC37
SMARCA11	0.000100803	-0.367073	0.371	0.552	2	SMARCA1
BOD1L12	0.000104327	-0.453983	0.226	0.44	2	BOD1L1
HMGXB31	0.000105737	-0.274532	0.048	0.282	2	HMGXB3
STC11	0.000107722	-0.578539	0.387	0.647	2	STC1
B4GALT11	0.000111803	-0.267278	0.194	0.378	2	B4GALT1
NUFIP21	0.00011295	-0.33218	0.161	0.378	2	NUFIP2
ARHGAP51	0.000115075	-0.329636	0.468	0.647	2	ARHGAP5
SUPT5H1	0.000117492	-0.324995	0.355	0.672	2	SUPT5H
ITGA3	0.000126017	-0.266499	0.258	0.481	2	ITGA3
NIN2	0.000128879	-0.321411	0.161	0.382	2	NIN
BCAS2	0.000132465	-0.283081	0.339	0.585	2	BCAS2
SLU71	0.00014131	-0.364984	0.419	0.689	2	SLU7
PCYOX1	0.000142956	-0.377294	0.306	0.577	2	PCYOX1
ADIRF	0.000146641	-0.251264	0.113	0.299	2	ADIRF
S100A132	0.000166042	0.361266	0.952	0.822	2	S100A13
KIAA02321	0.000169657	-0.364364	0.161	0.436	2	KIAA0232
NRD11	0.000199995	-0.36105	0.403	0.676	2	NRD1
PRPF39	0.000202475	-0.259047	0.194	0.369	2	PRPF39
DHX401	0.000203682	-0.250603	0.081	0.311	2	DHX40
SPTY2D1	0.000214954	-0.27848	0.065	0.261	2	SPTY2D1
MAP4K41	0.000226018	-0.327756	0.145	0.365	2	MAP4K4
SF3A3	0.000227108	-0.348246	0.226	0.477	2	SF3A3
NAP1L41	0.000250183	-0.302041	0.371	0.651	2	NAP1L4
OS91	0.000251062	-0.308087	0.435	0.685	2	OS9
PDIA31	0.000262304	-0.412463	0.839	0.929	2	PDIA3
ZNF6382	0.000272568	-0.39339	0.242	0.494	2	ZNF638
CFH3	0.000275162	-0.417011	0.339	0.515	2	CFH
SREK11	0.000284522	-0.354091	0.452	0.668	2	SREK1
AXL1	0.000298689	-0.379717	0.21	0.473	2	AXL
ACTB2	0.000326119	-0.333719	0.887	0.983	2	ACTB
BCAT1	0.000329324	-0.281114	0.097	0.257	2	BCAT1
LAS1L	0.000331883	-0.267152	0.081	0.286	2	LAS1L
PTMS1	0.000351139	-0.358139	0.355	0.606	2	PTMS
HNRNPC1	0.000352782	-0.330119	0.79	0.942	2	HNRNPC
EEF1A11	0.000358258	-0.328002	0.339	0.564	2	EEF1A1
HNRNPU2	0.000359473	-0.405705	0.823	0.934	2	HNRNPU
ESCO11	0.000381745	-0.311621	0.161	0.407	2	ESCO1
GATAD2B	0.00038305	-0.289417	0.081	0.29	2	GATAD2B
SLC5A31	0.000386819	-0.355421	0.355	0.469	2	SLC5A3
ODF2L1	0.000400382	-0.37433	0.371	0.668	2	ODF2L
SNRPD21	0.000407665	0.274299	0.984	0.979	2	SNRPD2
MEF2A1	0.000414218	-0.339172	0.177	0.456	2	MEF2A
SMARCC2	0.000415573	-0.332675	0.048	0.266	2	SMARCC2
YES11	0.000419223	-0.256272	0.161	0.34	2	YES1
U2SURP	0.000430278	-0.306501	0.29	0.456	2	U2SURP
RPL18A1	0.000443287	-0.273394	0.339	0.535	2	RPL18A
NKTR1	0.000446553	-0.385192	0.403	0.656	2	NKTR
MAPKAPK5	0.000457092	0.255835	0.274	0.116	2	MAPKAPK5
KMT2A1	0.000492424	-0.449922	0.339	0.531	2	KMT2A
FNBP1L2	0.000498964	-0.311332	0.371	0.481	2	FNBP1L
SMURF2	0.000505146	-0.317388	0.226	0.473	2	SMURF2
MGST31	0.000505308	0.333428	0.952	0.892	2	MGST3
ARHGEF12	0.000506058	-0.259039	0.097	0.311	2	ARHGEF12
MAGI11	0.000508505	-0.251451	0.177	0.344	2	MAGI1
WIPF2	0.000527518	-0.298159	0.194	0.369	2	WIPF2
RIOK31	0.00054049	-0.282201	0.226	0.481	2	RIOK3
STAG21	0.000559466	-0.295581	0.194	0.469	2	STAG2
BZW1	0.000562962	-0.312681	0.177	0.448	2	BZW1
EXOC5	0.00056561	-0.250775	0.226	0.481	2	EXOC5
UBBP41	0.000568857	-0.286051	0.242	0.461	2	UBBP4
KDM5B1	0.000607042	-0.33976	0.226	0.448	2	KDM5B
FIP1L1	0.000620035	-0.303231	0.194	0.423	2	FIP1L1
SNX9	0.000631107	-0.300717	0.194	0.444	2	SNX9
COMMD61	0.000631629	0.279458	0.839	0.801	2	COMMD6
PTP4A2	0.000638163	-0.281935	0.5	0.676	2	PTP4A2
ROCK22	0.000651097	-0.269174	0.177	0.32	2	ROCK2
PAICS	0.000658103	-0.318114	0.274	0.556	2	PAICS
IPO71	0.000700766	-0.26616	0.29	0.539	2	IPO7
BRD81	0.000753779	-0.360086	0.387	0.643	2	BRD8
MAP4K51	0.000786288	-0.259365	0.161	0.411	2	MAP4K5
AK41	0.000801686	-0.349151	0.065	0.29	2	AK4
NDUFB2	0.000821476	0.308327	0.935	0.913	2	NDUFB2
CLCN31	0.000847584	-0.307668	0.145	0.344	2	CLCN3
DDX17	0.000857699	-0.250782	0.161	0.394	2	DDX17
CST31	0.00086342	0.305547	1	1	2	CST3
MACF11	0.000888402	-0.352423	0.29	0.456	2	MACF1
NREP	0.000891164	-0.368972	0.226	0.456	2	NREP
HLA-DRA	0.000925178	0.304691	0.887	0.876	2	HLA-DRA
TAOK11	0.000926867	-0.289465	0.113	0.353	2	TAOK1
JARID2	0.000940693	-0.257951	0.113	0.324	2	JARID2
PTPN121	0.000956349	-0.292187	0.129	0.365	2	PTPN12
ZBTB381	0.00101862	-0.255355	0.274	0.411	2	ZBTB38
ATRX1	0.00102024	-0.402469	0.71	0.822	2	ATRX
PDAP1	0.00105469	-0.326486	0.468	0.73	2	PDAP1
ZNF2921	0.00107219	-0.252887	0.097	0.261	2	ZNF292
EIF4G11	0.00109093	-0.326333	0.387	0.651	2	EIF4G1
SPG20	0.00115251	-0.281971	0.21	0.448	2	SPG20
SLC20A1	0.00115677	-0.386091	0.694	0.826	2	SLC20A1
COX5B	0.00118433	0.268056	0.984	0.954	2	COX5B
PLOD2	0.00122176	-0.340352	0.355	0.622	2	PLOD2
DNTTIP21	0.00132693	-0.267751	0.387	0.639	2	DNTTIP2
TMX1	0.00133385	-0.314296	0.306	0.523	2	TMX1
NRP1	0.00137035	-0.250282	0.339	0.573	2	NRP1
HSP90AB11	0.00139899	-0.252825	1	1	2	HSP90AB1
TES1	0.00148429	-0.30165	0.306	0.544	2	TES
EIF5B	0.00149528	-0.345535	0.871	0.909	2	EIF5B
FAM32A	0.00150481	-0.304591	0.774	0.905	2	FAM32A
SERP1	0.00152794	-0.280222	0.306	0.506	2	SERP1
GSTO11	0.00156056	0.251581	0.806	0.805	2	GSTO1
BANF11	0.0015772	-0.306458	0.613	0.801	2	BANF1
PRPF31	0.00159785	0.256005	0.532	0.456	2	PRPF31
SUV420H1	0.00165798	-0.279437	0.129	0.324	2	SUV420H1
ASH1L1	0.00171587	-0.346065	0.194	0.407	2	ASH1L
DNAJA11	0.00175462	-0.345757	0.839	0.938	2	DNAJA1
BRD41	0.00175689	-0.251601	0.452	0.643	2	BRD4
LEPROT	0.00178565	-0.29475	0.484	0.664	2	LEPROT
RSL24D1	0.00185827	-0.258526	0.435	0.614	2	RSL24D1
ADAM10	0.00192124	-0.267281	0.145	0.34	2	ADAM10
CTNNBL11	0.00192492	-0.330822	0.177	0.419	2	CTNNBL1
ATF61	0.00194332	-0.305565	0.258	0.498	2	ATF6
SYNE21	0.00198437	-0.401458	0.081	0.29	2	SYNE2
CCDC471	0.00200184	-0.272421	0.419	0.685	2	CCDC47
LARS1	0.00202729	-0.331667	0.403	0.647	2	LARS
GTPBP41	0.00203373	-0.267513	0.435	0.589	2	GTPBP4
SRSF5	0.00205899	-0.268058	0.565	0.801	2	SRSF5
FEZ21	0.00207049	-0.265699	0.306	0.539	2	FEZ2
SMARCAD11	0.00208531	-0.259599	0.177	0.402	2	SMARCAD1
BIRC2	0.00212012	-0.293399	0.194	0.411	2	BIRC2
SMG11	0.00213174	-0.261309	0.129	0.332	2	SMG1
TLN11	0.00216047	-0.343372	0.323	0.573	2	TLN1
TUSC2	0.00218235	0.269087	0.468	0.357	2	TUSC2
MMP142	0.00222994	-0.326378	0.403	0.668	2	MMP14
SUCO1	0.0022744	-0.277808	0.097	0.274	2	SUCO
PDIA41	0.00242103	-0.3793	0.581	0.784	2	PDIA4
LCN2	0.00251148	0.582287	0.726	0.556	2	LCN2
IFT811	0.0025874	-0.281241	0.145	0.299	2	IFT81
GARS	0.00258895	-0.32069	0.242	0.49	2	GARS
OSBPL81	0.00264253	-0.291176	0.339	0.577	2	OSBPL8
MARCKS1	0.00268656	-0.307585	0.629	0.834	2	MARCKS
G0S21	0.0027045	-0.505954	0.226	0.365	2	G0S2
STK17A	0.0028487	-0.29675	0.532	0.755	2	STK17A
CSF3	0.00297821	0.467698	0.71	0.581	2	CSF3
MORF4L11	0.00310981	-0.302063	0.79	0.913	2	MORF4L1
RPL33	0.00312836	-0.290579	0.855	0.942	2	RPL3
TNRC6B	0.00314743	-0.359894	0.306	0.531	2	TNRC6B
SCAND1	0.00319103	0.287075	0.839	0.772	2	SCAND1
PDCD41	0.00321912	-0.26414	0.145	0.373	2	PDCD4
STRN3	0.00328933	-0.280097	0.113	0.315	2	STRN3
CHMP1A1	0.003348	0.273214	0.5	0.382	2	CHMP1A
CCT6A1	0.00338196	-0.2996	0.742	0.876	2	CCT6A
TOP11	0.00365413	-0.338351	0.452	0.668	2	TOP1
TIPARP1	0.00379632	-0.297766	0.387	0.602	2	TIPARP
MIR4435-1HG	0.00380222	-0.312555	0.355	0.498	2	MIR4435-1HG
CCDC137	0.00383835	-0.263317	0.177	0.357	2	CCDC137
TEAD12	0.00384398	-0.270522	0.145	0.369	2	TEAD1
HUWE11	0.0038966	-0.265102	0.194	0.427	2	HUWE1
SMIM14	0.00398348	-0.280142	0.403	0.577	2	SMIM14
GOLIM41	0.00398746	-0.35716	0.323	0.564	2	GOLIM4
CEP3501	0.0039928	-0.27885	0.274	0.415	2	CEP350
ALCAM1	0.00421069	-0.288533	0.242	0.436	2	ALCAM
CCND1	0.00457573	-0.310312	0.677	0.689	2	CCND1
MORF4L21	0.00457969	-0.278938	0.806	0.929	2	MORF4L2
TFAP2C1	0.00459316	-0.300118	0.258	0.502	2	TFAP2C
C4orf48	0.00474219	0.259283	0.984	0.905	2	C4orf48
CUL51	0.00536631	-0.269747	0.258	0.502	2	CUL5
CHD1	0.00573723	-0.287588	0.306	0.519	2	CHD1
CCDC53	0.00581554	0.297146	0.742	0.585	2	CCDC53
GOLGB12	0.00588274	-0.379399	0.597	0.726	2	GOLGB1
TPP1	0.00592463	0.279316	0.484	0.357	2	TPP1
LAGE31	0.00593067	0.281359	0.79	0.705	2	LAGE3
SNRPB2	0.00616969	0.260645	0.855	0.826	2	SNRPB2
TBL1XR11	0.00627895	-0.29679	0.194	0.415	2	TBL1XR1
RNF168	0.00632201	-0.26132	0.113	0.307	2	RNF168
DDX42	0.00646429	-0.264486	0.194	0.407	2	DDX42
CDCP11	0.00671347	-0.326055	0.532	0.676	2	CDCP1
NIPBL1	0.00671533	-0.323753	0.226	0.444	2	NIPBL
COX14	0.00707122	0.25946	0.758	0.631	2	COX14
ITCH1	0.00707424	-0.269047	0.129	0.336	2	ITCH
OST4	0.00752993	0.259226	0.952	0.892	2	OST4
CDK5RAP3	0.00755907	0.267821	0.516	0.419	2	CDK5RAP3
LEO1	0.00791566	-0.268435	0.194	0.369	2	LEO1
NCL2	0.00793281	-0.297736	0.855	0.95	2	NCL
CKS21	0.00833934	0.383258	0.597	0.593	2	CKS2
CAPZA1	0.00847561	-0.2515	0.435	0.606	2	CAPZA1
RP11-349A22.51	0.00851901	-0.278264	0.355	0.56	2	RP11-349A22.5
DDX21	0.00859845	-0.270392	0.5	0.722	2	DDX21
ABCF12	0.00882533	-0.300314	0.823	0.892	2	ABCF1
TSTA3	0.00885842	0.255389	0.468	0.311	2	TSTA3
MGEA5	0.00898849	-0.262036	0.226	0.452	2	MGEA5
FEN1	0.00900938	0.282378	0.29	0.195	2	FEN1
TPM42	0.00909401	-0.293126	0.968	0.971	2	TPM4
WDR601	0.00910042	-0.28028	0.452	0.573	2	WDR60
NPTN	0.00927955	-0.253397	0.145	0.332	2	NPTN
TMEM2581	0.00934245	0.26086	0.984	0.975	2	TMEM258
C11orf571	0.00998011	-0.255762	0.097	0.282	2	C11orf57
SOX41	3.18527e-16	-1.219	0.756	0.988	3	SOX4
HMGA12	1.76507e-15	1.1356	0.956	0.767	3	HMGA1
SH3BGRL31	2.7443e-11	0.610321	1	0.957	3	SH3BGRL3
MALAT12	3.04216e-11	-0.983982	1	1	3	MALAT1
ENO11	3.41874e-11	-0.555758	1	1	3	ENO1
PTRF	5.40047e-09	0.685947	0.889	0.605	3	PTRF
RPLP21	6.75837e-09	0.323937	1	1	3	RPLP2
TMX41	6.88117e-09	-0.955357	0.289	0.399	3	TMX4
RGS10	9.01109e-09	0.561131	0.711	0.287	3	RGS10
FN1	1.18462e-08	-0.775438	0.444	0.709	3	FN1
RPLP11	1.30898e-08	0.332653	1	1	3	RPLP1
COX8A1	1.64485e-08	0.488719	1	0.953	3	COX8A
RPL351	1.74684e-08	0.400479	1	1	3	RPL35
TUBB	2.28383e-08	-0.276365	1	0.992	3	TUBB
C19orf331	2.57355e-08	0.640911	0.911	0.585	3	C19orf33
CAPG	3.04435e-08	0.513252	0.956	0.566	3	CAPG
TFPI21	4.42146e-08	1.05962	0.489	0.221	3	TFPI2
RPL191	5.02465e-08	0.302948	1	1	3	RPL19
CFH4	6.43461e-08	-0.722367	0.222	0.523	3	CFH
MIR4435-1HG1	6.6084e-08	0.591292	0.8	0.411	3	MIR4435-1HG
C6orf11	9.54174e-08	0.423444	0.978	0.62	3	C6orf1
IFNGR1	1.42589e-07	-0.329154	0.356	0.407	3	IFNGR1
NARF1	1.6127e-07	-0.501778	0.533	0.667	3	NARF
TNFRSF12A1	2.02814e-07	0.55438	0.911	0.516	3	TNFRSF12A
FAM13B1	2.06544e-07	-0.392967	0.2	0.368	3	FAM13B
S100A61	2.47077e-07	0.395218	1	1	3	S100A6
MFSD2B2	3.43946e-07	0.544972	0.6	0.217	3	MFSD2B
S100A101	3.78463e-07	0.551645	1	0.977	3	S100A10
RBM17	4.67989e-07	-0.263003	0.778	0.702	3	RBM17
CDC42BPA2	5.13285e-07	-0.511821	0.333	0.508	3	CDC42BPA
RPL301	5.34383e-07	0.31222	1	0.992	3	RPL30
TMEM156	5.3724e-07	0.452681	0.578	0.194	3	TMEM156
C15orf481	5.50587e-07	0.5578	0.778	0.353	3	C15orf48
PRRC2C2	6.19426e-07	-0.657608	0.644	0.783	3	PRRC2C
TXN	8.35905e-07	0.370456	1	0.996	3	TXN
PFN11	9.58257e-07	0.422309	1	1	3	PFN1
RPL321	9.93754e-07	0.31373	1	0.996	3	RPL32
OIP5-AS1	1.33284e-06	-0.261918	0.244	0.306	3	OIP5-AS1
SMARCA41	1.37736e-06	-0.42146	0.533	0.616	3	SMARCA4
DDX61	1.55804e-06	-0.361435	0.244	0.357	3	DDX6
ISG151	1.61878e-06	0.809195	0.844	0.574	3	ISG15
TUBA1A	1.874e-06	-0.722993	0.556	0.837	3	TUBA1A
UBA521	1.94985e-06	0.2849	1	1	3	UBA52
TIMP11	2.02703e-06	0.499725	1	0.973	3	TIMP1
MARCKSL1	2.08856e-06	-0.66922	0.822	0.934	3	MARCKSL1
KDM5B2	2.20681e-06	-0.292787	0.378	0.407	3	KDM5B
ZNF451	2.28019e-06	-0.347143	0.133	0.298	3	ZNF451
CXCL1	2.82159e-06	-1.15849	0.756	0.872	3	CXCL1
SLC30A91	3.45934e-06	-0.255318	0.289	0.326	3	SLC30A9
CAV1	3.55798e-06	0.524584	0.689	0.345	3	CAV1
ATP5L	3.59785e-06	0.310285	1	0.969	3	ATP5L
HLA-E	3.6109e-06	-0.281712	1	0.891	3	HLA-E
OS92	4.32584e-06	-0.274555	0.689	0.624	3	OS9
USP22	4.43943e-06	-0.290264	0.533	0.523	3	USP22
RPS19	4.93545e-06	0.343566	1	1	3	RPS19
SPATS2L	5.17067e-06	0.462202	0.844	0.457	3	SPATS2L
MARCKS2	5.30487e-06	-0.544421	0.711	0.806	3	MARCKS
FXYD51	5.52125e-06	0.360905	0.778	0.368	3	FXYD5
ALDH9A1	5.95923e-06	0.259329	0.667	0.306	3	ALDH9A1
CSRP1	6.52737e-06	0.348154	0.6	0.252	3	CSRP1
CDH11	7.49209e-06	-0.572124	0.511	0.771	3	CDH11
TRIB2	7.84213e-06	-0.490141	0.267	0.477	3	TRIB2
PROCR	8.42183e-06	0.269191	0.311	0.054	3	PROCR
HLA-DRA1	8.99703e-06	-0.789016	0.889	0.876	3	HLA-DRA
RPS291	9.18899e-06	0.332494	1	1	3	RPS29
HLA-DMB	9.97039e-06	-0.470359	0.267	0.415	3	HLA-DMB
CD68	9.99995e-06	0.371035	0.511	0.155	3	CD68
ANXA5	1.00201e-05	0.439152	1	0.903	3	ANXA5
ZMYND82	1.15582e-05	-0.513723	0.756	0.787	3	ZMYND8
ATP5G11	1.16728e-05	0.446901	0.889	0.593	3	ATP5G1
SMIM41	1.22605e-05	0.432424	0.644	0.279	3	SMIM4
IRF3	1.26351e-05	-0.341325	0.356	0.461	3	IRF3
CD9	1.26686e-05	0.489797	0.889	0.616	3	CD9
DYNC1LI2	1.314e-05	-0.497327	0.378	0.628	3	DYNC1LI2
TNRC6B1	1.40436e-05	-0.595192	0.311	0.516	3	TNRC6B
LAMB3	1.44876e-05	0.384588	0.844	0.461	3	LAMB3
ANXA1	1.44963e-05	0.552856	0.978	0.837	3	ANXA1
ARPC1B	1.68922e-05	0.395849	0.889	0.554	3	ARPC1B
PLEK2	1.78596e-05	0.363867	0.356	0.081	3	PLEK2
DIMT1	1.789e-05	0.272871	0.533	0.194	3	DIMT1
FUCA1	1.86009e-05	-0.285602	0.733	0.686	3	FUCA1
C17orf89	1.98307e-05	0.440106	0.778	0.403	3	C17orf89
ATRX2	2.05791e-05	-0.543865	0.711	0.814	3	ATRX
MMP11	2.09827e-05	0.778354	0.844	0.531	3	MMP1
EDARADD1	2.22021e-05	-0.362916	0.333	0.45	3	EDARADD
JUND	2.25414e-05	-0.366652	0.422	0.504	3	JUND
BTF31	2.4061e-05	0.298497	1	0.981	3	BTF3
ITGA12	2.41606e-05	-0.468595	0.4	0.481	3	ITGA1
TIA11	2.70419e-05	-0.486749	0.422	0.57	3	TIA1
TNFRSF21	2.7187e-05	-0.280072	0.667	0.636	3	TNFRSF21
CPE	2.72581e-05	-0.599815	0.467	0.667	3	CPE
BNIP32	2.98641e-05	-0.482318	0.644	0.698	3	BNIP3
LAPTM5	3.02216e-05	0.397733	0.556	0.213	3	LAPTM5
ATP5E1	3.06752e-05	0.263798	1	1	3	ATP5E
P4HA1	3.09391e-05	-0.483023	0.444	0.581	3	P4HA1
PRNP	3.28052e-05	0.339621	0.822	0.508	3	PRNP
LAMB21	3.30019e-05	-0.288384	0.333	0.411	3	LAMB2
SPRY1	3.44064e-05	-0.534198	0.289	0.516	3	SPRY1
ANXA21	3.64463e-05	0.285423	1	0.981	3	ANXA2
BTG1	3.8072e-05	-0.562497	0.867	0.977	3	BTG1
EBNA1BP21	4.16233e-05	0.445112	0.844	0.558	3	EBNA1BP2
ATOX1	4.24674e-05	0.329303	1	0.829	3	ATOX1
TM9SF32	4.52616e-05	-0.261853	0.667	0.628	3	TM9SF3
STAT2	4.56431e-05	-0.330205	0.311	0.415	3	STAT2
ARHGDIB	4.82956e-05	0.41675	0.644	0.275	3	ARHGDIB
ALKBH7	4.83414e-05	0.358369	0.822	0.484	3	ALKBH7
EFNA5	4.90931e-05	-0.450507	0.333	0.527	3	EFNA5
LINC00116	5.11856e-05	0.251397	0.644	0.302	3	LINC00116
RBBP4	5.39893e-05	-0.461894	0.311	0.535	3	RBBP4
UCHL3	5.40466e-05	0.257611	0.644	0.302	3	UCHL3
S100A111	5.50051e-05	0.397572	1	0.961	3	S100A11
NME11	5.5939e-05	0.376222	0.956	0.76	3	NME1
C5orf241	5.86681e-05	-0.424011	0.511	0.624	3	C5orf24
CHCHD10	6.02692e-05	0.358489	0.578	0.24	3	CHCHD10
ZC3H131	6.7193e-05	-0.393961	0.467	0.527	3	ZC3H13
AGR2	6.72496e-05	0.655906	0.4	0.147	3	AGR2
PRSS23	6.95724e-05	0.449447	0.689	0.388	3	PRSS23
PSMB61	7.18813e-05	0.254121	0.978	0.953	3	PSMB6
PBRM11	7.20442e-05	-0.471932	0.311	0.484	3	PBRM1
PRKCDBP1	7.23944e-05	0.535659	0.756	0.45	3	PRKCDBP
RPS211	8.15052e-05	0.310229	1	0.996	3	RPS21
BDP11	8.48072e-05	-0.363731	0.267	0.391	3	BDP1
RBM61	8.48925e-05	-0.321011	0.4	0.481	3	RBM6
APP	8.51955e-05	-0.456696	0.778	0.946	3	APP
KMT2C1	8.55615e-05	-0.453412	0.133	0.384	3	KMT2C
GADD45GIP11	8.62993e-05	0.281122	1	0.934	3	GADD45GIP1
RBFOX2	8.64343e-05	-0.288295	0.533	0.558	3	RBFOX2
RPA31	8.92018e-05	0.296725	0.711	0.349	3	RPA3
2006-03-01	9.48947e-05	-0.405	0.378	0.523	3	2006-03-01
SBDS	9.94553e-05	0.424392	0.689	0.38	3	SBDS
LINC00704	0.000100534	0.364525	0.4	0.124	3	LINC00704
VIM	0.000101748	0.41443	1	0.984	3	VIM
SNHG3	0.000103572	0.384053	0.844	0.578	3	SNHG3
CCNI1	0.000104383	-0.364037	0.933	0.938	3	CCNI
IDI1	0.000118578	0.285659	0.578	0.492	3	IDI1
NEMF1	0.000120469	-0.498452	0.378	0.589	3	NEMF
PIAS1	0.000128635	-0.264088	0.156	0.287	3	PIAS1
DDX3X	0.000128937	-0.287341	0.444	0.512	3	DDX3X
SLC25A371	0.00012924	-0.445199	0.844	0.868	3	SLC25A37
NUDT14	0.000130959	0.359902	0.489	0.221	3	NUDT14
POLR2L	0.000135502	0.299687	1	0.973	3	POLR2L
CCDC85B	0.000136648	0.423055	0.667	0.496	3	CCDC85B
CSE1L	0.000137266	0.286623	0.622	0.314	3	CSE1L
GS1-251I9.4	0.000143301	-0.309595	0.311	0.415	3	GS1-251I9.4
STOML22	0.000145819	0.353618	0.844	0.504	3	STOML2
TAF151	0.000146013	-0.295015	0.422	0.461	3	TAF15
FAM211A	0.000146049	-0.70364	0.422	0.647	3	FAM211A
RXRB	0.000149622	-0.327526	0.244	0.376	3	RXRB
FOXP1	0.000150392	-0.306896	0.644	0.647	3	FOXP1
SRGN	0.000150803	0.491534	0.8	0.605	3	SRGN
BRD82	0.000152022	-0.387345	0.533	0.601	3	BRD8
HINT2	0.000155118	0.264645	0.689	0.357	3	HINT2
CLTB	0.000179005	0.301538	0.978	0.733	3	CLTB
MAPKAPK3	0.000185944	0.297488	0.4	0.116	3	MAPKAPK3
PLIN3	0.000187911	0.340856	0.889	0.578	3	PLIN3
CTNNB11	0.000195352	-0.514529	0.756	0.822	3	CTNNB1
SLC12A2	0.000196351	-0.377793	0.178	0.337	3	SLC12A2
ELK31	0.000203958	-0.254498	0.378	0.395	3	ELK3
CTD-3018O17.3	0.000204917	-0.416987	0.422	0.574	3	CTD-3018O17.3
MXI11	0.000223358	-0.277282	0.4	0.426	3	MXI1
NKTR2	0.000225756	-0.497007	0.489	0.624	3	NKTR
CEP3502	0.00023197	-0.329469	0.356	0.391	3	CEP350
GSTO12	0.000246227	0.341121	0.978	0.775	3	GSTO1
PSME2	0.000248633	0.402351	0.933	0.756	3	PSME2
CUL52	0.00026587	-0.358048	0.378	0.465	3	CUL5
CMTM7	0.000270896	0.321406	0.644	0.302	3	CMTM7
WDR1	0.000271128	0.36009	0.933	0.733	3	WDR1
NIT2	0.000271748	0.307083	0.6	0.318	3	NIT2
HTATSF12	0.000277153	-0.350292	0.578	0.628	3	HTATSF1
LINC00152	0.000282845	0.490525	0.889	0.655	3	LINC00152
RCN2	0.000285527	-0.350734	0.533	0.612	3	RCN2
EMC8	0.000316218	0.300418	0.533	0.217	3	EMC8
TNFSF15	0.000328094	0.612126	0.422	0.167	3	TNFSF15
SAFB2	0.000332114	-0.252991	0.533	0.535	3	SAFB2
NDUFA31	0.000334547	0.341874	0.911	0.694	3	NDUFA3
ECE1	0.000338382	-0.469622	0.4	0.612	3	ECE1
MGST1	0.000341653	0.420353	0.933	0.76	3	MGST1
TMEM57	0.000349482	-0.289204	0.178	0.333	3	TMEM57
CALB2	0.000357005	0.507206	0.489	0.205	3	CALB2
PXDN	0.000357515	-0.283863	0.378	0.465	3	PXDN
BRCC3	0.000369221	-0.386385	0.089	0.306	3	BRCC3
CCNG21	0.000376621	-0.391864	0.356	0.5	3	CCNG2
AKAP91	0.000379995	-0.480745	0.533	0.628	3	AKAP9
UBE2R2	0.000385837	-0.266632	0.267	0.349	3	UBE2R2
PHIP	0.000393187	-0.459002	0.2	0.496	3	PHIP
SMC1A	0.000398077	-0.365003	0.378	0.469	3	SMC1A
SLC16A31	0.000404912	-0.446042	0.889	0.899	3	SLC16A3
DDAH2	0.000417693	-0.305318	0.844	0.814	3	DDAH2
MTHFD2L	0.000419526	0.306752	0.556	0.291	3	MTHFD2L
MYO1B1	0.000427107	-0.257648	0.222	0.318	3	MYO1B
HINT11	0.000456261	0.308048	1	0.992	3	HINT1
PGK11	0.000457641	-0.421631	0.978	0.996	3	PGK1
ODF2L2	0.000467842	-0.369356	0.578	0.612	3	ODF2L
HNRNPH11	0.000474583	-0.464111	0.667	0.779	3	HNRNPH1
RHOBTB3	0.000480778	-0.283943	0.822	0.733	3	RHOBTB3
NDUFA8	0.000492466	0.271067	0.956	0.733	3	NDUFA8
MAGED2	0.000497715	-0.284213	0.933	0.86	3	MAGED2
CHD21	0.000499049	-0.382898	0.578	0.663	3	CHD2
ICAM11	0.00050396	-0.507786	0.822	0.88	3	ICAM1
CAPN21	0.000516815	0.360405	0.911	0.667	3	CAPN2
NFE2L12	0.000534645	-0.276728	0.6	0.612	3	NFE2L1
ASPH	0.000536704	-0.30267	0.311	0.388	3	ASPH
ZNF593	0.000543509	0.300472	0.622	0.302	3	ZNF593
RNF24	0.000551403	-0.28456	0.156	0.318	3	RNF24
TSPAN19	0.000552766	0.318629	0.378	0.143	3	TSPAN19
CHCHD21	0.000559418	0.327859	0.978	0.938	3	CHCHD2
HLA-DQB1	0.00056015	-0.340323	0.178	0.31	3	HLA-DQB1
USP11	0.000575717	-0.29486	0.378	0.492	3	USP11
CDC5L2	0.000586027	-0.296109	0.667	0.647	3	CDC5L
C14orf21	0.000596731	0.255464	0.978	0.899	3	C14orf2
LARP6	0.000613712	0.265317	0.511	0.217	3	LARP6
RPL391	0.00063619	0.297183	1	0.992	3	RPL39
DPM3	0.000655517	0.303015	0.511	0.205	3	DPM3
USP141	0.00066007	-0.311687	0.511	0.578	3	USP14
MTF2	0.000671318	-0.3294	0.378	0.45	3	MTF2
NR2F21	0.000679824	-0.394345	0.6	0.674	3	NR2F2
ANP32A1	0.000689919	-0.298495	0.6	0.612	3	ANP32A
PLAT	0.000728164	0.443286	0.467	0.198	3	PLAT
MRPS331	0.000740038	0.318539	0.711	0.384	3	MRPS33
SRRM2	0.000744078	-0.298433	0.689	0.686	3	SRRM2
STRA13	0.00075563	0.39963	0.822	0.539	3	STRA13
ISCU	0.000756731	0.254078	0.978	0.791	3	ISCU
KDELR21	0.000780179	0.338134	0.844	0.55	3	KDELR2
LINC00973	0.000780224	0.269937	0.289	0.07	3	LINC00973
PRPF38B2	0.000796459	-0.364579	0.467	0.527	3	PRPF38B
S100A133	0.000798583	0.3872	0.933	0.833	3	S100A13
VAMP8	0.000799829	0.285216	0.956	0.713	3	VAMP8
KRT19	0.000894807	0.406889	0.867	0.601	3	KRT19
G6PD	0.000895538	-0.28824	0.467	0.508	3	G6PD
BAIAP2	0.000928141	0.296274	0.356	0.136	3	BAIAP2
ADORA2B	0.000934237	0.346335	0.6	0.291	3	ADORA2B
NCOA3	0.000939212	-0.342282	0.156	0.337	3	NCOA3
TBL1XR12	0.000941428	-0.278389	0.289	0.384	3	TBL1XR1
EIF4EBP21	0.000956035	-0.251516	0.178	0.306	3	EIF4EBP2
FTH1	0.0009689	-0.268691	1	1	3	FTH1
SMAD51	0.000988852	-0.32685	0.178	0.318	3	SMAD5
SAA21	0.000989946	-0.584947	0.911	0.872	3	SAA2
NDRG1	0.00100887	-0.537043	0.467	0.616	3	NDRG1
MRPL36	0.00100944	0.286833	0.867	0.581	3	MRPL36
ATP5J2	0.00104368	0.267204	1	0.911	3	ATP5J2
TXNIP4	0.00106306	-0.455728	0.2	0.341	3	TXNIP
LGALS1	0.00107671	0.405615	1	0.984	3	LGALS1
GPATCH4	0.00110154	0.319196	0.622	0.326	3	GPATCH4
AASDHPPT	0.00113605	-0.382551	0.311	0.539	3	AASDHPPT
NREP1	0.00114474	-0.430935	0.178	0.45	3	NREP
DST3	0.00115413	-0.539352	0.444	0.632	3	DST
DCTD	0.00119387	0.322628	0.533	0.295	3	DCTD
UGCG1	0.00120344	-0.442155	0.356	0.496	3	UGCG
TXN2	0.00122707	0.257863	0.578	0.322	3	TXN2
SREK12	0.00124589	-0.27249	0.622	0.624	3	SREK1
RAP2B	0.00127105	0.296568	0.578	0.271	3	RAP2B
ZCCHC111	0.00128653	-0.400949	0.356	0.488	3	ZCCHC11
DCP2	0.00131144	-0.259945	0.156	0.295	3	DCP2
SETD51	0.00136645	-0.367793	0.356	0.488	3	SETD5
PSMC2	0.0013791	0.30662	0.756	0.527	3	PSMC2
PDGFC	0.00139399	-0.251105	0.244	0.302	3	PDGFC
MRPL18	0.0013962	0.268869	0.689	0.388	3	MRPL18
PSME3	0.00141133	0.256902	0.6	0.333	3	PSME3
CDA1	0.00141802	0.37867	0.422	0.163	3	CDA
VRK2	0.00141934	0.313417	0.311	0.089	3	VRK2
EMP31	0.00145466	0.348722	0.867	0.643	3	EMP3
NNMT1	0.00146879	-0.473381	0.067	0.287	3	NNMT
SSBP1	0.00149831	0.280374	0.956	0.829	3	SSBP1
AKR1B11	0.00150699	0.427061	1	0.953	3	AKR1B1
IGFBP41	0.00153141	-0.27983	1	0.996	3	IGFBP4
SLC25A361	0.00162319	-0.314885	0.333	0.446	3	SLC25A36
LAMTOR4	0.00165777	0.298796	0.733	0.531	3	LAMTOR4
ARL6IP11	0.00166182	-0.416984	0.578	0.659	3	ARL6IP1
IGFBP7	0.00169748	0.389312	0.911	0.845	3	IGFBP7
THRAP3	0.00174928	-0.351762	0.667	0.736	3	THRAP3
TFAP2C2	0.0017766	-0.42219	0.333	0.473	3	TFAP2C
HLA-DPA1	0.00181496	-0.511999	0.733	0.771	3	HLA-DPA1
LDHA1	0.00183576	-0.340344	1	1	3	LDHA
HLA-DPB1	0.0018705	-0.468323	0.622	0.647	3	HLA-DPB1
FAM213A	0.00187698	-0.27193	0.667	0.647	3	FAM213A
ITGAE	0.00192551	0.260326	0.733	0.469	3	ITGAE
ZNF33A	0.00192738	-0.437499	0.222	0.508	3	ZNF33A
PRDX31	0.00194925	0.313181	0.933	0.74	3	PRDX3
PTCD31	0.00207724	-0.257633	0.378	0.446	3	PTCD3
ANKRD121	0.00215033	-0.433942	0.533	0.69	3	ANKRD12
S100A41	0.00217676	0.365552	0.978	0.992	3	S100A4
EIF4EBP11	0.00221627	0.267873	0.556	0.388	3	EIF4EBP1
VEGFA1	0.00222051	-0.384735	0.622	0.667	3	VEGFA
G0S22	0.00225471	0.501529	0.578	0.295	3	G0S2
SNHG9	0.0022679	0.34289	0.622	0.349	3	SNHG9
C4orf31	0.00229117	-0.360038	0.844	0.895	3	C4orf3
CD82	0.00229389	0.424121	0.667	0.38	3	CD82
MBOAT7	0.00229639	0.258914	0.667	0.372	3	MBOAT7
NANS	0.00243784	0.270853	0.733	0.512	3	NANS
TIMM23	0.00246802	0.25498	0.622	0.345	3	TIMM23
RPL8	0.00250488	0.272725	1	1	3	RPL8
DDX51	0.00254995	-0.34428	0.956	0.981	3	DDX5
POMP	0.00255006	0.259099	1	0.891	3	POMP
ODC1	0.00255644	0.3011	0.289	0.093	3	ODC1
BDNF	0.00260527	-0.306368	0.311	0.422	3	BDNF
PSMD81	0.00260603	0.256155	0.978	0.845	3	PSMD8
BMF1	0.00263708	-0.348093	0.044	0.26	3	BMF
AKR1C31	0.00271533	-0.382121	0.911	0.915	3	AKR1C3
UQCR10	0.0027164	0.30912	0.933	0.822	3	UQCR10
TMEM219	0.00279524	0.311678	0.756	0.477	3	TMEM219
EIF61	0.00280113	0.309356	0.978	0.922	3	EIF6
KTN11	0.00280727	-0.282413	0.978	0.969	3	KTN1
PLAC8	0.00282254	-0.320417	0.4	0.457	3	PLAC8
CD74	0.00282717	-0.518864	0.978	0.965	3	CD74
ECHDC1	0.00292898	-0.266065	0.4	0.492	3	ECHDC1
UQCRH1	0.00295064	0.266543	1	0.961	3	UQCRH
GPI1	0.00298814	-0.287759	0.578	0.628	3	GPI
CST2	0.00310487	0.335165	0.956	0.841	3	CST2
AKIP1	0.0031338	0.274173	0.6	0.337	3	AKIP1
JUN	0.00314054	-0.410549	0.578	0.659	3	JUN
C11orf48	0.00316692	0.284164	0.8	0.558	3	C11orf48
ZFAND5	0.00333922	-0.314434	0.822	0.822	3	ZFAND5
MAT2B	0.00335984	-0.344735	0.422	0.55	3	MAT2B
TIMP3	0.00337602	-0.526516	0.867	0.919	3	TIMP3
RPAIN	0.00341193	-0.32383	0.867	0.86	3	RPAIN
HP1BP31	0.0035595	-0.306892	0.889	0.876	3	HP1BP3
MAL2	0.00358672	-0.327228	0.133	0.287	3	MAL2
GALNT72	0.00363053	-0.252915	0.222	0.298	3	GALNT7
C6orf623	0.00366747	-0.354597	0.622	0.686	3	C6orf62
MAD1L1	0.00367927	0.293947	0.444	0.19	3	MAD1L1
MRPL24	0.00374477	0.30199	0.644	0.395	3	MRPL24
RPS15	0.00376549	0.261266	1	0.992	3	RPS15
ANXA6	0.00383907	0.275735	0.578	0.372	3	ANXA6
BPTF2	0.00385593	-0.330006	0.489	0.531	3	BPTF
PSMB7	0.00387378	0.27114	0.978	0.841	3	PSMB7
YBX3	0.00388963	0.299499	0.8	0.531	3	YBX3
COMMD3	0.00391653	0.286184	0.867	0.616	3	COMMD3
ITGA21	0.00395534	0.334172	0.689	0.403	3	ITGA2
NET1	0.00395933	0.288687	0.667	0.384	3	NET1
RAB11A	0.00399574	0.281376	0.778	0.5	3	RAB11A
MZT2B	0.00411472	0.267047	0.756	0.477	3	MZT2B
RSRC21	0.00414823	-0.265086	0.8	0.775	3	RSRC2
ZMYND11	0.00419097	-0.276573	0.156	0.287	3	ZMYND11
CKAP2	0.00424139	-0.354822	0.178	0.314	3	CKAP2
HIPK21	0.00427948	-0.263459	0.156	0.256	3	HIPK2
HNRNPA0	0.00438681	-0.263569	0.733	0.748	3	HNRNPA0
RNF44	0.00442865	-0.322548	0.422	0.55	3	RNF44
SLCO4A1	0.00443002	0.469988	0.711	0.504	3	SLCO4A1
VIPR1	0.00456182	-0.420069	0.422	0.574	3	VIPR1
CIB1	0.00457443	0.305158	0.822	0.562	3	CIB1
BBX1	0.00466993	-0.325295	0.622	0.674	3	BBX
NUMA1	0.00477085	-0.319041	0.533	0.605	3	NUMA1
RNPC3	0.00490364	-0.285572	0.4	0.473	3	RNPC3
MAP1B	0.00492214	-0.282093	0.578	0.601	3	MAP1B
TEAD2	0.00493137	-0.263101	0.156	0.291	3	TEAD2
PPM1A	0.0049737	-0.309303	0.2	0.357	3	PPM1A
ERRFI1	0.00499819	-0.421933	0.822	0.849	3	ERRFI1
NR2F1	0.00500348	-0.425784	0.133	0.306	3	NR2F1
RHOC	0.00515985	0.327568	0.867	0.721	3	RHOC
EEF1B2	0.00517086	0.299866	0.933	0.81	3	EEF1B2
FSCN1	0.005276	0.267012	0.356	0.132	3	FSCN1
DHRS7	0.00546821	0.313223	0.467	0.244	3	DHRS7
PPT2	0.00548945	0.289364	0.489	0.225	3	PPT2
SLPI	0.00552925	0.28006	0.4	0.198	3	SLPI
TNFRSF11B1	0.00559823	-0.558704	0.089	0.306	3	TNFRSF11B
USP34	0.00575077	-0.264938	0.333	0.419	3	USP34
PSMF1	0.00576176	0.28863	0.622	0.341	3	PSMF1
ELAVL1	0.00576757	-0.267637	0.289	0.419	3	ELAVL1
CST1	0.00579693	0.378184	1	0.992	3	CST1
TTC31	0.00595081	-0.373091	0.644	0.725	3	TTC3
CDKN1A1	0.00599217	0.339743	0.622	0.345	3	CDKN1A
CSTB1	0.00604396	0.308326	0.956	0.884	3	CSTB
PHLDA2	0.00623872	0.265282	1	0.899	3	PHLDA2
ADM	0.00628249	-0.36291	0.556	0.593	3	ADM
PSME1	0.00628842	0.271788	0.978	0.845	3	PSME1
CCND11	0.00638921	0.400668	0.844	0.659	3	CCND1
DDIT41	0.00661157	-0.388611	0.733	0.756	3	DDIT4
KMT2A2	0.00670052	-0.451298	0.333	0.519	3	KMT2A
NDUFB31	0.00683356	0.258577	0.911	0.69	3	NDUFB3
CENPW	0.00690629	0.424327	0.333	0.124	3	CENPW
DHX402	0.00700187	-0.268357	0.156	0.283	3	DHX40
FOSL1	0.00703504	0.305962	0.444	0.198	3	FOSL1
VPS291	0.00723139	0.288129	0.844	0.783	3	VPS29
N4BP2L2	0.00725159	-0.297596	0.644	0.694	3	N4BP2L2
UPP1	0.00735123	0.344274	0.444	0.225	3	UPP1
ARGLU11	0.00768793	-0.380917	0.533	0.678	3	ARGLU1
TXNDC17	0.00781259	0.261717	0.956	0.849	3	TXNDC17
HDAC61	0.00783153	-0.253028	0.222	0.357	3	HDAC6
DANCR	0.00787726	0.280436	0.822	0.609	3	DANCR
GNPDA11	0.00808674	0.278701	0.6	0.407	3	GNPDA1
PBXIP11	0.00809878	-0.266053	0.422	0.504	3	PBXIP1
PI3	0.00821605	0.597839	0.333	0.128	3	PI3
MINOS11	0.00824918	0.257373	0.978	0.93	3	MINOS1
CDKN3	0.00841492	0.331947	0.378	0.159	3	CDKN3
CCNY	0.0084206	-0.282	0.2	0.353	3	CCNY
CSDE11	0.00870167	-0.263614	0.889	0.915	3	CSDE1
CHML2	0.0087942	-0.313387	0.178	0.295	3	CHML
KRT10	0.00890769	0.259362	0.956	0.814	3	KRT10
IL13RA1	0.00909841	-0.255189	0.156	0.26	3	IL13RA1
PTEN	0.00920514	-0.307104	0.156	0.329	3	PTEN
GOLGB13	0.00925619	-0.392425	0.644	0.709	3	GOLGB1
HLA-DRB1	0.00931163	-0.547516	0.822	0.876	3	HLA-DRB1
DNAJA12	0.00943143	-0.325725	0.911	0.919	3	DNAJA1
CD99L21	0.00943789	-0.31195	0.422	0.535	3	CD99L2
RPS22	0.00949877	0.251816	1	0.988	3	RPS2
RPS24	0.00974139	0.296701	1	0.996	3	RPS24
IL8	0.0098096	-0.786339	0.778	0.868	3	IL8
TMOD31	0.00990163	-0.257747	0.4	0.43	3	TMOD3
CYR611	0.0099324	0.325766	0.489	0.24	3	CYR61
HLA-DRB5	0.0099656	-0.292398	0.511	0.527	3	HLA-DRB5

## Sheet: (v) ITGA6cells_postcc_origident
	p_val	avg_diff	pct.1	pct.2	cluster	gene
MRP63	8.34611e-07	0.649206	0.824	0.588	Fructose	MRP63
S100A4	1.40085e-06	0.368034	0.941	1	Fructose	S100A4
NDUFB1	2.11492e-05	0.548815	0.971	0.853	Fructose	NDUFB1
COX6B1	3.69553e-05	0.559182	1	0.971	Fructose	COX6B1
RPL19	6.22105e-05	0.386523	1	1	Fructose	RPL19
PLEKHA5	7.34121e-05	0.308426	0.265	0.265	Fructose	PLEKHA5
MZT2A	0.000204776	0.610742	0.618	0.353	Fructose	MZT2A
HINT1	0.000252007	0.51332	1	1	Fructose	HINT1
UQCRQ	0.000397269	0.485902	1	0.971	Fructose	UQCRQ
RPS4X	0.000407616	0.341298	1	1	Fructose	RPS4X
S100A13	0.000523211	0.551111	0.971	0.706	Fructose	S100A13
POLE4	0.000602692	0.515188	0.794	0.412	Fructose	POLE4
CSTF1	0.00061345	0.504119	0.529	0.147	Fructose	CSTF1
C15orf61	0.000904893	0.44158	0.5	0.176	Fructose	C15orf61
SELRC1	0.000910625	0.254776	0.324	0.059	Fructose	SELRC1
S100A11	0.000982948	0.415749	1	0.912	Fructose	S100A11
HSPB11	0.000991673	0.515238	0.853	0.5	Fructose	HSPB11
ATP5E	0.000992123	0.314139	1	1	Fructose	ATP5E
COX8A	0.00133406	0.585942	1	0.941	Fructose	COX8A
GSTO1	0.00149105	0.507444	0.853	0.765	Fructose	GSTO1
GLRX2	0.00158148	0.510751	0.676	0.441	Fructose	GLRX2
IMMP1L	0.00178873	0.425802	0.412	0.176	Fructose	IMMP1L
RPS19	0.00181813	0.365032	1	1	Fructose	RPS19
KIFC2	0.00193635	0.399926	0.353	0.088	Fructose	KIFC2
FBXL15	0.00194637	0.383444	0.324	0.147	Fructose	FBXL15
RPL30	0.00254062	0.403019	1	1	Fructose	RPL30
FKBP7	0.00270686	0.369172	0.353	0.147	Fructose	FKBP7
UNG	0.00276691	0.295759	0.265	0.088	Fructose	UNG
COX6C	0.00281607	0.320916	1	1	Fructose	COX6C
NUDT16	0.00311044	0.368728	0.265	0	Fructose	NUDT16
PRDX3	0.00329642	0.466218	0.853	0.676	Fructose	PRDX3
NDUFB2	0.00340382	0.36777	1	0.765	Fructose	NDUFB2
RPL27	0.00358975	0.311947	1	1	Fructose	RPL27
EEF1E1	0.00372058	0.467225	0.853	0.706	Fructose	EEF1E1
CNIH4	0.00413623	0.508231	0.824	0.471	Fructose	CNIH4
MRPS18B	0.00423631	0.267642	0.941	0.618	Fructose	MRPS18B
COPB1	0.00443682	0.396424	0.882	0.794	Fructose	COPB1
RPL35A	0.0046031	0.268183	1	1	Fructose	RPL35A
MAPKAP1	0.00474711	0.391298	0.5	0.382	Fructose	MAPKAP1
SLC39A4	0.00492564	0.273509	0.324	0.265	Fructose	SLC39A4
SLC25A5	0.00560558	0.442875	0.971	0.971	Fructose	SLC25A5
RPLP1	0.00572035	0.270862	1	1	Fructose	RPLP1
RHOC	0.0057706	0.462615	0.882	0.676	Fructose	RHOC
ABRACL	0.00589524	0.439701	0.676	0.647	Fructose	ABRACL
C14orf2	0.00625197	0.383749	1	0.853	Fructose	C14orf2
STK10	0.00702575	0.324295	0.471	0.265	Fructose	STK10
MRTO4	0.00703653	0.318968	0.471	0.324	Fructose	MRTO4
SPDL1	0.00722834	0.486643	0.5	0.324	Fructose	SPDL1
MRPL37	0.00731769	0.332197	0.382	0.265	Fructose	MRPL37
IFI30	0.00733031	0.458351	0.588	0.265	Fructose	IFI30
ARMC8	0.00741059	0.300359	0.294	0.088	Fructose	ARMC8
STK38	0.00752495	0.438165	0.824	0.559	Fructose	STK38
RAI14	0.00770134	0.420366	0.706	0.294	Fructose	RAI14
TMEM14B	0.00844506	0.327329	0.706	0.647	Fructose	TMEM14B
C7orf73	0.00848975	0.259974	0.618	0.529	Fructose	C7orf73
SLC52A2	0.00872109	0.280977	0.441	0.353	Fructose	SLC52A2
RPS2	0.00879435	0.332087	1	0.971	Fructose	RPS2
PDZD11	0.00881973	0.460765	0.676	0.324	Fructose	PDZD11
GSTM4	0.00982493	0.378952	0.294	0.059	Fructose	GSTM4
PGK11	1.42378e-08	0.750677	1	1	Glucose	PGK1
TXNIP1	3.30648e-08	1.04346	0.706	0.029	Glucose	TXNIP
TMX41	3.1909e-07	1.81449	0.647	0.235	Glucose	TMX4
TNFSF151	2.22096e-05	1.06015	0.5	0.176	Glucose	TNFSF15
NFE2L21	2.39594e-05	0.563768	0.794	0.471	Glucose	NFE2L2
STC11	2.43913e-05	1.01105	0.853	0.441	Glucose	STC1
AKAP11	2.8051e-05	0.3323	0.265	0.059	Glucose	AKAP1
BNIP31	3.63517e-05	0.891792	0.853	0.441	Glucose	BNIP3
SNHG161	4.89873e-05	0.397821	0.559	0.412	Glucose	SNHG16
ME11	5.76113e-05	0.429397	0.353	0.059	Glucose	ME1
ACTB1	8.44148e-05	0.568432	1	0.971	Glucose	ACTB
ZNF3261	9.74271e-05	0.296034	0.441	0.5	Glucose	ZNF326
ANKRD101	0.000122027	0.44404	0.441	0.147	Glucose	ANKRD10
NR2F21	0.000236766	0.497297	0.676	0.588	Glucose	NR2F2
ELK31	0.000241433	0.639838	0.647	0.265	Glucose	ELK3
SHISA21	0.000244058	0.742883	0.618	0.176	Glucose	SHISA2
EMP11	0.000249555	0.721334	0.647	0.441	Glucose	EMP1
ADPGK1	0.000304211	0.292126	0.353	0.265	Glucose	ADPGK
ACVR2B1	0.000348993	0.316157	0.294	0.059	Glucose	ACVR2B
CLDND11	0.000427062	0.303228	0.912	0.471	Glucose	CLDND1
MTRNR2L81	0.000515996	0.329162	0.265	0.059	Glucose	MTRNR2L8
LINC006571	0.000535395	0.584155	0.882	0.471	Glucose	LINC00657
WFDC21	0.000588965	0.689698	0.324	0	Glucose	WFDC2
PGAM11	0.00060235	0.549265	0.794	0.324	Glucose	PGAM1
CYP1A11	0.000620312	0.585341	0.294	0.059	Glucose	CYP1A1
AK41	0.000785015	0.701701	0.441	0.029	Glucose	AK4
PIGU1	0.000800927	0.31464	0.294	0.206	Glucose	PIGU
CCND31	0.00120854	0.462258	0.794	0.588	Glucose	CCND3
ARRDC31	0.00122591	0.588353	0.529	0.147	Glucose	ARRDC3
JAGN11	0.00124379	0.434582	0.647	0.206	Glucose	JAGN1
PAM1	0.00130928	0.523678	0.588	0.206	Glucose	PAM
NOG1	0.00131344	0.791567	0.441	0.294	Glucose	NOG
ZDHHC171	0.00137712	0.311709	0.324	0.206	Glucose	ZDHHC17
TPI11	0.00146255	0.522709	1	0.971	Glucose	TPI1
NDRG11	0.00150711	0.433529	0.853	0.441	Glucose	NDRG1
ZFAND61	0.00151899	0.254611	0.971	0.618	Glucose	ZFAND6
RP11-139H15.11	0.00153002	0.466685	0.324	0.059	Glucose	RP11-139H15.1
CYP1B11	0.0015406	0.672464	0.676	0.588	Glucose	CYP1B1
HLA-G1	0.00155072	0.545248	0.529	0.147	Glucose	HLA-G
CITED21	0.00157599	0.313679	0.647	0.529	Glucose	CITED2
CTNNB11	0.00161708	0.639112	0.882	0.706	Glucose	CTNNB1
RPS3A1	0.00162867	0.467839	0.735	0.529	Glucose	RPS3A
SKIL1	0.00163182	0.519229	0.412	0.206	Glucose	SKIL
CDCP11	0.00164998	0.44127	0.647	0.647	Glucose	CDCP1
ALDOA1	0.00175564	0.560823	1	1	Glucose	ALDOA
SLC25A371	0.00177677	0.49832	0.971	0.735	Glucose	SLC25A37
MYH91	0.00195062	0.430943	0.588	0.382	Glucose	MYH9
CPD1	0.00197997	0.516069	0.765	0.618	Glucose	CPD
PDGFC1	0.00200597	0.440722	0.471	0.265	Glucose	PDGFC
SKAP21	0.00202951	0.281512	0.441	0.294	Glucose	SKAP2
EEA11	0.00210829	0.253242	0.324	0.324	Glucose	EEA1
TACSTD21	0.00217694	0.341893	0.618	0.824	Glucose	TACSTD2
MIF1	0.00217703	0.568127	0.912	0.735	Glucose	MIF
TMED11	0.00222815	0.291187	0.706	0.618	Glucose	TMED1
NRP11	0.00226253	0.534943	0.794	0.529	Glucose	NRP1
STAT31	0.00246796	0.514369	0.529	0.235	Glucose	STAT3
SEPW11	0.00250741	0.493897	0.676	0.529	Glucose	SEPW1
TRAM11	0.00265527	0.475621	0.824	0.412	Glucose	TRAM1
CD471	0.00276836	0.271665	0.559	0.353	Glucose	CD47
SLC16A31	0.00289881	0.432862	0.971	0.853	Glucose	SLC16A3
HDAC11	0.00309288	0.373484	0.853	0.676	Glucose	HDAC1
RRAGA1	0.00310364	0.325639	0.559	0.176	Glucose	RRAGA
CTD-2354A18.11	0.00311044	0.413962	0.265	0	Glucose	CTD-2354A18.1
SERPINB91	0.00311044	0.335533	0.265	0	Glucose	SERPINB9
GALNT11	0.00313309	0.286141	0.647	0.265	Glucose	GALNT1
TFAP2C1	0.00316535	0.586126	0.647	0.353	Glucose	TFAP2C
RNF2131	0.00322081	0.305439	0.588	0.5	Glucose	RNF213
CSNK2A11	0.00325487	0.265348	0.618	0.647	Glucose	CSNK2A1
LUCAT11	0.00328623	0.363413	0.294	0.088	Glucose	LUCAT1
EDARADD1	0.00333135	0.573581	0.647	0.265	Glucose	EDARADD
ITGAV1	0.0035648	0.39309	0.382	0.088	Glucose	ITGAV
TGFB11	0.00357544	0.310074	0.412	0.118	Glucose	TGFB1
GLG11	0.00395081	0.281887	0.324	0.265	Glucose	GLG1
WDR521	0.00396745	0.337771	0.265	0.059	Glucose	WDR52
SLC43A31	0.00418043	0.366341	0.5	0.382	Glucose	SLC43A3
MMP141	0.00418788	0.544904	0.794	0.471	Glucose	MMP14
CDC42EP11	0.00430194	0.325796	0.353	0.059	Glucose	CDC42EP1
AKAP131	0.0047357	0.487154	0.412	0.176	Glucose	AKAP13
SMARCA41	0.00494063	0.496464	0.676	0.265	Glucose	SMARCA4
CEBPB1	0.00502731	0.425239	0.618	0.559	Glucose	CEBPB
MSI21	0.00522614	0.394734	0.471	0.265	Glucose	MSI2
TRIP111	0.00560134	0.540558	0.647	0.353	Glucose	TRIP11
PPP3CA1	0.00593166	0.36399	0.647	0.324	Glucose	PPP3CA
PDK41	0.00602179	0.367614	0.265	0.118	Glucose	PDK4
EHF1	0.00630949	0.616833	0.618	0.235	Glucose	EHF
LDB21	0.00642487	0.354898	0.294	0.147	Glucose	LDB2
AKAP91	0.00649691	0.571804	0.676	0.559	Glucose	AKAP9
EFNA41	0.00666408	0.360019	0.353	0.176	Glucose	EFNA4
RPIA1	0.00704124	0.262073	0.324	0.059	Glucose	RPIA
MBNL21	0.00718641	0.324684	0.294	0.147	Glucose	MBNL2
PSPC11	0.00722392	0.377211	0.5	0.235	Glucose	PSPC1
GBE11	0.00768775	0.374108	0.529	0.324	Glucose	GBE1
IGFBP31	0.00769473	0.831634	0.265	0.147	Glucose	IGFBP3
WDR601	0.00778309	0.515039	0.647	0.529	Glucose	WDR60
KHSRP1	0.00779715	0.346664	0.471	0.265	Glucose	KHSRP
HUWE11	0.00788229	0.435852	0.559	0.324	Glucose	HUWE1
ADNP1	0.00807327	0.37893	0.353	0.059	Glucose	ADNP
GPI1	0.00817648	0.463218	0.824	0.529	Glucose	GPI
GOLIM41	0.0084093	0.550517	0.735	0.353	Glucose	GOLIM4
TMEM41B1	0.00848656	0.276717	0.5	0.412	Glucose	TMEM41B
PPP4R11	0.00862646	0.417136	0.471	0.206	Glucose	PPP4R1
EPHA21	0.00865876	0.400357	0.5	0.235	Glucose	EPHA2
TMEM1601	0.00869817	0.275131	0.647	0.412	Glucose	TMEM160
LDHA1	0.00898695	0.386672	1	1	Glucose	LDHA
ERO1L1	0.00910705	0.374383	0.559	0.412	Glucose	ERO1L
PLCG11	0.00919277	0.395798	0.529	0.265	Glucose	PLCG1
ENO21	0.00926488	0.354592	0.618	0.265	Glucose	ENO2
GABPB1-AS11	0.0093369	0.408986	0.324	0.059	Glucose	GABPB1-AS1
PKM1	0.00956142	0.308367	1	1	Glucose	PKM
PDLIM11	0.00966116	0.35521	0.353	0.176	Glucose	PDLIM1
OAZ21	0.00980464	0.310689	0.471	0.353	Glucose	OAZ2
PNPLA61	0.00997921	0.425487	0.412	0.088	Glucose	PNPLA6
