# Supplementary material for: The effects of restricted glycolysis on stem-cell like characteristics of breast cancer cells
Source: Oncotarget. 2018 May 1;9(33):23274–88. doi: 10.18632/oncotarget.25299 (PMC5955399; doi:10.18632/oncotarget.25299)
Supplement: Supplementary file 4 [file oncotarget-09-23274-s004.xlsx]

## Sheet: (i) GLUcells_postcc_r.75_1vALL
	myAUC	avg_diff	power	pct.1	pct.2
SAA2	0.71	0.911264	0.42	0.925	0.803
SAA1	0.69	0.667737	0.38	0.97	0.902
BANF1	0.753	0.553018	0.506	0.91	0.705
MT1E	0.564	0.548147	0.128	0.478	0.361
AKR1C2	0.529	0.478539	0.058	0.239	0.213
PGAM1	0.727	0.471616	0.454	0.836	0.508
SLC16A3	0.673	0.461695	0.346	0.955	0.951
TUFM	0.703	0.45641	0.406	0.821	0.541
LGALS3BP	0.704	0.437173	0.408	0.985	0.934
HNRNPH1	0.646	0.435893	0.292	0.806	0.754
CTSD	0.717	0.435706	0.434	0.985	1
RASD1	0.609	0.431232	0.218	0.567	0.344
ISG15	0.524	0.431161	0.048	0.582	0.508
IGFBP4	0.701	0.425689	0.402	1	0.984
SNHG7	0.631	0.424417	0.262	0.388	0.18
DVL1	0.659	0.423246	0.318	0.582	0.328
PFKP	0.641	0.421229	0.282	0.597	0.377
TPI1	0.759	0.417476	0.518	1	1
LDHA	0.744	0.417284	0.488	1	1
PSAP	0.757	0.415646	0.514	1	1
CTTN	0.657	0.413834	0.314	0.761	0.574
ALDOA	0.749	0.412485	0.498	1	1
CXXC5	0.632	0.412277	0.264	0.493	0.295
CLPTM1L	0.698	0.409935	0.396	0.851	0.656
TAX1BP3	0.691	0.404347	0.382	0.761	0.459
FAM127A	0.658	0.402569	0.316	0.776	0.557
PKM	0.792	0.401914	0.584	1	1
BABAM1	0.651	0.401407	0.302	0.806	0.656
BAG6	0.636	0.40034	0.272	0.776	0.607
ANGPTL4	0.632	0.398962	0.264	0.448	0.18
C1R	0.636	0.392977	0.272	0.552	0.295
TSC22D4	0.638	0.385663	0.276	0.552	0.311
S100A2	0.582	0.384357	0.164	0.433	0.311
TALDO1	0.635	0.383955	0.27	0.746	0.623
SERPINA1	0.609	0.381804	0.218	0.522	0.377
NDUFA13	0.717	0.380821	0.434	0.985	0.885
ZCRB1	0.614	0.380052	0.228	0.552	0.41
CTC-425F1.4	0.603	0.379417	0.206	0.836	0.689
IFITM3	0.674	0.37642	0.348	1	0.984
C6orf62	0.645	0.375477	0.29	0.821	0.787
STT3A	0.679	0.374192	0.358	0.687	0.393
RPSA	0.674	0.37273	0.348	0.955	0.803
PSMB4	0.651	0.371436	0.302	0.851	0.656
ITM2C	0.632	0.369563	0.264	0.642	0.426
CD74	0.631	0.3686	0.262	0.97	0.967
CTNNB1	0.617	0.367628	0.234	0.91	0.836
PVRL2	0.643	0.367552	0.286	0.687	0.459
CD97	0.609	0.36735	0.218	0.507	0.328
BRK1	0.653	0.362263	0.306	0.91	0.77
PFKL	0.668	0.360492	0.336	0.627	0.295
ICAM1	0.616	0.358335	0.232	0.881	0.885
WFDC2	0.528	0.355676	0.056	0.239	0.197
ADAM8	0.621	0.355011	0.242	0.448	0.246
B4GALT1	0.625	0.353863	0.25	0.582	0.377
CLDN4	0.605	0.353767	0.21	0.343	0.148
LSM7	0.638	0.353314	0.276	0.672	0.525
VSTM2L	0.606	0.353076	0.212	0.373	0.18
UBE2L6	0.631	0.351486	0.262	0.403	0.164
SDC4	0.627	0.35039	0.254	0.582	0.377
RING1	0.656	0.345359	0.312	0.612	0.361
C1orf43	0.693	0.345178	0.386	0.985	0.852
MT1X	0.59	0.344977	0.18	0.791	0.639
MRPS18A	0.63	0.342528	0.26	0.537	0.328
ARPC4	0.647	0.342418	0.294	0.687	0.492
PLCG1	0.639	0.341177	0.278	0.537	0.311
CD14	0.558	0.339949	0.116	0.149	0.033
FAM127B	0.643	0.339604	0.286	0.746	0.508
NDUFB7	0.655	0.338782	0.31	0.94	0.869
C5orf15	0.601	0.337199	0.202	0.463	0.279
IAH1	0.617	0.336693	0.234	0.403	0.197
C3	0.587	0.336206	0.174	0.627	0.59
GPX3	0.615	0.3357	0.23	0.552	0.361
TGIF1	0.59	0.334602	0.18	0.493	0.361
REEP5	0.611	0.334474	0.222	0.716	0.574
INSIG1	0.541	0.331679	0.082	0.343	0.295
TRAPPC1	0.651	0.330137	0.302	0.866	0.689
SCYL1	0.63	0.329858	0.26	0.433	0.18
PGK1	0.69	0.329755	0.38	1	1
ORMDL1	0.638	0.329093	0.276	0.627	0.443
GPR107	0.628	0.328922	0.256	0.388	0.131
SF3B4	0.628	0.328513	0.256	0.687	0.443
CAPN1	0.632	0.327246	0.264	0.433	0.18
LCN2	0.54	0.326962	0.08	0.478	0.443
STC1	0.568	0.326947	0.136	0.821	0.754
GBE1	0.602	0.324746	0.204	0.582	0.426
MYL6B	0.607	0.324587	0.214	0.567	0.459
RPL10	0.649	0.32403	0.298	0.985	0.918
RPSAP58	0.613	0.323897	0.226	0.299	0.082
SPDEF	0.589	0.322242	0.178	0.463	0.328
PTBP1	0.627	0.319737	0.254	0.493	0.262
INPPL1	0.604	0.319625	0.208	0.373	0.213
CECR5	0.622	0.319456	0.244	0.448	0.23
CEBPZ	0.567	0.319307	0.134	0.388	0.311
ERH	0.664	0.318675	0.328	0.97	0.803
SAR1A	0.607	0.318531	0.214	0.612	0.492
PSMC4	0.615	0.317942	0.23	0.716	0.574
RPS2	0.703	0.317105	0.406	1	0.951
HIF1AN	0.619	0.316964	0.238	0.343	0.131
FAM174A	0.593	0.316509	0.186	0.343	0.18
RSU1	0.635	0.316064	0.27	0.537	0.295
PI3	0.506	0.314127	0.012	0.194	0.18
JUNB	0.575	0.312404	0.15	0.507	0.377
MRPL45	0.603	0.311	0.206	0.433	0.262
CLPP	0.595	0.310955	0.19	0.507	0.393
HSPA8	0.644	0.310884	0.288	0.985	0.951
TSR3	0.593	0.308999	0.186	0.448	0.295
PLOD1	0.684	0.308521	0.368	0.791	0.508
GTF2A2	0.612	0.308355	0.224	0.716	0.541
PPP2R1A	0.621	0.307105	0.242	0.761	0.705
DUSP4	0.657	0.306251	0.314	1	0.934
SLC38A2	0.61	0.304532	0.22	0.836	0.738
TAGLN2	0.663	0.303853	0.326	0.985	0.836
GAPDH	0.74	0.303588	0.48	1	1
CUEDC2	0.636	0.302893	0.272	0.672	0.508
WLS	0.603	0.302316	0.206	0.507	0.328
ERO1L	0.607	0.302016	0.214	0.597	0.525
AKR1B1	0.584	0.301667	0.168	0.955	0.934
LGMN	0.609	0.300872	0.218	0.522	0.328
SRSF2	0.595	0.300765	0.19	0.716	0.59
PLAC8	0.605	0.299813	0.21	0.537	0.377
SRSF6	0.592	0.29866	0.184	0.701	0.607
SF3B3	0.576	0.298548	0.152	0.239	0.098
CERS2	0.63	0.298313	0.26	0.567	0.295
AP2S1	0.65	0.296824	0.3	0.94	0.82
HLA-DRA	0.578	0.296709	0.156	0.91	0.869
MARCKSL1	0.622	0.296221	0.244	0.985	0.885
MAL2	0.581	0.295617	0.162	0.328	0.18
FLYWCH2	0.621	0.294492	0.242	0.358	0.115
CD82	0.525	0.294464	0.05	0.313	0.311
RPN1	0.629	0.294129	0.258	0.687	0.426
GLB1	0.632	0.291577	0.264	0.642	0.41
GRINA	0.631	0.29029	0.262	0.851	0.656
MRPL52	0.579	0.28995	0.158	0.687	0.574
G6PD	0.608	0.289507	0.216	0.597	0.492
TAPBP	0.596	0.289327	0.192	0.791	0.639
TACSTD2	0.557	0.289042	0.114	0.746	0.639
EIF4G2	0.637	0.289029	0.274	0.91	0.623
ALDH18A1	0.583	0.289012	0.166	0.328	0.18
RPN2	0.66	0.288571	0.32	0.97	0.902
VAT1	0.587	0.288214	0.174	0.716	0.689
AP1G2	0.598	0.287588	0.196	0.358	0.164
NAPA	0.624	0.287151	0.248	0.672	0.525
PDZD11	0.622	0.286833	0.244	0.522	0.295
MRPL28	0.608	0.286012	0.216	0.567	0.426
BCAP31	0.593	0.285925	0.186	0.836	0.754
KDM5C	0.601	0.285518	0.202	0.299	0.115
LMAN2	0.648	0.285362	0.296	0.836	0.623
RABGGTB	0.612	0.285231	0.224	0.597	0.459
AKR1C3	0.605	0.284972	0.21	0.955	0.984
ENO2	0.608	0.284383	0.216	0.672	0.557
SDF2	0.646	0.284122	0.292	0.627	0.328
HLA-B	0.618	0.283975	0.236	1	1
ARL16	0.607	0.283414	0.214	0.433	0.262
GLCE	0.599	0.283251	0.198	0.239	0.049
ALKBH6	0.619	0.282322	0.238	0.358	0.115
ATP1B1	0.58	0.282093	0.16	0.881	0.885
CRIP2	0.555	0.281678	0.11	0.343	0.279
MAT2A	0.589	0.280785	0.178	0.478	0.344
GALNS	0.587	0.280597	0.174	0.299	0.131
MLF2	0.638	0.28057	0.276	0.687	0.492
ACAT2	0.612	0.280197	0.224	0.478	0.246
FARSA	0.62	0.279571	0.24	0.627	0.459
ACTG1	0.645	0.279493	0.29	1	1
ZNF251	0.615	0.279389	0.23	0.358	0.131
TMEM205	0.59	0.279123	0.18	0.716	0.574
FTH1	0.646	0.279054	0.292	1	1
PAM	0.596	0.278861	0.192	0.612	0.525
PIH1D1	0.628	0.278732	0.256	0.746	0.607
MEA1	0.626	0.278394	0.252	0.925	0.869
RNF167	0.609	0.278326	0.218	0.552	0.393
TMEM132A	0.621	0.27701	0.242	0.612	0.377
DPP7	0.599	0.276425	0.198	0.821	0.721
SSR2	0.614	0.276217	0.228	0.955	0.885
CUTC	0.595	0.275721	0.19	0.254	0.066
ARL2	0.618	0.275701	0.236	0.836	0.738
SMIM14	0.626	0.275605	0.252	0.701	0.541
SUB1	0.642	0.275442	0.284	0.896	0.787
SUMO2	0.665	0.275222	0.33	0.955	0.934
CCT7	0.634	0.274925	0.268	0.791	0.721
TBCC	0.589	0.274887	0.178	0.448	0.344
SLC44A2	0.587	0.274181	0.174	0.343	0.18
PDXK	0.589	0.274027	0.178	0.284	0.115
TMEM59	0.642	0.273814	0.284	0.94	0.869
ATF6B	0.601	0.272269	0.202	0.343	0.164
SEC31B	0.621	0.272178	0.242	0.657	0.492
NFYC	0.608	0.271927	0.216	0.358	0.148
ZC3H12A	0.61	0.271545	0.22	0.343	0.115
NFIC	0.591	0.271171	0.182	0.493	0.377
PRDX2	0.669	0.270515	0.338	1	1
OXA1L	0.619	0.27048	0.238	0.507	0.328
RFXANK	0.578	0.270292	0.156	0.328	0.197
EDARADD	0.603	0.269928	0.206	0.716	0.557
STRN4	0.597	0.269848	0.194	0.239	0.049
CD47	0.59	0.269807	0.18	0.493	0.361
TBC1D17	0.582	0.269612	0.164	0.343	0.197
KLC2	0.624	0.269521	0.248	0.522	0.279
B4GALT3	0.6	0.269397	0.2	0.448	0.295
PTRHD1	0.595	0.269251	0.19	0.433	0.246
ALKBH5	0.593	0.268163	0.186	0.567	0.426
MOB2	0.582	0.267824	0.164	0.284	0.131
AP2M1	0.609	0.267668	0.218	0.791	0.639
SAA4	0.611	0.267171	0.222	0.313	0.082
VPS25	0.616	0.267055	0.232	0.582	0.361
ARFRP1	0.596	0.266952	0.192	0.269	0.082
ATXN2L	0.59	0.266838	0.18	0.388	0.246
SYNGR2	0.588	0.266798	0.176	0.776	0.689
ALOX5AP	0.581	0.266697	0.162	0.433	0.279
LAPTM4A	0.644	0.26643	0.288	0.985	0.885
ANXA2	0.636	0.266292	0.272	1	0.984
HLA-DQB1	0.587	0.266146	0.174	0.403	0.262
TMEM14C	0.638	0.266137	0.276	0.896	0.77
P4HB	0.646	0.266027	0.292	0.985	0.951
LPXN	0.56	0.265376	0.12	0.164	0.049
HSPBP1	0.604	0.265255	0.208	0.552	0.41
LSM1	0.58	0.265167	0.16	0.343	0.18
TMEM186	0.603	0.264896	0.206	0.224	0.016
TMED3	0.582	0.264164	0.164	0.403	0.295
SCD5	0.589	0.264022	0.178	0.209	0.033
TPBG	0.575	0.263886	0.15	0.507	0.426
BSG	0.603	0.263711	0.206	0.716	0.557
HLA-A	0.629	0.26362	0.258	1	1
ADRM1	0.604	0.262091	0.208	0.776	0.623
CYB5R1	0.592	0.261881	0.184	0.313	0.148
NT5C3B	0.597	0.261394	0.194	0.418	0.262
FUCA2	0.594	0.261084	0.188	0.388	0.246
PUF60	0.622	0.260739	0.244	0.731	0.59
EIF4EBP1	0.591	0.259606	0.182	0.448	0.295
PRDX3	0.607	0.259199	0.214	0.791	0.672
TFRC	0.59	0.258513	0.18	0.537	0.443
ZNF3	0.584	0.25806	0.168	0.224	0.066
MRPS12	0.597	0.257846	0.194	0.612	0.525
NQO1	0.539	0.25771	0.078	0.985	0.902
GAS5	0.566	0.257437	0.132	0.881	0.787
TSC22D1	0.615	0.256638	0.23	0.866	0.852
HLA-DPB1	0.553	0.256535	0.106	0.642	0.541
CD99L2	0.62	0.255858	0.24	0.657	0.475
LYPLA2	0.552	0.255825	0.104	0.403	0.328
2009-09-01	0.588	0.255406	0.176	0.373	0.213
COX7A2	0.661	0.255368	0.322	0.97	0.951
PSMD7	0.594	0.255114	0.188	0.687	0.574
GPSM3	0.592	0.254845	0.184	0.388	0.213
MED24	0.586	0.254735	0.172	0.358	0.213
PRKCSH	0.611	0.254622	0.222	0.716	0.525
MYLIP	0.598	0.254074	0.196	0.448	0.295
ATP6V0E1	0.611	0.254055	0.222	0.94	0.934
MYH9	0.616	0.253683	0.232	0.642	0.443
OS9	0.624	0.253538	0.248	0.791	0.607
ELOF1	0.603	0.253344	0.206	0.642	0.459
NCDN	0.589	0.253231	0.178	0.313	0.164
2015-09-01	0.619	0.252906	0.238	0.91	0.787
RPS3A	0.575	0.252092	0.15	0.672	0.607
BRMS1	0.593	0.251976	0.186	0.522	0.393
HNRNPA1	0.667	0.251651	0.334	0.97	0.951
SRA1	0.591	0.2514	0.182	0.642	0.541
ZG16B	0.612	0.251297	0.224	0.343	0.131
ELAVL1	0.573	0.25127	0.146	0.463	0.377
ADAM17	0.594	0.251256	0.188	0.328	0.148
PPT1	0.579	0.25106	0.158	0.493	0.41
METTL17	0.593	0.250708	0.186	0.403	0.23
TMED2	0.61	0.250577	0.22	0.866	0.689
CLDND1	0.591	0.250327	0.182	0.776	0.82
BAX	0.613	0.250298	0.226	0.791	0.607
POLK	0.418	-0.250337	0.164	0.149	0.311
CEP170	0.429	-0.250683	0.142	0.149	0.279
CAPN7	0.443	-0.251367	0.114	0.149	0.246
NARS	0.428	-0.251765	0.144	0.507	0.623
TUG1	0.402	-0.25265	0.196	0.134	0.328
PDP1	0.434	-0.252921	0.132	0.269	0.377
ACIN1	0.442	-0.253211	0.116	0.746	0.836
TTC14	0.438	-0.253391	0.124	0.104	0.23
EHF	0.391	-0.253495	0.218	0.388	0.59
SZRD1	0.393	-0.25396	0.214	0.254	0.459
CALB2	0.454	-0.254353	0.092	0.164	0.246
FNDC3A	0.419	-0.254391	0.162	0.06	0.213
MTR	0.405	-0.254714	0.19	0.075	0.262
SUGP2	0.4	-0.254832	0.2	0.403	0.574
CBX5	0.464	-0.255244	0.072	0.343	0.361
STRN3	0.424	-0.255586	0.152	0.284	0.426
PRPF40A	0.412	-0.255633	0.176	0.627	0.689
2002-09-01	0.417	-0.255927	0.166	0.627	0.77
USP7	0.422	-0.256101	0.156	0.194	0.344
WDR82	0.378	-0.256101	0.244	0.179	0.443
CWC22	0.431	-0.257004	0.138	0.149	0.279
COPB1	0.402	-0.257205	0.196	0.642	0.77
ZC3H14	0.445	-0.257211	0.11	0.403	0.492
IL8	0.546	-0.257399	0.092	0.866	0.787
NADK2	0.455	-0.257582	0.09	0.075	0.164
TRAF3IP1	0.447	-0.257874	0.106	0.119	0.213
DNAJC10	0.403	-0.25793	0.194	0.433	0.574
UBIAD1	0.396	-0.258185	0.208	0.179	0.377
HNRNPD	0.398	-0.258337	0.204	0.746	0.885
HDAC2	0.448	-0.258609	0.104	0.731	0.721
BRD7	0.392	-0.258823	0.216	0.239	0.443
BLOC1S6	0.419	-0.259155	0.162	0.269	0.393
KIAA0947	0.382	-0.259418	0.236	0.194	0.426
TUBGCP2	0.425	-0.259481	0.15	0.343	0.443
CHMP4B	0.405	-0.25984	0.19	0.582	0.639
PURB	0.408	-0.260233	0.184	0.149	0.311
LARP1	0.42	-0.260657	0.16	0.284	0.393
CAMSAP2	0.382	-0.261216	0.236	0.194	0.443
SUPT5H	0.412	-0.26195	0.176	0.627	0.689
MRPS5	0.409	-0.26225	0.182	0.642	0.754
TCEAL4	0.424	-0.262616	0.152	0.836	0.82
REXO4	0.39	-0.262987	0.22	0.209	0.426
ZCCHC7	0.437	-0.263114	0.126	0.149	0.262
C2orf49	0.415	-0.263259	0.17	0.119	0.279
DHX36	0.374	-0.263768	0.252	0.388	0.59
HIST1H1E	0.447	-0.263801	0.106	0.045	0.148
DNAJC25	0.377	-0.264746	0.246	0.194	0.426
YES1	0.445	-0.264875	0.11	0.284	0.393
SMAD5	0.418	-0.265192	0.164	0.269	0.41
BMPR2	0.413	-0.26552	0.174	0.149	0.311
GLRX5	0.41	-0.265738	0.18	0.269	0.41
HDAC6	0.393	-0.266335	0.214	0.313	0.508
GNB1	0.425	-0.266555	0.15	0.582	0.639
KIF27	0.424	-0.266604	0.152	0.104	0.246
PNO1	0.376	-0.266685	0.248	0.254	0.492
SOS1	0.426	-0.26683	0.148	0.03	0.18
FNBP4	0.375	-0.266858	0.25	0.448	0.689
TMEM183A	0.414	-0.266889	0.172	0.194	0.344
NXPE3	0.406	-0.266923	0.188	0.045	0.23
SUPT6H	0.395	-0.266927	0.21	0.239	0.459
NAP1L4	0.376	-0.267095	0.248	0.537	0.738
SETX	0.42	-0.267295	0.16	0.149	0.295
EPB41L2	0.397	-0.267825	0.206	0.06	0.262
DCAF6	0.398	-0.268382	0.204	0.239	0.426
NIPBL	0.428	-0.269163	0.144	0.373	0.475
SCRN1	0.411	-0.269281	0.178	0.194	0.344
SNRPF	0.387	-0.269298	0.226	0.672	0.787
SESN3	0.405	-0.269517	0.19	0.045	0.23
ARMCX3	0.413	-0.269693	0.174	0.522	0.59
USP47	0.379	-0.269792	0.242	0.209	0.443
ANKRD26	0.412	-0.269886	0.176	0.224	0.377
RBM41	0.426	-0.270211	0.148	0.164	0.295
NCOA6	0.404	-0.270838	0.192	0.104	0.295
OXSR1	0.396	-0.271143	0.208	0.254	0.459
MORC4	0.438	-0.271182	0.124	0.269	0.377
CCNK	0.444	-0.271389	0.112	0.194	0.279
KTN1	0.355	-0.271512	0.29	0.97	1
MEF2A	0.399	-0.271625	0.202	0.448	0.574
DLG1	0.389	-0.271736	0.222	0.239	0.443
CANX	0.337	-0.271748	0.326	0.94	0.984
TLR4	0.393	-0.272191	0.214	0.06	0.279
ALDH3A2	0.419	-0.272874	0.162	0.358	0.492
ACTR6	0.387	-0.273186	0.226	0.343	0.557
KIAA1009	0.409	-0.27327	0.182	0.06	0.246
HNRNPM	0.356	-0.273469	0.288	0.91	0.967
MRPS35	0.411	-0.273958	0.178	0.358	0.508
RNF115	0.412	-0.274156	0.176	0.209	0.361
LUC7L3	0.39	-0.274733	0.22	0.821	0.902
PHF8	0.396	-0.274769	0.208	0.09	0.295
SMAP2	0.421	-0.275298	0.158	0.075	0.23
LIMCH1	0.442	-0.275482	0.116	0.075	0.18
MSI2	0.406	-0.276323	0.188	0.269	0.426
TAOK1	0.421	-0.276402	0.158	0.254	0.393
GMCL1	0.391	-0.276497	0.218	0.104	0.328
SMARCC1	0.421	-0.276709	0.158	0.418	0.541
SMC5	0.417	-0.277281	0.166	0.254	0.393
SETD5	0.39	-0.277756	0.22	0.388	0.607
TACC2	0.394	-0.277874	0.212	0.104	0.328
NEDD4L	0.43	-0.277986	0.14	0.209	0.344
MIER1	0.405	-0.278705	0.19	0.403	0.59
TRIP12	0.374	-0.279199	0.252	0.164	0.41
UCHL5	0.392	-0.279273	0.216	0.239	0.443
TXNRD1	0.421	-0.279614	0.158	0.657	0.705
GNL1	0.392	-0.28059	0.216	0.343	0.525
BRD8	0.4	-0.280794	0.2	0.552	0.689
FAM120AOS	0.398	-0.281402	0.204	0.045	0.246
H6PD	0.406	-0.281533	0.188	0.269	0.443
SMC6	0.397	-0.281786	0.206	0.119	0.328
TCEAL1	0.401	-0.281789	0.198	0.433	0.607
CLCN3	0.408	-0.281996	0.184	0.239	0.41
LRRC27	0.408	-0.282171	0.184	0.03	0.213
ATP2B1	0.422	-0.282196	0.156	0.791	0.836
PHF20L1	0.409	-0.282727	0.182	0.582	0.672
JAK1	0.392	-0.283347	0.216	0.358	0.557
HMGA1	0.513	-0.28374	0.026	0.791	0.787
USP16	0.385	-0.283853	0.23	0.224	0.459
ANKRD17	0.406	-0.284069	0.188	0.313	0.475
AR	0.409	-0.284142	0.182	0.194	0.361
KIAA0430	0.429	-0.284493	0.142	0.119	0.246
DHX29	0.414	-0.284766	0.172	0.373	0.508
RBM23	0.394	-0.285132	0.212	0.239	0.426
PDIA3	0.411	-0.285214	0.178	0.896	0.951
PPFIBP1	0.426	-0.285417	0.148	0.149	0.279
IQGAP1	0.381	-0.285564	0.238	0.761	0.885
CNOT6L	0.445	-0.285809	0.11	0.06	0.164
TTC3	0.406	-0.286012	0.188	0.731	0.803
PSMG4	0.378	-0.28611	0.244	0.164	0.41
SET	0.32	-0.286132	0.36	0.836	0.967
YME1L1	0.404	-0.286378	0.192	0.463	0.59
FAM193A	0.425	-0.286732	0.15	0.03	0.18
RABGAP1	0.401	-0.287151	0.198	0.179	0.377
IL6	0.489	-0.287921	0.022	0.209	0.23
UBE2V1	0.413	-0.288048	0.174	0.06	0.23
MAN1A2	0.411	-0.288521	0.178	0.269	0.426
DPH3	0.424	-0.289488	0.152	0.254	0.393
C22orf46	0.391	-0.289602	0.218	0.06	0.279
LARS	0.399	-0.289731	0.202	0.642	0.689
ZSCAN30	0.4	-0.290282	0.2	0.104	0.295
PPP1R12A	0.383	-0.290476	0.234	0.493	0.689
DDX6	0.415	-0.290594	0.17	0.299	0.459
PPAP2B	0.405	-0.290639	0.19	0.075	0.262
MXI1	0.388	-0.29137	0.224	0.388	0.574
HSP90AB1	0.289	-0.292622	0.422	1	1
ELK4	0.409	-0.292848	0.182	0.015	0.197
MAP1B	0.383	-0.293017	0.234	0.493	0.672
KCTD20	0.385	-0.293075	0.23	0.358	0.59
HAS2	0.461	-0.293242	0.078	0.179	0.23
SCAND1	0.39	-0.293387	0.22	0.642	0.82
DMTF1	0.432	-0.293518	0.136	0.164	0.295
FAM210B	0.413	-0.293811	0.174	0.313	0.492
PRPF4B	0.391	-0.294643	0.218	0.746	0.934
FDPS	0.415	-0.295415	0.17	0.433	0.557
CEP290	0.406	-0.295702	0.188	0.134	0.311
PPWD1	0.414	-0.295966	0.172	0.134	0.295
FAM91A1	0.36	-0.296408	0.28	0.239	0.508
GPN3	0.428	-0.296796	0.144	0.343	0.443
STX2	0.393	-0.296977	0.214	0.075	0.295
KDM5B	0.394	-0.297149	0.212	0.284	0.492
TTF1	0.423	-0.297385	0.154	0.269	0.41
XRN1	0.432	-0.29784	0.136	0.09	0.213
ERBB2IP	0.362	-0.298016	0.276	0.149	0.426
RFC1	0.432	-0.298381	0.136	0.403	0.492
SWAP70	0.362	-0.299333	0.276	0.284	0.525
IGF2R	0.402	-0.299452	0.196	0.254	0.443
MARK3	0.389	-0.299617	0.222	0.269	0.443
E2F7	0.418	-0.300065	0.164	0.179	0.328
IWS1	0.395	-0.300068	0.21	0.209	0.393
TPR	0.385	-0.30022	0.23	0.567	0.754
RNF19A	0.376	-0.300411	0.248	0.179	0.41
SMARCE1	0.387	-0.300908	0.226	0.612	0.738
AGR2	0.485	-0.30138	0.03	0.134	0.164
KMT2A	0.422	-0.301733	0.156	0.507	0.607
TBL1XR1	0.404	-0.303145	0.192	0.313	0.492
STAT1	0.391	-0.303293	0.218	0.119	0.328
PRKDC	0.41	-0.303686	0.18	0.194	0.361
MIA3	0.388	-0.303704	0.224	0.343	0.541
SRSF4	0.389	-0.30378	0.222	0.612	0.77
METTL25	0.4	-0.304287	0.2	0.015	0.213
ZC3H12C	0.407	-0.304453	0.186	0.045	0.23
CKAP2	0.433	-0.304625	0.134	0.179	0.311
NFATC2IP	0.388	-0.304691	0.224	0.119	0.328
CEP135	0.454	-0.304757	0.092	0.134	0.213
SHOC2	0.438	-0.304763	0.124	0.254	0.361
C8orf33	0.401	-0.305111	0.198	0.284	0.459
SMC4	0.42	-0.306362	0.16	0.239	0.393
RBM28	0.405	-0.306807	0.19	0.164	0.344
SAT1	0.439	-0.307326	0.122	0.821	0.869
ANKRD49	0.442	-0.30748	0.116	0.239	0.328
RB1CC1	0.381	-0.307875	0.238	0.269	0.508
STAU1	0.345	-0.308735	0.31	0.642	0.836
ODF2L	0.404	-0.309009	0.192	0.627	0.689
TRIO	0.425	-0.309529	0.15	0.149	0.279
NKTR	0.341	-0.309805	0.318	0.597	0.82
NFE2L1	0.396	-0.310246	0.208	0.627	0.689
ARHGAP12	0.386	-0.311002	0.228	0.299	0.492
RANBP9	0.397	-0.31109	0.206	0.119	0.311
SPTLC2	0.412	-0.313166	0.176	0.194	0.344
CAST	0.33	-0.313233	0.34	0.701	0.902
IPO7	0.387	-0.313674	0.226	0.478	0.623
BDP1	0.411	-0.313826	0.178	0.358	0.492
WDR52	0.401	-0.314097	0.198	0.045	0.246
AGL	0.425	-0.314284	0.15	0.104	0.246
PRC1	0.485	-0.31455	0.03	0.119	0.148
ZCCHC9	0.404	-0.31487	0.192	0.224	0.393
ITCH	0.428	-0.315356	0.144	0.224	0.344
EFCAB14	0.429	-0.315583	0.142	0.269	0.377
SKAP2	0.411	-0.315605	0.178	0.179	0.344
MMP1	0.445	-0.316056	0.11	0.448	0.525
INO80D	0.414	-0.31632	0.172	0.045	0.213
EZH2	0.419	-0.316902	0.162	0.164	0.311
TFAM	0.382	-0.317203	0.236	0.507	0.672
KRIT1	0.402	-0.317469	0.196	0.075	0.262
RER1	0.419	-0.318922	0.162	0.388	0.475
TSPAN19	0.43	-0.319422	0.14	0.149	0.279
GPR116	0.409	-0.320641	0.182	0.746	0.852
ANGPT1	0.422	-0.321279	0.156	0.104	0.262
MRPS15	0.436	-0.321704	0.128	0.403	0.475
TOP2A	0.459	-0.323463	0.082	0.194	0.279
IFNAR2	0.451	-0.32374	0.098	0.075	0.164
JMJD1C	0.428	-0.324221	0.144	0.224	0.344
MAGI3	0.429	-0.324249	0.142	0.075	0.213
CDC42BPA	0.413	-0.325427	0.174	0.463	0.574
USP53	0.394	-0.325476	0.212	0.179	0.377
RIF1	0.446	-0.3256	0.108	0.164	0.262
SYNCRIP	0.381	-0.326303	0.238	0.582	0.77
CSF2	0.548	-0.326742	0.096	0.373	0.246
WBP11	0.38	-0.326877	0.24	0.254	0.475
RERE	0.419	-0.326899	0.162	0.269	0.426
CD9	0.382	-0.32706	0.236	0.537	0.721
PNN	0.455	-0.32887	0.09	0.746	0.689
ALCAM	0.391	-0.328946	0.218	0.388	0.59
UTP23	0.383	-0.330115	0.234	0.269	0.459
NCOA4	0.373	-0.330444	0.254	0.418	0.59
BMS1	0.403	-0.330749	0.194	0.239	0.426
PPP4R2	0.391	-0.331008	0.218	0.418	0.541
DICER1	0.401	-0.332025	0.198	0.119	0.295
SECISBP2L	0.409	-0.332193	0.182	0.149	0.311
NOL7	0.348	-0.332621	0.304	0.821	0.885
SUPT16H	0.379	-0.333522	0.242	0.522	0.672
KDM3A	0.364	-0.334546	0.272	0.254	0.508
EPS8	0.385	-0.335566	0.23	0.06	0.295
CCDC47	0.371	-0.335642	0.258	0.597	0.738
ITGA6	0.392	-0.336162	0.216	0.179	0.377
FNBP1	0.361	-0.336672	0.278	0.164	0.426
ZNF292	0.458	-0.336899	0.084	0.224	0.295
YBX1	0.29	-0.338165	0.42	0.955	1
HSPH1	0.406	-0.338924	0.188	0.776	0.754
FRMD6	0.437	-0.33909	0.126	0.179	0.279
TIA1	0.397	-0.339935	0.206	0.418	0.607
ACBD5	0.389	-0.340274	0.222	0.194	0.393
LIMA1	0.386	-0.340447	0.228	0.239	0.459
SLC25A24	0.356	-0.341492	0.288	0.209	0.492
C21orf59	0.361	-0.341911	0.278	0.269	0.541
PNPLA8	0.396	-0.342513	0.208	0.239	0.426
GPATCH8	0.37	-0.34254	0.26	0.269	0.525
ATF6	0.392	-0.343028	0.216	0.433	0.574
KCTD3	0.401	-0.343048	0.198	0.239	0.41
SF3B1	0.401	-0.343107	0.198	0.701	0.77
CSGALNACT2	0.364	-0.343202	0.272	0.284	0.541
GTF2I	0.402	-0.343836	0.196	0.09	0.279
SMG1	0.377	-0.344677	0.246	0.224	0.426
SLAIN2	0.397	-0.344781	0.206	0.299	0.475
DDX24	0.361	-0.34535	0.278	0.806	0.902
TMX4	0.442	-0.346095	0.116	0.463	0.574
WDR60	0.365	-0.346814	0.27	0.522	0.689
TAX1BP1	0.363	-0.348263	0.274	0.806	0.902
ARHGAP5	0.34	-0.348685	0.32	0.552	0.803
MIS18BP1	0.434	-0.349209	0.132	0.328	0.393
ARPC5L	0.356	-0.349892	0.288	0.507	0.689
CHD3	0.418	-0.350775	0.164	0.522	0.607
GTF2F1	0.388	-0.351624	0.224	0.552	0.656
ZKSCAN1	0.417	-0.351681	0.166	0.448	0.541
STRBP	0.396	-0.351975	0.208	0.075	0.279
DIAPH2	0.422	-0.352006	0.156	0.045	0.197
STIM2	0.391	-0.352882	0.218	0.03	0.246
NAMPT	0.338	-0.353628	0.324	0.731	0.869
NIN	0.348	-0.354077	0.304	0.194	0.475
SLK	0.412	-0.354287	0.176	0.582	0.738
RECQL	0.386	-0.354436	0.228	0.134	0.361
TMPO	0.406	-0.354745	0.188	0.418	0.574
SERPINE2	0.461	-0.355249	0.078	0.746	0.705
CPSF2	0.374	-0.355974	0.252	0.194	0.426
TCP11L2	0.386	-0.356313	0.228	0.06	0.279
SLC25A36	0.401	-0.356833	0.198	0.418	0.557
ZBTB38	0.381	-0.357205	0.238	0.299	0.508
ESCO1	0.347	-0.357285	0.306	0.299	0.574
HTATSF1	0.341	-0.357652	0.318	0.478	0.754
CUL5	0.41	-0.358044	0.18	0.433	0.525
RSRC2	0.363	-0.358437	0.274	0.791	0.869
SMARCA1	0.417	-0.358657	0.166	0.478	0.623
RAD21	0.359	-0.359398	0.282	0.701	0.82
PTMS	0.403	-0.359948	0.194	0.522	0.623
TES	0.412	-0.360081	0.176	0.448	0.557
BAZ1B	0.408	-0.361683	0.184	0.224	0.393
CAMLG	0.367	-0.361743	0.266	0.373	0.672
BRWD1	0.351	-0.361868	0.298	0.194	0.475
ZFC3H1	0.384	-0.362451	0.232	0.179	0.393
EPC1	0.369	-0.36326	0.262	0.254	0.492
EP300	0.381	-0.36652	0.238	0.045	0.279
ATF7IP	0.403	-0.369929	0.194	0.134	0.311
UPF3B	0.338	-0.370107	0.324	0.388	0.656
TTC17	0.369	-0.370152	0.262	0.269	0.475
GNG12	0.372	-0.370363	0.256	0.403	0.574
ATG3	0.36	-0.371888	0.28	0.224	0.492
ZFR	0.351	-0.372673	0.298	0.507	0.738
IL6ST	0.354	-0.373416	0.292	0.403	0.639
GOLM1	0.346	-0.373458	0.308	0.358	0.656
TGOLN2	0.305	-0.373532	0.39	0.388	0.754
PDCL3	0.352	-0.373985	0.296	0.612	0.754
TM9SF3	0.36	-0.375325	0.28	0.597	0.738
PBRM1	0.368	-0.375792	0.264	0.418	0.639
ROCK2	0.396	-0.376086	0.208	0.179	0.361
FAM208B	0.379	-0.376091	0.242	0.045	0.279
LGALS8	0.386	-0.37661	0.228	0.343	0.492
PPIG	0.398	-0.377488	0.204	0.433	0.574
EEA1	0.385	-0.377807	0.23	0.224	0.41
SPAG9	0.375	-0.378426	0.25	0.239	0.443
HMGN2	0.404	-0.37915	0.192	0.179	0.361
REV1	0.42	-0.379354	0.16	0.194	0.328
AKAP13	0.402	-0.380985	0.196	0.149	0.328
TPM3	0.323	-0.382062	0.354	0.821	0.918
CFH	0.412	-0.383036	0.176	0.448	0.574
RAI14	0.366	-0.384108	0.268	0.209	0.443
CHURC1	0.332	-0.386784	0.336	0.358	0.656
CLIP1	0.364	-0.387085	0.272	0.343	0.574
KIAA1551	0.372	-0.387258	0.256	0.209	0.459
CREBRF	0.376	-0.387328	0.248	0.284	0.508
ZNF106	0.367	-0.38733	0.266	0.209	0.459
ACBD3	0.357	-0.388059	0.286	0.343	0.574
BTN2A1	0.361	-0.388236	0.278	0.194	0.475
SH3GLB1	0.403	-0.389178	0.194	0.373	0.508
TMF1	0.391	-0.390242	0.218	0.269	0.459
SMC3	0.366	-0.390806	0.268	0.433	0.639
MAP4K4	0.362	-0.392674	0.276	0.254	0.492
EEF1A1	0.377	-0.393245	0.246	0.493	0.607
DNM1L	0.356	-0.39328	0.288	0.209	0.475
ANKRD11	0.371	-0.396166	0.258	0.433	0.623
PAK2	0.346	-0.396408	0.308	0.269	0.557
ABCF1	0.319	-0.397207	0.362	0.791	0.951
ELK3	0.35	-0.398871	0.3	0.343	0.623
SLTM	0.374	-0.399011	0.252	0.552	0.672
HUWE1	0.37	-0.401382	0.26	0.284	0.525
ZC3H13	0.359	-0.401833	0.282	0.478	0.672
GALNT1	0.357	-0.401932	0.286	0.328	0.59
PTRF	0.362	-0.403384	0.276	0.642	0.754
AKAP8L	0.34	-0.403605	0.32	0.299	0.59
NCL	0.327	-0.403999	0.346	0.851	0.984
PEG10	0.409	-0.40493	0.182	0.09	0.279
UBE2Q1	0.346	-0.405403	0.308	0.493	0.705
RPAP3	0.358	-0.406392	0.284	0.179	0.443
M6PR	0.311	-0.407228	0.378	0.134	0.525
SNW1	0.357	-0.408053	0.286	0.433	0.639
CLINT1	0.368	-0.408095	0.264	0.433	0.607
GALNT7	0.404	-0.409083	0.192	0.194	0.361
SPG20	0.37	-0.409278	0.26	0.299	0.525
CYR61	0.466	-0.411336	0.068	0.134	0.197
FAM178A	0.402	-0.412678	0.196	0.239	0.41
SMARCA5	0.391	-0.412684	0.218	0.507	0.656
CEP350	0.35	-0.412687	0.3	0.284	0.557
SYNE2	0.421	-0.417803	0.158	0.149	0.295
OSBPL8	0.379	-0.420204	0.242	0.493	0.639
SYNRG	0.363	-0.42099	0.274	0.164	0.426
CENPF	0.483	-0.421005	0.034	0.164	0.197
ZC3H11A	0.363	-0.421159	0.274	0.299	0.525
2007-09-01	0.345	-0.424708	0.31	0.687	0.803
TSR1	0.343	-0.42655	0.314	0.224	0.525
PDS5B	0.367	-0.427243	0.266	0.134	0.377
AKAP9	0.403	-0.428336	0.194	0.582	0.689
WAPAL	0.346	-0.430759	0.308	0.179	0.475
ETS1	0.359	-0.431743	0.282	0.134	0.393
PHF3	0.361	-0.43547	0.278	0.448	0.639
ZMYND8	0.379	-0.435492	0.242	0.851	0.82
PTPN11	0.338	-0.436584	0.324	0.597	0.754
ZNHIT6	0.405	-0.436975	0.19	0.194	0.344
NUFIP2	0.33	-0.439527	0.34	0.254	0.557
MACF1	0.367	-0.440448	0.266	0.284	0.508
ATXN2	0.374	-0.443112	0.252	0.254	0.475
ARPC5	0.297	-0.443871	0.406	0.866	0.951
SMEK1	0.334	-0.444894	0.332	0.164	0.459
TNFSF15	0.408	-0.445531	0.184	0.239	0.41
KIAA1109	0.382	-0.445905	0.236	0.09	0.311
MATR3	0.292	-0.446339	0.416	0.821	0.934
CXCL2	0.547	-0.446921	0.094	0.254	0.148
TEAD1	0.388	-0.448595	0.224	0.209	0.393
PTPN1	0.318	-0.451884	0.364	0.448	0.787
SFPQ	0.333	-0.453177	0.334	0.552	0.754
ING2	0.36	-0.45337	0.28	0.224	0.492
TPM4	0.272	-0.456162	0.456	0.94	1
PRRC2C	0.362	-0.456375	0.276	0.791	0.869
ZCCHC11	0.385	-0.45709	0.23	0.418	0.557
CSNK1A1	0.335	-0.458745	0.33	0.179	0.508
HP1BP3	0.3	-0.460588	0.4	0.836	0.951
RBM25	0.326	-0.4615	0.348	0.657	0.918
PCM1	0.359	-0.462274	0.282	0.239	0.475
EZR	0.322	-0.4634	0.356	0.403	0.656
PPFIA1	0.315	-0.466031	0.37	0.269	0.574
REST	0.337	-0.467489	0.326	0.284	0.59
APLP2	0.275	-0.471335	0.45	0.97	0.984
GTPBP4	0.305	-0.472447	0.39	0.507	0.77
MAP4K5	0.32	-0.476673	0.36	0.269	0.574
MESDC2	0.339	-0.476942	0.322	0.657	0.803
ASH1L	0.395	-0.477863	0.21	0.284	0.443
TRIP11	0.335	-0.484984	0.33	0.313	0.623
CHML	0.381	-0.485427	0.238	0.164	0.393
CCDC50	0.302	-0.490173	0.396	0.433	0.738
ATRX	0.339	-0.490525	0.322	0.746	0.836
FAM107B	0.346	-0.491187	0.308	0.567	0.738
UBE2K	0.286	-0.491932	0.428	0.448	0.82
MALAT1	0.297	-0.499573	0.406	1	1
KIAA1430	0.367	-0.505072	0.266	0.104	0.361
CHD8	0.313	-0.509198	0.374	0.209	0.557
ITGA1	0.431	-0.509868	0.138	0.448	0.525
TNFAIP2	0.411	-0.517259	0.178	0.194	0.377
PRPF38B	0.332	-0.522448	0.336	0.448	0.705
GOLGB1	0.315	-0.522668	0.37	0.612	0.82
GSPT1	0.34	-0.526848	0.32	0.343	0.59
ZNF638	0.334	-0.536482	0.332	0.328	0.59
GOLGA4	0.334	-0.536807	0.332	0.478	0.689
TLN1	0.274	-0.537352	0.452	0.433	0.787
BPTF	0.351	-0.538751	0.298	0.463	0.639
ANKRD12	0.312	-0.539191	0.376	0.567	0.803
TTC1	0.282	-0.558344	0.436	0.657	0.885
CDC5L	0.309	-0.56084	0.382	0.507	0.77
ZRANB2	0.312	-0.579075	0.376	0.493	0.738
ARHGAP29	0.312	-0.584983	0.376	0.209	0.541
EIF3A	0.257	-0.58691	0.486	0.791	0.918
BOD1L1	0.356	-0.60273	0.288	0.343	0.541
ACSL4	0.323	-0.631266	0.354	0.358	0.623
HNRNPU	0.244	-0.645709	0.512	0.925	1
UACA	0.309	-0.654695	0.382	0.194	0.525
MAP4	0.28	-0.655194	0.44	0.313	0.689
ITGB1	0.261	-0.655204	0.478	0.896	0.951
TMOD3	0.277	-0.663657	0.446	0.254	0.639
FNBP1L	0.308	-0.666676	0.384	0.284	0.607
TFPI2	0.471	-0.678459	0.058	0.209	0.246
BIRC3	0.422	-0.701573	0.156	0.209	0.328
AFF4	0.263	-0.709256	0.474	0.224	0.639
CXCL3	0.485	-0.825524	0.03	0.134	0.164
DST	0.239	-0.929254	0.522	0.448	0.82
HIST1H4C	0.2	-1.12232	0.6	0.358	0.836

## Sheet: (ii) allcells_postcc_r1_0Bv0A
	myAUC	avg_diff	power	pct.1	pct.2
RPL19	0.823	0.444904	0.646	1	1
RPL27	0.765	0.355163	0.53	1	1
RPLP1	0.761	0.316315	0.522	1	1
ATP6V0E1	0.739	0.468846	0.478	0.966	0.938
C1orf43	0.734	0.438771	0.468	0.966	0.891
UQCRQ	0.729	0.378169	0.458	1	0.984
RPL39	0.729	0.348751	0.458	0.983	0.984
RPL31	0.729	0.263827	0.458	1	1
S100A6	0.725	0.383196	0.45	1	1
RPL28	0.723	0.366081	0.446	1	0.938
RPL38	0.719	0.338708	0.438	1	1
COX7C	0.718	0.350145	0.436	1	1
FTL	0.715	0.327553	0.43	1	1
HIGD2A	0.712	0.414921	0.424	0.898	0.828
RPS13	0.707	0.291803	0.414	1	1
RPS29	0.707	0.257812	0.414	1	1
RPL30	0.704	0.3265	0.408	1	0.969
B2M	0.703	0.313062	0.406	1	1
COX6C	0.696	0.285468	0.392	1	1
RPS27A	0.696	0.282961	0.392	0.983	0.984
USMG5	0.693	0.2839	0.386	0.983	0.969
NPC2	0.691	0.344138	0.382	1	1
S100A11	0.69	0.346331	0.38	0.949	0.906
RPS12	0.688	0.302936	0.376	1	1
TACSTD2	0.681	0.577155	0.362	0.797	0.609
UQCRH	0.681	0.339798	0.362	0.966	0.922
FAU	0.68	0.330647	0.36	1	0.938
CSTB	0.68	0.305733	0.36	0.966	0.797
SNX2	0.678	0.449802	0.356	0.627	0.328
FTH1	0.678	0.279962	0.356	1	1
RPS28	0.677	0.268237	0.354	1	1
RPL24	0.677	0.255219	0.354	1	0.984
CST3	0.676	0.315486	0.352	1	1
TRIM8	0.675	0.448196	0.35	0.661	0.344
SUB1	0.674	0.322685	0.348	0.881	0.797
COX7B	0.674	0.301907	0.348	0.983	0.984
NDUFA4	0.673	0.261653	0.346	1	0.969
BST2	0.672	0.270445	0.344	0.966	0.906
SNHG5	0.669	0.353693	0.338	0.983	0.922
TPT1	0.668	0.25424	0.336	1	1
RPS10	0.667	0.304764	0.334	0.966	0.891
EIF4EBP1	0.663	0.369695	0.326	0.475	0.172
EIF3K	0.663	0.338558	0.326	0.831	0.719
RPL32	0.659	0.253465	0.318	1	0.984
COPRS	0.656	0.354079	0.312	0.627	0.422
NDUFA12	0.654	0.376634	0.308	0.949	0.797
TSPO	0.651	0.414646	0.302	0.797	0.656
PFDN5	0.651	0.344153	0.302	0.898	0.812
EIF6	0.651	0.28834	0.302	0.932	0.859
RBM3	0.648	0.267269	0.296	0.915	0.922
SELM	0.647	0.295626	0.294	0.678	0.406
COX4I1	0.646	0.297731	0.292	0.966	0.938
NDUFA6	0.645	0.39855	0.29	0.712	0.547
ARL2	0.644	0.302999	0.288	0.831	0.734
ZFAS1	0.642	0.282879	0.284	0.983	0.844
COX7A2	0.642	0.268068	0.284	0.966	0.891
S100A4	0.642	0.265506	0.284	0.983	1
BRK1	0.639	0.269852	0.278	0.814	0.766
C14orf119	0.637	0.33778	0.274	0.797	0.703
CHCHD2	0.636	0.251794	0.272	1	0.859
CISD1	0.634	0.328356	0.268	0.695	0.484
SLIRP	0.634	0.25696	0.268	1	0.906
HMGN3	0.633	0.277612	0.266	0.661	0.484
GDF15	0.632	0.396515	0.264	0.966	0.844
LINC00493	0.631	0.254247	0.262	0.746	0.594
SAT1	0.63	0.414193	0.26	0.932	0.891
C12orf57	0.63	0.329209	0.26	0.797	0.672
C9orf3	0.63	0.27215	0.26	0.712	0.5
CDA	0.629	0.380853	0.258	0.271	0.016
GAS5	0.629	0.310081	0.258	0.915	0.781
MRPL1	0.628	0.305698	0.256	0.576	0.406
TMEM14C	0.628	0.270328	0.256	0.898	0.812
NDUFA1	0.628	0.252046	0.256	1	0.984
TNFRSF12A	0.627	0.424423	0.254	0.593	0.391
POLR2F	0.627	0.296383	0.254	0.695	0.531
IGFBP7	0.627	0.265573	0.254	0.898	0.766
SAA1	0.625	0.316004	0.25	0.966	0.906
HLA-DPA1	0.624	0.338499	0.248	0.78	0.672
KRT10	0.624	0.284281	0.248	0.864	0.719
DANCR	0.621	0.33417	0.242	0.729	0.562
NDUFAF3	0.62	0.323249	0.24	0.492	0.297
DECR1	0.617	0.314404	0.234	0.576	0.391
IFI27L2	0.617	0.262839	0.234	0.678	0.453
CD55	0.615	0.299689	0.23	0.746	0.641
ATP5B	0.615	0.258114	0.23	0.881	0.859
GRN	0.615	0.251451	0.23	0.983	0.969
ATP6V1F	0.613	0.355738	0.226	0.661	0.594
IMMP1L	0.613	0.34948	0.226	0.373	0.156
RPL9	0.612	0.288829	0.224	0.712	0.578
S100A13	0.61	0.330608	0.22	0.814	0.734
TMEM14B	0.61	0.272509	0.22	0.746	0.641
LSM1	0.61	0.262897	0.22	0.322	0.094
NDUFB3	0.609	0.280511	0.218	0.661	0.594
BLCAP	0.607	0.310049	0.214	0.508	0.328
LPIN1	0.606	0.271013	0.212	0.441	0.266
SERINC1	0.606	0.269674	0.212	0.712	0.5
SLC25A6	0.606	0.255385	0.212	0.915	0.797
TRAPPC2L	0.605	0.300593	0.21	0.492	0.312
C16orf80	0.603	0.301845	0.206	0.441	0.25
AKR1B1	0.602	0.299647	0.204	0.983	0.953
TMEM160	0.602	0.290834	0.204	0.508	0.406
FAM96B	0.602	0.255921	0.204	0.729	0.672
COX20	0.602	0.255833	0.204	0.814	0.719
SLC52A2	0.601	0.267519	0.202	0.542	0.438
ISG15	0.6	0.500554	0.2	0.593	0.438
RP11-371I1.2	0.599	0.303486	0.198	0.254	0.062
NDUFV3	0.599	0.262475	0.198	0.424	0.25
DCTN3	0.598	0.27137	0.196	0.475	0.375
UFC1	0.598	0.253062	0.196	0.695	0.562
FAM168B	0.597	0.297212	0.194	0.356	0.172
C5orf15	0.597	0.282725	0.194	0.424	0.25
SNRPE	0.596	0.278961	0.192	0.746	0.703
MRPL3	0.595	0.270001	0.19	0.356	0.188
TIPRL	0.593	0.259359	0.186	0.492	0.391
CNP	0.593	0.252409	0.186	0.508	0.359
LCN2	0.592	0.28818	0.184	0.627	0.484
ICT1	0.591	0.285375	0.182	0.339	0.188
GIPC1	0.59	0.331983	0.18	0.322	0.156
RP11-304L19.5	0.59	0.281595	0.18	0.254	0.078
NPAS2	0.59	0.255574	0.18	0.39	0.25
LSM3	0.588	0.371142	0.176	0.746	0.719
PMAIP1	0.587	0.30684	0.174	0.593	0.453
NDUFAF2	0.587	0.281945	0.174	0.525	0.422
MYEOV	0.587	0.272403	0.174	0.186	0.016
LY6E	0.586	0.281051	0.172	0.712	0.594
ITCH	0.586	0.275577	0.172	0.475	0.328
C16orf13	0.586	0.272467	0.172	0.424	0.281
TMEM18	0.584	0.316847	0.168	0.407	0.297
EBNA1BP2	0.582	0.27235	0.164	0.593	0.516
FXYD5	0.582	0.252487	0.164	0.39	0.25
AK2	0.582	0.251477	0.164	0.458	0.359
RDH14	0.58	0.2943	0.16	0.237	0.078
MRPS18B	0.58	0.276581	0.16	0.763	0.609
C6orf1	0.58	0.276011	0.16	0.576	0.547
MRPL46	0.58	0.259714	0.16	0.373	0.219
PIAS3	0.579	0.261703	0.158	0.356	0.219
HSPB1	0.579	0.250322	0.158	0.475	0.359
ANKRD1	0.577	0.692143	0.154	0.22	0.078
HIST1H1C	0.575	0.260737	0.15	0.508	0.438
METTL17	0.575	0.253816	0.15	0.356	0.234
FKBP7	0.573	0.262528	0.146	0.322	0.203
FEN1	0.572	0.304473	0.144	0.237	0.094
GMNN	0.572	0.260537	0.144	0.525	0.469
LINC00152	0.57	0.291059	0.14	0.695	0.672
CST4	0.567	0.324424	0.134	0.983	0.938
IFIT3	0.566	0.789604	0.132	0.373	0.281
SLC2A6	0.566	0.250192	0.132	0.288	0.172
CST1	0.564	0.398766	0.128	1	0.984
ID3	0.564	0.272945	0.128	0.576	0.516
MYL9	0.563	0.301207	0.126	0.322	0.25
TMEM242	0.562	0.258669	0.124	0.322	0.234
CD14	0.559	0.282795	0.118	0.153	0.031
CST2	0.554	0.323696	0.108	0.847	0.828
FAM155A	0.554	0.282495	0.108	0.136	0.031
SEMA4D	0.552	0.274162	0.104	0.254	0.172
TRNAU1AP	0.55	0.269913	0.1	0.271	0.203
ZNF669	0.55	0.26955	0.1	0.203	0.125
YPEL3	0.547	0.252544	0.094	0.254	0.188
MAP3K5	0.547	0.251283	0.094	0.254	0.172
KRT81	0.545	0.347825	0.09	0.119	0.031
EGR1	0.52	0.371811	0.04	0.102	0.062
HMGB2	0.51	-0.326934	0.02	0.271	0.234
BIRC3	0.506	-0.438954	0.012	0.339	0.297
AKR1C1	0.502	-0.296843	0.004	0.356	0.297
SLPI	0.5	-0.25144	0	0.203	0.188
CXCL3	0.497	-0.58994	0.006	0.153	0.156
IFIT2	0.481	0.692572	0.038	0.085	0.125
MKI67	0.48	-0.267415	0.04	0.102	0.141
CEP55	0.478	-0.268947	0.044	0.102	0.141
G0S2	0.475	-0.355961	0.05	0.271	0.328
ASPM	0.472	-0.582058	0.056	0.085	0.141
CENPF	0.471	-0.465908	0.058	0.22	0.266
DLGAP5	0.47	-0.343625	0.06	0.068	0.125
PRC1	0.47	-0.50142	0.06	0.136	0.188
PTTG1	0.469	-0.261812	0.062	0.271	0.328
CKS2	0.468	-0.252005	0.064	0.475	0.516
TNFSF15	0.468	-0.413818	0.064	0.153	0.203
UBE2C	0.464	-0.514104	0.072	0.085	0.156
PIK3R1	0.462	-0.281871	0.076	0.237	0.281
NUSAP1	0.462	-0.366359	0.076	0.153	0.219
TOP2A	0.462	-0.507631	0.076	0.203	0.281
CKAP2	0.459	-0.278851	0.082	0.322	0.391
CYP1B1	0.458	-0.302875	0.084	0.61	0.656
BIRC5	0.454	-0.323304	0.092	0.051	0.141
MAD2L1	0.447	-0.287966	0.106	0.102	0.203
TCF7L2	0.446	-0.254444	0.108	0.254	0.328
SKIV2L2	0.442	-0.259521	0.116	0.22	0.328
TPX2	0.442	-0.344932	0.116	0.085	0.203
SETD5	0.441	-0.251059	0.118	0.542	0.641
COA1	0.441	-0.274113	0.118	0.373	0.453
LMO7	0.44	-0.256768	0.12	0.203	0.312
MT1X	0.44	-0.271839	0.12	0.593	0.703
CHD2	0.439	-0.259525	0.122	0.661	0.734
ARID5B	0.439	-0.259821	0.122	0.085	0.203
WHSC1L1	0.439	-0.274936	0.122	0.424	0.484
REV1	0.438	-0.352345	0.124	0.305	0.375
CDKN2C	0.437	-0.274297	0.126	0.051	0.172
FANCI	0.437	-0.307175	0.126	0.017	0.141
NR2F1	0.436	-0.261947	0.128	0.322	0.406
LOXL2	0.436	-0.276783	0.128	0.203	0.312
FCF1	0.436	-0.278246	0.128	0.271	0.375
PDS5A	0.435	-0.273639	0.13	0.271	0.391
SLIT2	0.435	-0.275019	0.13	0.22	0.328
CHML	0.435	-0.326419	0.13	0.424	0.5
SKIL	0.434	-0.365092	0.132	0.186	0.312
RP11-488L18.10	0.433	-0.252909	0.134	0.153	0.266
NKX3-1	0.432	-0.263798	0.136	0.136	0.266
ZNF785	0.431	-0.256288	0.138	0.068	0.203
FUT11	0.431	-0.256485	0.138	0.186	0.312
HMGN5	0.431	-0.286871	0.138	0.169	0.297
HLA-DRB5	0.431	-0.299624	0.138	0.458	0.578
KRAS	0.43	-0.278755	0.14	0.153	0.281
DMTF1	0.43	-0.297626	0.14	0.169	0.312
AK4	0.43	-0.348155	0.14	0.169	0.297
CCDC88A	0.429	-0.261148	0.142	0.153	0.297
CKAP4	0.429	-0.280202	0.142	0.627	0.609
SPOPL	0.429	-0.285278	0.142	0.085	0.219
EMP2	0.429	-0.285567	0.142	0.254	0.391
ITGA1	0.428	-0.420977	0.144	0.542	0.625
DNAAF2	0.427	-0.321514	0.146	0.237	0.359
YES1	0.427	-0.364986	0.146	0.339	0.438
ST3GAL1	0.426	-0.282557	0.148	0.288	0.406
HAS2	0.426	-0.353534	0.148	0.119	0.266
PPIG	0.425	-0.261662	0.15	0.492	0.562
TSPYL2	0.425	-0.326802	0.15	0.22	0.359
GNB1	0.424	-0.279911	0.152	0.542	0.656
WTAP	0.424	-0.295426	0.152	0.288	0.438
TMPO	0.424	-0.352661	0.152	0.475	0.609
BAZ2B	0.423	-0.296916	0.154	0.288	0.422
ANP32E	0.423	-0.35182	0.154	0.373	0.5
ZNF37A	0.423	-0.35696	0.154	0.203	0.328
GPN3	0.422	-0.255376	0.156	0.407	0.5
BRIX1	0.422	-0.263604	0.156	0.339	0.453
USP47	0.421	-0.25156	0.158	0.288	0.406
PLEKHA1	0.421	-0.256134	0.158	0.119	0.266
FAM73A	0.421	-0.267542	0.158	0.068	0.219
NFIA	0.421	-0.27861	0.158	0.034	0.188
SLC35B1	0.42	-0.251807	0.16	0.339	0.5
UBA2	0.419	-0.256225	0.162	0.119	0.281
CCAR1	0.419	-0.284636	0.162	0.627	0.672
LDB2	0.419	-0.337998	0.162	0.203	0.359
EIF4B	0.418	-0.260416	0.164	0.458	0.578
HSPH1	0.418	-0.262221	0.164	0.78	0.828
BRWD1	0.418	-0.268097	0.164	0.339	0.516
SCD	0.418	-0.314051	0.164	0.322	0.453
SLC5A3	0.418	-0.327754	0.164	0.39	0.547
TMOD3	0.418	-0.337248	0.164	0.508	0.578
WDR60	0.417	-0.250084	0.166	0.593	0.703
WAPAL	0.417	-0.265654	0.166	0.305	0.469
RIF1	0.416	-0.273881	0.168	0.22	0.375
TMF1	0.415	-0.276763	0.17	0.356	0.516
GABPB1-AS1	0.415	-0.279133	0.17	0.119	0.281
AP3B1	0.414	-0.30361	0.172	0.305	0.422
NOG	0.414	-0.379705	0.172	0.22	0.391
MIS18BP1	0.413	-0.255504	0.174	0.373	0.531
PDCD4	0.413	-0.266715	0.174	0.339	0.484
RNF149	0.413	-0.273218	0.174	0.169	0.344
SNTB2	0.412	-0.253886	0.176	0.119	0.297
UBXN7	0.412	-0.257702	0.176	0.169	0.344
JMY	0.412	-0.263525	0.176	0.119	0.281
BBX	0.412	-0.278849	0.176	0.644	0.719
SLC25A36	0.412	-0.309094	0.176	0.424	0.547
KPNA5	0.412	-0.346728	0.176	0.102	0.266
CPOX	0.411	-0.250691	0.178	0.186	0.359
OPN3	0.411	-0.252598	0.178	0.119	0.297
SHISA2	0.411	-0.322101	0.178	0.186	0.359
NBEA	0.411	-0.324118	0.178	0.119	0.281
OSBPL2	0.41	-0.250598	0.18	0.203	0.375
SNX16	0.41	-0.259325	0.18	0.085	0.266
CYLD	0.41	-0.259845	0.18	0.051	0.234
BROX	0.41	-0.264915	0.18	0.271	0.438
HMGB1	0.41	-0.265275	0.18	0.797	0.859
ZDHHC17	0.41	-0.297066	0.18	0.254	0.406
AGL	0.41	-0.31738	0.18	0.119	0.297
ZC3H14	0.41	-0.373008	0.18	0.475	0.594
SMNDC1	0.409	-0.261373	0.182	0.237	0.406
ZNF462	0.409	-0.268768	0.182	0.119	0.297
CARD8	0.409	-0.293481	0.182	0.085	0.266
UGGT2	0.409	-0.294226	0.182	0.051	0.234
NARF	0.409	-0.301451	0.182	0.695	0.734
PPP2R3C	0.409	-0.321741	0.182	0.186	0.344
PLIN2	0.409	-0.351771	0.182	0.508	0.641
NKIRAS1	0.408	-0.260091	0.184	0.186	0.375
COPS6	0.408	-0.263189	0.184	0.407	0.531
WDR6	0.408	-0.269502	0.184	0.271	0.422
RNF213	0.408	-0.273782	0.184	0.356	0.516
C1orf109	0.408	-0.279234	0.184	0.068	0.25
SEC63	0.408	-0.280072	0.184	0.458	0.562
POLK	0.408	-0.299398	0.184	0.186	0.359
CDCP1	0.408	-0.302917	0.184	0.661	0.703
GPATCH8	0.408	-0.319077	0.184	0.356	0.531
ADAR	0.407	-0.269945	0.186	0.288	0.453
STIM2	0.406	-0.256136	0.188	0.119	0.312
CDKN2D	0.406	-0.293844	0.188	0.119	0.297
CD2AP	0.406	-0.337631	0.188	0.254	0.422
FOPNL	0.405	-0.282007	0.19	0.186	0.375
PIK3CA	0.405	-0.288879	0.19	0.068	0.25
SEPW1	0.405	-0.289748	0.19	0.407	0.562
SLAIN2	0.405	-0.358879	0.19	0.288	0.453
NTMT1	0.404	-0.250093	0.192	0.22	0.406
ARHGAP21	0.404	-0.29238	0.192	0.237	0.406
PCSK5	0.404	-0.32748	0.192	0.119	0.312
CDC16	0.403	-0.271892	0.194	0.203	0.391
SMARCC1	0.403	-0.327579	0.194	0.407	0.578
OGFR	0.403	-0.341004	0.194	0.22	0.375
EEF1A1	0.402	-0.250958	0.196	0.542	0.703
ACSL3	0.402	-0.254271	0.196	0.508	0.656
PTCD3	0.402	-0.298437	0.196	0.339	0.516
ZNF146	0.402	-0.368941	0.196	0.373	0.516
SERPINE2	0.402	-0.449881	0.196	0.61	0.781
GANAB	0.401	-0.250635	0.198	0.169	0.359
PBXIP1	0.401	-0.27187	0.198	0.458	0.656
SRP72	0.401	-0.283291	0.198	0.61	0.703
ISG20	0.4	-0.263451	0.2	0.051	0.25
USO1	0.4	-0.274582	0.2	0.373	0.547
TLK2	0.4	-0.274613	0.2	0.153	0.375
THOC1	0.4	-0.296305	0.2	0.203	0.391
TNFRSF10A	0.4	-0.301404	0.2	0.153	0.344
ZNF148	0.4	-0.313943	0.2	0.186	0.375
STC1	0.4	-0.335478	0.2	0.492	0.641
TROVE2	0.399	-0.283901	0.202	0.576	0.688
MAP4K4	0.399	-0.289573	0.202	0.373	0.516
ZNF83	0.399	-0.340785	0.202	0.102	0.297
SAMD8	0.399	-0.347498	0.202	0.085	0.281
WFDC2	0.399	-0.460149	0.202	0.034	0.234
TJAP1	0.398	-0.254992	0.204	0.051	0.25
MEF2A	0.398	-0.257571	0.204	0.39	0.578
DNAJC10	0.398	-0.261318	0.204	0.373	0.531
KEAP1	0.398	-0.35037	0.204	0.186	0.375
SMARCA1	0.398	-0.44422	0.204	0.525	0.656
MLLT6	0.397	-0.261774	0.206	0.237	0.438
IFT81	0.397	-0.269489	0.206	0.22	0.453
BPTF	0.397	-0.332344	0.206	0.593	0.75
ARL5A	0.396	-0.256867	0.208	0.169	0.375
UTP11L	0.396	-0.277608	0.208	0.525	0.641
HIPK2	0.396	-0.293589	0.208	0.186	0.406
ETS1	0.396	-0.304558	0.208	0.169	0.375
BDP1	0.396	-0.326558	0.208	0.39	0.547
OPA1	0.396	-0.328878	0.208	0.102	0.297
GPR116	0.396	-0.35896	0.208	0.746	0.906
LARP1	0.395	-0.275801	0.21	0.373	0.5
PPP1CC	0.394	-0.267231	0.212	0.475	0.688
GOLGA3	0.394	-0.272865	0.212	0.136	0.359
GLT8D1	0.394	-0.314768	0.212	0.169	0.359
CCDC41	0.394	-0.327275	0.212	0.119	0.328
ABI1	0.394	-0.350673	0.212	0.203	0.391
CD320	0.393	-0.256325	0.214	0.458	0.656
ZMYND8	0.393	-0.261285	0.214	0.831	0.875
SIL1	0.393	-0.315103	0.214	0.169	0.359
PPM1G	0.393	-0.373989	0.214	0.559	0.656
WARS	0.392	-0.268191	0.216	0.186	0.391
MIER1	0.392	-0.269301	0.216	0.475	0.672
CDK11A	0.392	-0.290214	0.216	0.322	0.5
RALB	0.392	-0.30242	0.216	0.085	0.297
PPWD1	0.392	-0.310233	0.216	0.169	0.375
TARDBP	0.391	-0.250823	0.218	0.322	0.5
PTPN11	0.391	-0.25433	0.218	0.814	0.859
MACF1	0.391	-0.254972	0.218	0.542	0.672
ROCK1	0.391	-0.316169	0.218	0.424	0.578
TCERG1	0.391	-0.31881	0.218	0.424	0.578
RBM26	0.391	-0.330618	0.218	0.322	0.5
LRP5	0.391	-0.334654	0.218	0.254	0.438
ATF7IP	0.391	-0.340242	0.218	0.153	0.359
AATF	0.391	-0.345986	0.218	0.288	0.484
ZNF195	0.391	-0.365018	0.218	0.136	0.344
PAK2	0.39	-0.268965	0.22	0.475	0.609
EPS8	0.39	-0.276727	0.22	0.186	0.406
PARP14	0.39	-0.285632	0.22	0.153	0.375
NAMPTL	0.39	-0.34522	0.22	0.085	0.297
IFNAR2	0.39	-0.453318	0.22	0.017	0.234
KIF20B	0.39	-0.564588	0.22	0.034	0.25
RAB14	0.389	-0.258776	0.222	0.542	0.75
IPO5	0.389	-0.284781	0.222	0.136	0.359
ASH1L	0.389	-0.363854	0.222	0.407	0.594
TMX4	0.389	-1.00547	0.222	0.373	0.531
ACTR6	0.388	-0.266243	0.224	0.305	0.547
NRD1	0.388	-0.27291	0.224	0.627	0.781
BRD2	0.388	-0.275379	0.224	0.542	0.797
LINC00998	0.388	-0.347221	0.224	0.22	0.422
SMC4	0.388	-0.384767	0.224	0.254	0.484
NCOR1	0.388	-0.401892	0.224	0.559	0.672
PPP1CB	0.387	-0.255751	0.226	0.525	0.703
PSMC1	0.387	-0.273128	0.226	0.068	0.297
P4HA1	0.387	-0.310022	0.226	0.508	0.719
UBTF	0.387	-0.315479	0.226	0.39	0.625
HLA-G	0.387	-0.372808	0.226	0.203	0.406
ERCC6L2	0.386	-0.283171	0.228	0.186	0.406
CAPN2	0.386	-0.294377	0.228	0.492	0.703
MOB3A	0.385	-0.291605	0.23	0.068	0.297
STAT1	0.385	-0.313274	0.23	0.169	0.375
UTP23	0.384	-0.277809	0.232	0.271	0.5
EDARADD	0.384	-0.29172	0.232	0.271	0.484
DNMT1	0.384	-0.303328	0.232	0.542	0.719
MKLN1	0.384	-0.30546	0.232	0.203	0.438
NR2F2	0.384	-0.346762	0.232	0.678	0.797
EIF2AK1	0.383	-0.285662	0.234	0.305	0.531
LRRFIP1	0.383	-0.288157	0.234	0.508	0.703
SCARB2	0.383	-0.29433	0.234	0.186	0.406
SOCS4	0.383	-0.300017	0.234	0.22	0.438
NFATC2IP	0.383	-0.304923	0.234	0.153	0.375
DHX16	0.383	-0.309181	0.234	0.373	0.578
IFNAR1	0.383	-0.320983	0.234	0.22	0.422
ARRDC3	0.383	-0.327925	0.234	0.203	0.422
ZKSCAN1	0.383	-0.361623	0.234	0.407	0.594
CREBBP	0.383	-0.367957	0.234	0.136	0.359
RAE1	0.382	-0.33495	0.236	0.322	0.562
TIA1	0.382	-0.357672	0.236	0.61	0.766
CHD4	0.381	-0.272836	0.238	0.712	0.844
SELK	0.381	-0.296371	0.238	0.661	0.797
BOD1L1	0.381	-0.298199	0.238	0.441	0.609
RAD21	0.381	-0.326109	0.238	0.864	0.859
GOLGA8B	0.381	-0.362745	0.238	0.119	0.359
SREK1	0.38	-0.260191	0.24	0.593	0.766
DNAJC8	0.38	-0.294857	0.24	0.712	0.844
GALNT1	0.38	-0.310404	0.24	0.407	0.578
CTNNBL1	0.38	-0.376087	0.24	0.339	0.578
PEG10	0.38	-0.498784	0.24	0.22	0.453
TNFAIP2	0.38	-0.566161	0.24	0.186	0.422
DPYSL2	0.379	-0.312812	0.242	0.627	0.734
UBR5	0.379	-0.317925	0.242	0.22	0.453
ANKRD12	0.378	-0.282679	0.244	0.695	0.891
COPS4	0.378	-0.287011	0.244	0.186	0.438
VEZF1	0.378	-0.290297	0.244	0.339	0.578
KIAA0368	0.378	-0.315049	0.244	0.254	0.484
PTPRA	0.378	-0.321742	0.244	0.271	0.5
MAGT1	0.378	-0.332468	0.244	0.356	0.562
TMEM87A	0.377	-0.27783	0.246	0.271	0.547
WDR82	0.377	-0.282492	0.246	0.254	0.484
VPS53	0.377	-0.293926	0.246	0.136	0.391
TPR	0.377	-0.310024	0.246	0.661	0.891
SLU7	0.377	-0.416139	0.246	0.593	0.75
USP22	0.376	-0.292047	0.248	0.373	0.594
MYSM1	0.376	-0.408267	0.248	0.068	0.312
BCLAF1	0.375	-0.289985	0.25	0.814	0.938
RNF145	0.375	-0.295598	0.25	0.508	0.688
LINC00657	0.375	-0.318329	0.25	0.627	0.797
ZNF106	0.375	-0.342022	0.25	0.237	0.484
PDIA4	0.374	-0.266908	0.252	0.678	0.875
VEGFA	0.374	-0.305279	0.252	0.661	0.812
SCNM1	0.374	-0.3392	0.252	0.305	0.5
NPEPPS	0.373	-0.279027	0.254	0.525	0.781
CFLAR	0.373	-0.315536	0.254	0.203	0.453
H6PD	0.373	-0.320023	0.254	0.271	0.516
APPL1	0.373	-0.353123	0.254	0.203	0.438
C17orf85	0.373	-0.373346	0.254	0.119	0.359
CBX5	0.373	-0.476651	0.254	0.237	0.469
TOP1	0.372	-0.288999	0.256	0.661	0.812
STAU1	0.372	-0.290378	0.256	0.593	0.766
AFF4	0.371	-0.325633	0.258	0.508	0.719
BAZ1A	0.371	-0.34904	0.258	0.305	0.547
MAEA	0.371	-0.364415	0.258	0.203	0.453
TRIP11	0.371	-0.382583	0.258	0.441	0.609
HIF1A	0.37	-0.27588	0.26	0.746	0.875
RBPJ	0.37	-0.326551	0.26	0.763	0.891
RFC1	0.37	-0.389	0.26	0.39	0.625
CTD-2354A18.1	0.37	-0.490701	0.26	0.017	0.281
ACTN4	0.368	-0.293954	0.264	0.458	0.703
TNPO1	0.368	-0.325891	0.264	0.39	0.562
PPP3CA	0.368	-0.336146	0.264	0.339	0.562
PSMD12	0.368	-0.337581	0.264	0.492	0.656
2006-03-01	0.367	-0.30162	0.266	0.407	0.672
SCAMP1	0.367	-0.341952	0.266	0.237	0.5
LRP10	0.367	-0.378359	0.266	0.525	0.766
SECISBP2L	0.367	-0.402409	0.266	0.153	0.406
TAOK3	0.367	-0.405578	0.266	0.407	0.594
KAT6B	0.366	-0.341673	0.268	0.22	0.484
CHD8	0.365	-0.309924	0.27	0.373	0.625
TMEM123	0.365	-0.314499	0.27	0.559	0.75
TRMT11	0.365	-0.352777	0.27	0.085	0.359
NRP1	0.365	-0.405895	0.27	0.424	0.641
DNAJA1	0.364	-0.257364	0.272	0.898	1
PBRM1	0.364	-0.313091	0.272	0.458	0.672
RIOK3	0.364	-0.324687	0.272	0.373	0.578
CREBRF	0.364	-0.362033	0.272	0.373	0.562
PTMS	0.363	-0.429831	0.274	0.525	0.703
CCNG2	0.362	-0.336196	0.276	0.407	0.672
BRD7	0.362	-0.340969	0.276	0.237	0.516
TCEB3	0.361	-0.300426	0.278	0.136	0.438
GNL1	0.361	-0.319748	0.278	0.356	0.594
TIPARP	0.361	-0.446886	0.278	0.508	0.688
TTC3	0.36	-0.288302	0.28	0.712	0.844
ZNF207	0.36	-0.325972	0.28	0.339	0.562
ZCCHC11	0.36	-0.334912	0.28	0.492	0.734
PCNT	0.36	-0.35962	0.28	0.119	0.406
RBM25	0.36	-0.371267	0.28	0.78	0.906
ELK3	0.36	-0.371787	0.28	0.407	0.594
RAB34	0.358	-0.328117	0.284	0.441	0.656
OSBPL8	0.358	-0.378013	0.284	0.593	0.719
NUFIP2	0.358	-0.462772	0.284	0.356	0.547
ARHGAP5	0.357	-0.342321	0.286	0.593	0.797
DNAJC3	0.357	-0.351213	0.286	0.356	0.641
LARS	0.357	-0.354267	0.286	0.627	0.797
RSRC2	0.357	-0.37549	0.286	0.712	0.812
DST	0.357	-0.495148	0.286	0.746	0.891
ALCAM	0.356	-0.338831	0.288	0.339	0.625
MALAT1	0.355	-0.252157	0.29	1	1
TAF1	0.355	-0.384521	0.29	0.051	0.344
SUPT5H	0.354	-0.251953	0.292	0.559	0.766
H1F0	0.354	-0.435731	0.292	0.356	0.609
NKTR	0.353	-0.303915	0.294	0.627	0.859
SLTM	0.353	-0.33909	0.294	0.559	0.766
ZNF7	0.353	-0.393156	0.294	0.051	0.344
HOOK3	0.353	-0.409003	0.294	0.153	0.438
MIF	0.353	-0.439188	0.294	0.678	0.828
KIAA1551	0.353	-0.454568	0.294	0.203	0.484
PRPF3	0.352	-0.352874	0.296	0.153	0.453
LUC7L3	0.352	-0.35911	0.296	0.881	0.938
NASP	0.352	-0.380469	0.296	0.661	0.797
MAP4	0.352	-0.405635	0.296	0.508	0.719
AKAP9	0.352	-0.495686	0.296	0.661	0.797
GOLGB1	0.35	-0.331035	0.3	0.763	0.875
PCGF3	0.35	-0.362921	0.3	0.136	0.438
JAK1	0.349	-0.314864	0.302	0.39	0.672
KMT2A	0.349	-0.468303	0.302	0.508	0.703
HECTD1	0.348	-0.370018	0.304	0.305	0.609
PTPN12	0.348	-0.385323	0.304	0.271	0.531
ATF6	0.348	-0.428809	0.304	0.407	0.609
VCP	0.347	-0.315196	0.306	0.593	0.766
DHX40	0.346	-0.325839	0.308	0.254	0.562
HUWE1	0.345	-0.376994	0.31	0.373	0.656
CHD3	0.345	-0.385608	0.31	0.424	0.719
SLC43A3	0.345	-0.428846	0.31	0.271	0.531
ANKRD11	0.344	-0.423072	0.312	0.373	0.609
PCM1	0.344	-0.441131	0.312	0.322	0.594
KIF5B	0.343	-0.388131	0.314	0.814	0.938
SH3GLB1	0.342	-0.399288	0.316	0.441	0.656
CREB3	0.342	-0.418126	0.316	0.102	0.406
BTN2A1	0.341	-0.419079	0.318	0.237	0.531
HSDL2	0.34	-0.3174	0.32	0.119	0.453
MORF4L2	0.339	-0.296545	0.322	0.915	0.953
MORF4L1	0.339	-0.318151	0.322	0.898	0.969
GOLM1	0.339	-0.374734	0.322	0.356	0.688
GLTSCR2	0.338	-0.378975	0.324	0.186	0.531
CAPRIN1	0.338	-0.436354	0.324	0.288	0.578
CDC42BPA	0.338	-0.439452	0.324	0.492	0.734
NAMPT	0.337	-0.395485	0.326	0.695	0.828
YWHAZ	0.336	-0.359754	0.328	0.847	0.938
GOLIM4	0.336	-0.404639	0.328	0.424	0.734
SMC2	0.336	-0.514894	0.328	0.288	0.562
G3BP2	0.335	-0.416869	0.33	0.458	0.703
RUFY1	0.332	-0.33111	0.336	0.39	0.688
SUPT16H	0.332	-0.350709	0.336	0.559	0.781
2002-09-01	0.332	-0.441056	0.336	0.559	0.766
ABCF1	0.331	-0.308138	0.338	0.966	0.953
MDM4	0.331	-0.376793	0.338	0.237	0.578
APLP2	0.33	-0.353351	0.34	0.983	1
PRPF38B	0.33	-0.466278	0.34	0.542	0.812
PKN2	0.329	-0.379562	0.342	0.305	0.594
THOC2	0.326	-0.346855	0.348	0.627	0.938
DDX5	0.326	-0.361264	0.348	0.966	1
EHF	0.325	-0.542943	0.35	0.339	0.594
MMP14	0.323	-0.431619	0.354	0.542	0.766
PTMA	0.322	-0.291407	0.356	1	1
SYNCRIP	0.322	-0.444396	0.356	0.61	0.812
NAP1L4	0.321	-0.403683	0.358	0.576	0.844
ARL6IP1	0.319	-0.47938	0.362	0.492	0.812
NCL	0.317	-0.378895	0.366	0.966	1
DDAH2	0.315	-0.371542	0.37	0.78	0.859
ACTB	0.312	-0.321319	0.376	0.983	0.984
RPL18A	0.31	-0.512124	0.38	0.237	0.562
CEP350	0.308	-0.463001	0.384	0.339	0.703
GTPBP4	0.308	-0.492415	0.384	0.441	0.766
C6orf62	0.306	-0.448965	0.388	0.559	0.859
UACA	0.305	-0.578664	0.39	0.237	0.594
KTN1	0.304	-0.334262	0.392	0.966	1
HNRNPC	0.293	-0.378288	0.414	0.864	0.984
PRRC2C	0.292	-0.47992	0.416	0.847	0.922
HNRNPU	0.289	-0.418598	0.422	0.898	0.984
CHRAC1	0.283	-0.494723	0.434	0.22	0.641
TXNIP	0.282	-0.846558	0.436	0.102	0.516
ITGB1	0.267	-0.446916	0.466	0.983	1
BRD4	0.267	-0.464646	0.466	0.458	0.812
