# Supplementary material for: The effects of restricted glycolysis on stem-cell like characteristics of breast cancer cells
Source: Oncotarget. 2018 May 1;9(33):23274–88. doi: 10.18632/oncotarget.25299 (PMC5955399; doi:10.18632/oncotarget.25299)
Supplement: Supplementary file 5 [file oncotarget-09-23274-s005.xlsx]

## Sheet: Glucose up
Glycolysis pathway (p=3.6E-7)			HIF1 transcription factor binding site (p=1.8E-2)
GPI	glucose-6-phosphate isomerase		DDIT4	DNA damage inducible transcript 4
PFKP	phosphofructokinase, platelet		ERO1A	endoplasmic reticulum oxidoreductase 1 alpha
PGAM1	phosphoglycerate mutase 1		GBE1	1,4-alpha-glucan branching enzyme 1
PGK1	phosphoglycerate kinase 1		PTEN	phosphatase and tensin homolog
ALDOA	aldolase, fructose-bisphosphate A		LDHA	lactate dehydrogenase A
ENO1	enolase 1		PGK1	phosphoglycerate kinase 1
TPI1	triosephosphate isomerase 1		NR2F2	nuclear receptor subfamily 2 group F member 2
			STC1	stanniocalcin 1
			ENO1	enolase 1

## Sheet: Fructose up
Oxidative phosphorylation pathway (p=2.9E-7)
ATP5G3	ATP synthase, H+ transporting, mitochondrial Fo complex subunit C3 (subunit 9)
ATP6V0E1	ATPase H+ transporting V0 subunit e1
COX5A	cytochrome c oxidase subunit 5A
COX6B1	cytochrome c oxidase subunit 6B1
COX6C	cytochrome c oxidase subunit 6C
COX7C	cytochrome c oxidase subunit 7C
COX8A	cytochrome c oxidase subunit 8A
NDUFA6	NADH:ubiquinone oxidoreductase subunit A6
NDUFB1	NADH:ubiquinone oxidoreductase subunit B1
