# Supplementary material for: The effects of restricted glycolysis on stem-cell like characteristics of breast cancer cells
Source: Oncotarget. 2018 May 1;9(33):23274–88. doi: 10.18632/oncotarget.25299 (PMC5955399; doi:10.18632/oncotarget.25299)
Supplement: Supplementary file 6 [file oncotarget-09-23274-s006.xlsx]

## Sheet: cluster 0 up
chromatin organisation pathway (p=3.3E-9)			LEF1 transcription factor binding site (p=1.0E-6)			NGF-TRKA signalling pubmed (p=6.8E-133)
CHD3	chromodomain helicase DNA binding protein 3		TPM3	tropomyosin 3		TPM3	tropomyosin 3
CHD4	chromodomain helicase DNA binding protein 4		UBE2K	ubiquitin conjugating enzyme E2 K		TPM4	tropomyosin 4
EZH2	enhancer of zeste 2 polycomb repressive complex 2 subunit		MAP1B	microtubule associated protein 1B		TPR	translocated promoter region, nuclear basket protein
KMT2C	lysine methyltransferase 2C		DDX42	DEAD-box helicase 42		GTPBP4	GTP binding protein 4
HIST1H4C	histone cluster 1 H4 family member c		GOLM1	golgi membrane protein 1		ABCF1	ATP binding cassette subfamily F member 1
KMT2A	lysine methyltransferase 2A		CHD2	chromodomain helicase DNA binding protein 2		MAP1B	microtubule associated protein 1B
MSL1	male specific lethal 1 homolog		EZH2	enhancer of zeste 2 polycomb repressive complex 2 subunit		MAP4	microtubule associated protein 4
CREBBP	CREB binding protein		DNAJC7	DnaJ heat shock protein family (Hsp40) member C7		MARK3	microtubule affinity regulating kinase 3
SETD2	SET domain containing 2		TXNRD1	thioredoxin reductase 1		DDX42	DEAD-box helicase 42
ZZZ3	zinc finger ZZ-type containing 3		KMT2C	lysine methyltransferase 2C		CHD4	chromodomain helicase DNA binding protein 4
MORF4L2	mortality factor 4 like 2		ADSS	adenylosuccinate synthase		RABGAP1	RAB GTPase activating protein 1
ATF7IP	activating transcription factor 7 interacting protein		UBE2H	ubiquitin conjugating enzyme E2 H		DNAJC7	DnaJ heat shock protein family (Hsp40) member C7
EPC1	enhancer of polycomb homolog 1		UBTF	upstream binding transcription factor, RNA polymerase I		HNRNPU	heterogeneous nuclear ribonucleoprotein U
SMARCA4	SWI/SNF related, matrix associated, actin dependent regulator of chromatin, subfamily a, member 4		DNAJA1	DnaJ heat shock protein family (Hsp40) member A1		TXNRD1	thioredoxin reductase 1
SMARCC1	SWI/SNF related, matrix associated, actin dependent regulator of chromatin subfamily c member 1		HECTD1	HECT domain E3 ubiquitin protein ligase 1		MFAP1	microfibril associated protein 1
SMARCE1	SWI/SNF related, matrix associated, actin dependent regulator of chromatin, subfamily e, member 1		MAP4K4	mitogen-activated protein kinase kinase kinase kinase 4		RBM25	RNA binding motif protein 25
KDM1A	lysine demethylase 1A		SYNCRIP	synaptotagmin binding cytoplasmic RNA interacting protein		ATXN2	ataxin 2
KDM3A	lysine demethylase 3A		XRN2	5'-3' exoribonuclease 2		UBE3A	ubiquitin protein ligase E3A
KDM5B	lysine demethylase 5B		SFPQ	splicing factor proline and glutamine rich		UBTF	upstream binding transcription factor, RNA polymerase I
GATAD2A	GATA zinc finger domain containing 2A		ANGPT1	angiopoietin 1		PGRMC2	progesterone receptor membrane component 2
ASH1L	ASH1 like histone lysine methyltransferase		PNN	pinin, desmosome associated protein		OSBPL9	oxysterol binding protein like 9
PHF8	PHD finger protein 8		RHOBTB3	Rho related BTB domain containing 3		OSBPL8	oxysterol binding protein like 8
BRD8	bromodomain containing 8		IGF2R	insulin like growth factor 2 receptor		TAOK1	TAO kinase 1
MORF4L1	mortality factor 4 like 1		MORF4L2	mortality factor 4 like 2		ALCAM	activated leukocyte cell adhesion molecule
BRWD1	bromodomain and WD repeat domain containing 1		EPC1	enhancer of polycomb homolog 1		DNAJA1	DnaJ heat shock protein family (Hsp40) member A1
REST	RE1 silencing transcription factor		SMARCA1	SWI/SNF related, matrix associated, actin dependent regulator of chromatin, subfamily a, member 1		MAP4K4	mitogen-activated protein kinase kinase kinase kinase 4
TBL1XR1	transducin beta like 1 X-linked receptor 1		SMARCA4	SWI/SNF related, matrix associated, actin dependent regulator of chromatin, subfamily a, member 4		ACBD3	acyl-CoA binding domain containing 3
PBRM1	polybromo 1		SMARCC1	SWI/SNF related, matrix associated, actin dependent regulator of chromatin subfamily c member 1		SYNCRIP	synaptotagmin binding cytoplasmic RNA interacting protein
KMT5B	lysine methyltransferase 5B		SMARCE1	SWI/SNF related, matrix associated, actin dependent regulator of chromatin, subfamily e, member 1		HSP90AB1	heat shock protein 90 alpha family class B member 1
SUZ12	SUZ12 polycomb repressive complex 2 subunit		RERE	arginine-glutamic acid dipeptide repeats		HSPD1	heat shock protein family D (Hsp60) member 1
			MXI1	MAX interactor 1, dimerization protein		DHX16	DEAH-box helicase 16
			USP34	ubiquitin specific peptidase 34		ROCK2	Rho associated coiled-coil containing protein kinase 2
			KDM3A	lysine demethylase 3A		STRN3	striatin 3
			TES	testin LIM domain protein		XRN2	5'-3' exoribonuclease 2
			ILF3	interleukin enhancer binding factor 3		SMARCA5	SWI/SNF related, matrix associated, actin dependent regulator of chromatin, subfamily a, member 5
			ATRX	ATRX, chromatin remodeler		SFPQ	splicing factor proline and glutamine rich
			PPP1R12A	protein phosphatase 1 regulatory subunit 12A		MIA3	MIA family member 3, ER export factor
			HSPH1	heat shock protein family H (Hsp110) member 1		CDC42BPA	CDC42 binding protein kinase alpha
			HNRNPM	heterogeneous nuclear ribonucleoprotein M		SRSF5	serine and arginine rich splicing factor 5
			SMARCAD1	SWI/SNF-related, matrix-associated actin-dependent regulator of chromatin, subfamily a, containing DEAD/H box 1		IPO7	importin 7
			RB1CC1	RB1 inducible coiled-coil 1		LEO1	LEO1 homolog, Paf1/RNA polymerase II complex component
			ERBIN	erbb2 interacting protein		PNN	pinin, desmosome associated protein
			PDCD4	programmed cell death 4		SPTLC2	serine palmitoyltransferase long chain base subunit 2
			DHX9	DExH-box helicase 9		RHOBTB3	Rho related BTB domain containing 3
			PTMS	parathymosin		PPFIA1	PTPRF interacting protein alpha 1
			PTPN1	protein tyrosine phosphatase, non-receptor type 1		LARS	leucyl-tRNA synthetase
			PTPN12	protein tyrosine phosphatase, non-receptor type 12		PHF6	PHD finger protein 6
			BRD8	bromodomain containing 8		MYO1B	myosin IB
			BNIP3	BCL2 interacting protein 3		VPS26A	VPS26, retromer complex component A
			SVIL	supervillin		SEC31A	SEC31 homolog A, COPII coat complex component
			DLG3	discs large MAGUK scaffold protein 3		DDX55	DEAD-box helicase 55
			ANKRD12	ankyrin repeat domain 12		AP3B1	adaptor related protein complex 3 beta 1 subunit
			TLK2	tousled like kinase 2		DIS3	DIS3 homolog, exosome endoribonuclease and 3'-5' exoribonuclease
			CALD1	caldesmon 1		AKAP8L	A-kinase anchoring protein 8 like
			DHX40	DEAH-box helicase 40		PPP4R3A	protein phosphatase 4 regulatory subunit 3A
			KTN1	kinectin 1		SCYL2	SCY1 like pseudokinase 2
			SPAG9	sperm associated antigen 9		EXOC5	exocyst complex component 5
			REST	RE1 silencing transcription factor		ZKSCAN1	zinc finger with KRAB and SCAN domains 1
			TEAD1	TEA domain transcription factor 1		TSR1	TSR1, ribosome maturation factor
			JMJD1C	jumonji domain containing 1C		CSNK1A1	casein kinase 1 alpha 1
			BTN2A1	butyrophilin subfamily 2 member A1		TTC37	tetratricopeptide repeat domain 37
			NR2F2	nuclear receptor subfamily 2 group F member 2		LTN1	listerin E3 ubiquitin protein ligase 1
			EEF1A1	eukaryotic translation elongation factor 1 alpha 1		SMARCA1	SWI/SNF related, matrix associated, actin dependent regulator of chromatin, subfamily a, member 1
			CCNG2	cyclin G2		MTR	5-methyltetrahydrofolate-homocysteine methyltransferase
			PBRM1	polybromo 1		EIF5B	eukaryotic translation initiation factor 5B
			SF3B1	splicing factor 3b subunit 1		SMARCA4	SWI/SNF related, matrix associated, actin dependent regulator of chromatin, subfamily a, member 4
			AKAP9	A-kinase anchoring protein 9		CCAR1	cell division cycle and apoptosis regulator 1
			TIA1	TIA1 cytotoxic granule associated RNA binding protein		SMARCC1	SWI/SNF related, matrix associated, actin dependent regulator of chromatin subfamily c member 1
			MAP4K5	mitogen-activated protein kinase kinase kinase kinase 5		ACIN1	apoptotic chromatin condensation inducer 1
			ARHGAP12	Rho GTPase activating protein 12		EIF3A	eukaryotic translation initiation factor 3 subunit A
			EIF4G1	eukaryotic translation initiation factor 4 gamma 1		CLINT1	clathrin interactor 1
			ANP32A	acidic nuclear phosphoprotein 32 family member A		LIMCH1	LIM and calponin homology domains 1
			RBM6	RNA binding motif protein 6		PRKDC	protein kinase, DNA-activated, catalytic polypeptide
			RBM5	RNA binding motif protein 5		IK	IK cytokine, down-regulator of HLA II
			AKAP11	A-kinase anchoring protein 11		YME1L1	YME1 like 1 ATPase
			ELK3	ELK3, ETS transcription factor		PALLD	palladin, cytoskeletal associated protein
			TOP1	DNA topoisomerase I		STAG2	stromal antigen 2
			MARCKS	myristoylated alanine rich protein kinase C substrate		KDM1A	lysine demethylase 1A
			HNRNPR	heterogeneous nuclear ribonucleoprotein R		SOS2	SOS Ras/Rho guanine nucleotide exchange factor 2
			NIN	ninein		FTSJ3	FtsJ RNA methyltransferase homolog 3
						SART3	squamous cell carcinoma antigen recognized by T-cells 3
						PDS5B	PDS5 cohesin associated factor B
						DHX36	DEAH-box helicase 36
						WBP11	WW domain binding protein 11
						SLK	STE20 like kinase
						WAPL	WAPL cohesin release factor
						UBAP2	ubiquitin associated protein 2
						ILF3	interleukin enhancer binding factor 3
						IMPA1	inositol monophosphatase 1
						LUC7L3	LUC7 like 3 pre-mRNA splicing factor
						PPP1R12A	protein phosphatase 1 regulatory subunit 12A
						MATR3	matrin 3
						HSPH1	heat shock protein family H (Hsp110) member 1
						DHX38	DEAH-box helicase 38
						HNRNPM	heterogeneous nuclear ribonucleoprotein M
						RBM26	RNA binding motif protein 26
						NAP1L4	nucleosome assembly protein 1 like 4
						NARS	asparaginyl-tRNA synthetase
						NASP	nuclear autoantigenic sperm protein
						SRP72	signal recognition particle 72
						TROVE2	TROVE domain family member 2
						NCL	nucleolin
						SMARCAD1	SWI/SNF-related, matrix-associated actin-dependent regulator of chromatin, subfamily a, containing DEAD/H box 1
						SREK1	splicing regulatory glutamic acid and lysine rich protein 1
						ITGB1	integrin subunit beta 1
						CTTNBP2NL	CTTNBP2 N-terminal like
						NDUFS1	NADH:ubiquinone oxidoreductase core subunit S1
						PDCD4	programmed cell death 4
						DDX6	DEAD-box helicase 6
						HP1BP3	heterochromatin protein 1 binding protein 3
						DHX9	DExH-box helicase 9
						CEP170	centrosomal protein 170
						CSDE1	cold shock domain containing E1
						JAK1	Janus kinase 1
						ZC3H11A	zinc finger CCCH-type containing 11A
						PTPN11	protein tyrosine phosphatase, non-receptor type 11
						PTPN12	protein tyrosine phosphatase, non-receptor type 12
						PAPOLA	poly(A) polymerase alpha
						CCDC47	coiled-coil domain containing 47
						SUPT5H	SPT5 homolog, DSIF elongation factor subunit
						PRRC2C	proline rich coiled-coil 2C
						TAX1BP1	Tax1 binding protein 1
						PRPF4B	pre-mRNA processing factor 4B
						GOLIM4	golgi integral membrane protein 4
						HTATSF1	HIV-1 Tat specific factor 1
						CPSF2	cleavage and polyadenylation specific factor 2
						DDX24	DEAD-box helicase 24
						CAMSAP2	calmodulin regulated spectrin associated protein family member 2
						GNL1	G protein nucleolar 1 (putative)
						DDX39B	DExD-box helicase 39B
						GNL3	G protein nucleolar 3
						DYNC1LI2	dynein cytoplasmic 1 light intermediate chain 2
						RAD21	RAD21 cohesin complex component
						TLK2	tousled like kinase 2
						RARS	arginyl-tRNA synthetase
						HDAC6	histone deacetylase 6
						CALD1	caldesmon 1
						NRDC	nardilysin convertase
						RPAP3	RNA polymerase II associated protein 3
						ARGLU1	arginine and glutamate rich 1
						DHX40	DEAH-box helicase 40
						SMCHD1	structural maintenance of chromosomes flexible hinge domain containing 1
						CANX	calnexin
						U2SURP	U2 snRNP associated SURP domain containing
						KTN1	kinectin 1
						LARP1	La ribonucleoprotein domain family member 1
						DNM1L	dynamin 1 like
						SPAG9	sperm associated antigen 9
						RBM28	RNA binding motif protein 28
						HUWE1	HECT, UBA and WWE domain containing 1, E3 ubiquitin protein ligase
						TBL1XR1	transducin beta like 1 X-linked receptor 1
						PDIA3	protein disulfide isomerase family A member 3
						GSPT1	G1 to S phase transition 1
						EEF1A1	eukaryotic translation elongation factor 1 alpha 1
						CUL5	cullin 5
						USP14	ubiquitin specific peptidase 14
						CCT6A	chaperonin containing TCP1 subunit 6A
						GTF2F1	general transcription factor IIF subunit 1
						FXR1	FMR1 autosomal homolog 1
						SF3B1	splicing factor 3b subunit 1
						TIA1	TIA1 cytotoxic granule associated RNA binding protein
						SBNO1	strawberry notch homolog 1
						SMC3	structural maintenance of chromosomes 3
						HNRNPUL2	heterogeneous nuclear ribonucleoprotein U like 2
						MAP4K5	mitogen-activated protein kinase kinase kinase kinase 5
						TLN1	talin 1
						NEMF	nuclear export mediator factor
						EIF4G1	eukaryotic translation initiation factor 4 gamma 1
						ANP32A	acidic nuclear phosphoprotein 32 family member A
						SUPT16H	SPT16 homolog, facilitates chromatin remodeling subunit
						PAK2	p21 (RAC1) activated kinase 2
						ROCK1	Rho associated coiled-coil containing protein kinase 1
						CDC5L	cell division cycle 5 like
						TOP1	DNA topoisomerase I
						MARCKS	myristoylated alanine rich protein kinase C substrate
						PCM1	pericentriolar material 1
						HNRNPR	heterogeneous nuclear ribonucleoprotein R

## Sheet: cluster 1 up
Glycolysis pathway (p=5.7E-14)			HIF1 transcription factor binding site (p=3.1E-3)
GPI	glucose-6-phosphate isomerase		DDIT4	DNA damage inducible transcript 4
GAPDH	glyceraldehyde-3-phosphate dehydrogenase		EED	embryonic ectoderm development
PFKL	phosphofructokinase, liver type		SRSF6	serine and arginine rich splicing factor 6
PFKP	phosphofructokinase, platelet		ERO1A	endoplasmic reticulum oxidoreductase 1 alpha
PGAM1	phosphoglycerate mutase 1		GBE1	1,4-alpha-glucan branching enzyme 1
PGK1	phosphoglycerate kinase 1		LDHA	lactate dehydrogenase A
PKM	pyruvate kinase, muscle		PGK1	phosphoglycerate kinase 1
ALDOA	aldolase, fructose-bisphosphate A		STC1	stanniocalcin 1
ENO1	enolase 1		RNF5	ring finger protein 5
ENO2	enolase 2		ENO1	enolase 1
TPI1	triosephosphate isomerase 1

## Sheet: cluster 3 up
Translation elongation pathway (p=3.4E-11)			AP1 transcription factor binding site (p=2.5E-2)
RPL30	ribosomal protein L30		CDKN1A	cyclin dependent kinase inhibitor 1A
RPL32	ribosomal protein L32		RPL39	ribosomal protein L39
RPL39	ribosomal protein L39		HMGA1	high mobility group AT-hook 1
RPLP1	ribosomal protein lateral stalk subunit P1		ITGA2	integrin subunit alpha 2
RPLP2	ribosomal protein lateral stalk subunit P2		PHLDA2	pleckstrin homology like domain family A member 2
RPS2	ribosomal protein S2		PFN1	profilin 1
RPS15	ribosomal protein S15		TNFRSF12A	TNF receptor superfamily member 12A
RPS19	ribosomal protein S19		S100A10	S100 calcium binding protein A10
RPS21	ribosomal protein S21		MMP1	matrix metallopeptidase 1
RPS24	ribosomal protein S24		NME1	NME/NM23 nucleoside diphosphate kinase 1
RPS29	ribosomal protein S29		AKR1B1	aldo-keto reductase family 1 member B
UBA52	ubiquitin A-52 residue ribosomal protein fusion product 1		STOML2	stomatin like 2
EEF1B2	eukaryotic translation elongation factor 1 beta 2		CALB2	calbindin 2
RPL35	ribosomal protein L35		KRT19	keratin 19
RPL8	ribosomal protein L8		TFPI2	tissue factor pathway inhibitor 2
RPL19	ribosomal protein L19		PROCR	protein C receptor
			G0S2	G0/G1 switch 2
			AGR2	anterior gradient 2, protein disulphide isomerase family member
			LAMB3	laminin subunit beta 3
			CAVIN3	caveolae associated protein 3
			LGALS1	galectin 1
			FOSL1	FOS like 1, AP-1 transcription factor subunit
			RHOC	ras homolog family member C
			CD68	CD68 molecule
			CAVIN1	caveolae associated protein 1
			CYTOR	cytoskeleton regulator RNA
			EMP3	epithelial membrane protein 3

## Sheet: cluster 2 down
LEF1 transcription factor binding site (p=2.1E-4)
TPM3	tropomyosin 3
TES	testin LIM domain protein
ATRX	ATRX, chromatin remodeler
PPP1R12A	protein phosphatase 1 regulatory subunit 12A
ACTB	actin beta
DDX42	DEAD-box helicase 42
CCND1	cyclin D1
HMGA1	high mobility group AT-hook 1
ITGA2	integrin subunit alpha 2
HNRNPC	heterogeneous nuclear ribonucleoprotein C (C1/C2)
STC1	stanniocalcin 1
PTMS	parathymosin
KMT2C	lysine methyltransferase 2C
PTPN12	protein tyrosine phosphatase, non-receptor type 12
BRD8	bromodomain containing 8
BNIP3	BCL2 interacting protein 3
UBE2H	ubiquitin conjugating enzyme E2 H
UBTF	upstream binding transcription factor, RNA polymerase I
MMP14	matrix metallopeptidase 14
DNAJA1	DnaJ heat shock protein family (Hsp40) member A1
PLOD2	procollagen-lysine,2-oxoglutarate 5-dioxygenase 2
MAP4K4	mitogen-activated protein kinase kinase kinase kinase 4
SYNCRIP	synaptotagmin binding cytoplasmic RNA interacting protein
TCOF1	treacle ribosome biogenesis factor 1
DHX40	DEAH-box helicase 40
KTN1	kinectin 1
TEAD1	TEA domain transcription factor 1
OSGEP	O-sialoglycoprotein endopeptidase
JMJD1C	jumonji domain containing 1C
EEF1A1	eukaryotic translation elongation factor 1 alpha 1
PPP1CB	protein phosphatase 1 catalytic subunit beta
AKAP9	A-kinase anchoring protein 9
FAM32A	family with sequence similarity 32 member A
MORF4L2	mortality factor 4 like 2
H1F0	H1 histone family member 0
EIF4G1	eukaryotic translation initiation factor 4 gamma 1
SMARCA1	SWI/SNF related, matrix associated, actin dependent regulator of chromatin, subfamily a, member 1
SMARCC2	SWI/SNF related, matrix associated, actin dependent regulator of chromatin subfamily c member 2
BZW1	basic leucine zipper and W2 domains 1
MGEA5	meningioma expressed antigen 5 (hyaluronidase)
TOP1	DNA topoisomerase I
MARCKS	myristoylated alanine rich protein kinase C substrate
NIN	ninein
