# Supplementary material for: The effects of restricted glycolysis on stem-cell like characteristics of breast cancer cells
Source: Oncotarget. 2018 May 1;9(33):23274–88. doi: 10.18632/oncotarget.25299 (PMC5955399; doi:10.18632/oncotarget.25299)
Supplement: Supplementary file 7 [file oncotarget-09-23274-s007.xlsx]

## Sheet: up in 1vALL
Glycolysis pathway (p=6.6E-8)			ELK1 transcription factor binding site (p=1.4E-3)
GAPDH	glyceraldehyde-3-phosphate dehydrogenase		SF3B4	splicing factor 3b subunit 4
PFKL	phosphofructokinase, liver type		ERH	ERH, mRNA splicing and mitosis factor
PFKP	phosphofructokinase, platelet		RPS3A	ribosomal protein S3A
PGAM1	phosphoglycerate mutase 1		LYPLA2	lysophospholipase II
PGK1	phosphoglycerate kinase 1		PSMC4	proteasome 26S subunit, ATPase 4
PKM	pyruvate kinase, muscle		RSU1	Ras suppressor protein 1
ALDOA	aldolase, fructose-bisphosphate A		BANF1	barrier to autointegration factor 1
PPP2R1A	protein phosphatase 2 scaffold subunit Aalpha		HNRNPH1	heterogeneous nuclear ribonucleoprotein H1
ENO2	enolase 2		TUFM	Tu translation elongation factor, mitochondrial
TPI1	triosephosphate isomerase 1		TRAPPC1	trafficking protein particle complex 1
			AP2S1	adaptor related protein complex 2 sigma 1 subunit
			WFDC2	WAP four-disulfide core domain 2
			LMAN2	lectin, mannose binding 2
			ITM2C	integral membrane protein 2C
			ALDOA	aldolase, fructose-bisphosphate A
			BAG6	BCL2 associated athanogene 6
			SDF2	stromal cell derived factor 2
			TBCC	tubulin folding cofactor C
			SRSF6	serine and arginine rich splicing factor 6
			PUF60	poly(U) binding splicing factor 60
			CCT7	chaperonin containing TCP1 subunit 7
			MRPL52	mitochondrial ribosomal protein L52
			ATF6B	activating transcription factor 6 beta
			ARPC4	actin related protein 2/3 complex subunit 4
			HIF1AN	hypoxia inducible factor 1 alpha subunit inhibitor
			TBC1D17	TBC1 domain family member 17
			RING1	ring finger protein 1
			MRPS18A	mitochondrial ribosomal protein S18A
			CUTC	cutC copper transporter
			GTF2A2	general transcription factor IIA subunit 2
			SF3B3	splicing factor 3b subunit 3
			BABAM1	BRISC and BRCA1 A complex member 1
			RFXANK	regulatory factor X associated ankyrin containing protein
