# Supplementary material for: The effects of restricted glycolysis on stem-cell like characteristics of breast cancer cells
Source: Oncotarget. 2018 May 1;9(33):23274–88. doi: 10.18632/oncotarget.25299 (PMC5955399; doi:10.18632/oncotarget.25299)
Supplement: Supplementary file 8 [file oncotarget-09-23274-s008.xlsx]

## Sheet: up in 0Bv0A
Formation of a pool of free 40S subunits pathway (p=2.8E-18)			Respiratory electron transport pathway (p=4.2E-11)				No significant transcription factor bindings sites
RPL24	ribosomal protein L24		COX20	COX20, cytochrome c oxidase assembly factor
RPL27	ribosomal protein L27		NDUFAF2	NADH:ubiquinone oxidoreductase complex assembly factor 2
RPL30	ribosomal protein L30		COX4I1	cytochrome c oxidase subunit 4I1
RPL28	ribosomal protein L28		NDUFAF3	NADH:ubiquinone oxidoreductase complex assembly factor 3
RPL31	ribosomal protein L31		COX6C	cytochrome c oxidase subunit 6C
RPL32	ribosomal protein L32		COX7B	cytochrome c oxidase subunit 7B
RPL38	ribosomal protein L38		COX7C	cytochrome c oxidase subunit 7C
RPL39	ribosomal protein L39		NDUFA1	NADH:ubiquinone oxidoreductase subunit A1
RPLP1	ribosomal protein lateral stalk subunit P1		NDUFA4	NDUFA4, mitochondrial complex associated
RPS10	ribosomal protein S10		NDUFA6	NADH:ubiquinone oxidoreductase subunit A6
RPS12	ribosomal protein S12		NDUFB3	NADH:ubiquinone oxidoreductase subunit B3
RPS13	ribosomal protein S13		NDUFV3	NADH:ubiquinone oxidoreductase subunit V3
RPS27A	ribosomal protein S27a		NDUFA12	NADH:ubiquinone oxidoreductase subunit A12
RPS28	ribosomal protein S28		UQCRQ	ubiquinol-cytochrome c reductase complex III subunit VII
RPS29	ribosomal protein S29		UQCRH	ubiquinol-cytochrome c reductase hinge protein
FAU	FAU, ubiquitin like and ribosomal protein S30 fusion
EIF3K	eukaryotic translation initiation factor 3 subunit K
RPL9	ribosomal protein L9
RPL19	ribosomal protein L19

## Sheet: down in 0Bv0A
S0X9 transcription factor binding site (p=5.7E-3)			LEF1 transcription factor binding site (p=9.2E-3)				NGF-TRKA signalling pubmed (p=1.1E-77)
HMGB1	high mobility group box 1		EPS8	epidermal growth factor receptor pathway substrate 8			BRIX1	BRX1, biogenesis of ribosomes
SLIT2	slit guidance ligand 2		CENPF	centromere protein F			TPR	translocated promoter region, nuclear basket protein
SCD	stearoyl-CoA desaturase		ACTB	actin beta			GTPBP4	GTP binding protein 4
MLLT6	MLLT6, PHD finger containing		HMGB1	high mobility group box 1			ABCF1	ATP binding cassette subfamily F member 1
MAP4K4	mitogen-activated protein kinase kinase kinase kinase 4		GOLM1	golgi membrane protein 1			MAP4	microtubule associated protein 4
KIF20B	kinesin family member 20B		CHD2	chromodomain helicase DNA binding protein 2			HMGB1	high mobility group box 1
NASP	nuclear autoantigenic sperm protein		HNRNPC	heterogeneous nuclear ribonucleoprotein C (C1/C2)			HMGB2	high mobility group box 2
PTMA	prothymosin, alpha		WFDC2	WAP four-disulfide core domain 2			ACTN4	actinin alpha 4
STC1	stanniocalcin 1		PIK3R1	phosphoinositide-3-kinase regulatory subunit 1			CHD4	chromodomain helicase DNA binding protein 4
PTPN12	protein tyrosine phosphatase, non-receptor type 12		SCD	stearoyl-CoA desaturase			ADAR	adenosine deaminase, RNA specific
G3BP2	G3BP stress granule assembly factor 2		UBTF	upstream binding transcription factor, RNA polymerase I			HNRNPC	heterogeneous nuclear ribonucleoprotein C (C1/C2)
TNPO1	transportin 1		MLLT6	MLLT6, PHD finger containing			HNRNPU	heterogeneous nuclear ribonucleoprotein U
DPYSL2	dihydropyrimidinase like 2		ARRDC3	arrestin domain containing 3			ACSL3	acyl-CoA synthetase long chain family member 3
DHX40	DEAH-box helicase 40		MMP14	matrix metallopeptidase 14			RBM25	RNA binding motif protein 25
TIA1	TIA1 cytotoxic granule associated RNA binding protein		DNAJA1	DnaJ heat shock protein family (Hsp40) member A1			DNAJC10	DnaJ heat shock protein family (Hsp40) member C10
TOP1	DNA topoisomerase I		HECTD1	HECT domain E3 ubiquitin protein ligase 1			PIK3CA	phosphatidylinositol-4,5-bisphosphate 3-kinase catalytic subunit alpha
TOP2A	DNA topoisomerase II alpha		MAP4K4	mitogen-activated protein kinase kinase kinase kinase 4			PIK3R1	phosphoinositide-3-kinase regulatory subunit 1
			SYNCRIP	synaptotagmin binding cytoplasmic RNA interacting protein			UBTF	upstream binding transcription factor, RNA polymerase I
			STIM2	stromal interaction molecule 2			AGL	amylo-alpha-1, 6-glucosidase, 4-alpha-glucanotransferase
			NPEPPS	aminopeptidase puromycin sensitive			OSBPL8	oxysterol binding protein like 8
			SKIL	SKI like proto-oncogene			ALCAM	activated leukocyte cell adhesion molecule
			YWHAZ	tyrosine 3-monooxygenase/tryptophan 5-monooxygenase activation protein zeta			DNAJA1	DnaJ heat shock protein family (Hsp40) member A1
			PPP1CB	protein phosphatase 1 catalytic subunit beta			MAP4K4	mitogen-activated protein kinase kinase kinase kinase 4
			HOOK3	hook microtubule tethering protein 3			VCP	valosin containing protein
			USO1	USO1 vesicle transport factor			SYNCRIP	synaptotagmin binding cytoplasmic RNA interacting protein
			MORF4L2	mortality factor 4 like 2			DHX16	DEAH-box helicase 16
			RBPJ	recombination signal binding protein for immunoglobulin kappa J region			CDC42BPA	CDC42 binding protein kinase alpha
			SMARCA1	SWI/SNF related, matrix associated, actin dependent regulator of chromatin, subfamily a, member 1			WARS	tryptophanyl-tRNA synthetase
			SMARCC1	SWI/SNF related, matrix associated, actin dependent regulator of chromatin subfamily c member 1			NPEPPS	aminopeptidase puromycin sensitive
			HMGN5	high mobility group nucleosome binding domain 5			IFT81	intraflagellar transport 81
			CYP1B1	cytochrome P450 family 1 subfamily B member 1			LARS	leucyl-tRNA synthetase
			HSPH1	heat shock protein family H (Hsp110) member 1			SMC2	structural maintenance of chromosomes 2
			PDCD4	programmed cell death 4			AP3B1	adaptor related protein complex 3 beta 1 subunit
			DDX5	DEAD-box helicase 5			RUFY1	RUN and FYVE domain containing 1
			NSD3	nuclear receptor binding SET domain protein 3			YWHAZ	tyrosine 3-monooxygenase/tryptophan 5-monooxygenase activation protein zeta
			PTMA	prothymosin, alpha			PPM1G	protein phosphatase, Mg2+/Mn2+ dependent 1G
			STC1	stanniocalcin 1			PPP1CB	protein phosphatase 1 catalytic subunit beta
			PTMS	parathymosin			PDIA4	protein disulfide isomerase family A member 4
			PTPN12	protein tyrosine phosphatase, non-receptor type 12			CCDC88A	coiled-coil domain containing 88A
			GANAB	glucosidase II alpha subunit			HOOK3	hook microtubule tethering protein 3
			BBX	BBX, HMG-box containing			ZKSCAN1	zinc finger with KRAB and SCAN domains 1
			OSBPL2	oxysterol binding protein like 2			USO1	USO1 vesicle transport factor
			ANKRD12	ankyrin repeat domain 12			UBXN7	UBX domain protein 7
			TAF1	TATA-box binding protein associated factor 1			SMARCA1	SWI/SNF related, matrix associated, actin dependent regulator of chromatin, subfamily a, member 1
			CKAP4	cytoskeleton associated protein 4			CCAR1	cell division cycle and apoptosis regulator 1
			TLK2	tousled like kinase 2			SMARCC1	SWI/SNF related, matrix associated, actin dependent regulator of chromatin subfamily c member 1
			DPYSL2	dihydropyrimidinase like 2			APPL1	adaptor protein, phosphotyrosine interacting with PH domain and leucine zipper 1
			ABI1	abl interactor 1			WDR82	WD repeat domain 82
			DHX40	DEAH-box helicase 40			WAPL	WAPL cohesin release factor
			KTN1	kinectin 1			LUC7L3	LUC7 like 3 pre-mRNA splicing factor
			BTN2A1	butyrophilin subfamily 2 member A1			BCLAF1	BCL2 associated transcription factor 1
			NR2F2	nuclear receptor subfamily 2 group F member 2			HSPH1	heat shock protein family H (Hsp110) member 1
			LDB2	LIM domain binding 2			DLGAP5	DLG associated protein 5
			EEF1A1	eukaryotic translation elongation factor 1 alpha 1			RBM26	RNA binding motif protein 26
			CCNG2	cyclin G2			PSMC1	proteasome 26S subunit, ATPase 1
			NARF	nuclear prelamin A recognition factor			NAP1L4	nucleosome assembly protein 1 like 4
			PBRM1	polybromo 1			NASP	nuclear autoantigenic sperm protein
			AKAP9	A-kinase anchoring protein 9			SRP72	signal recognition particle 72
			TIA1	TIA1 cytotoxic granule associated RNA binding protein			ZNF207	zinc finger protein 207
			BAZ1A	bromodomain adjacent to zinc finger domain 1A			TROVE2	TROVE domain family member 2
			H1F0	H1 histone family member 0			NCL	nucleolin
			LRP5	LDL receptor related protein 5			SREK1	splicing regulatory glutamic acid and lysine rich protein 1
			ELK3	ELK3, ETS transcription factor			RSRC2	arginine and serine rich coiled-coil 2
			SEC63	SEC63 homolog, protein translocation regulator			ITGB1	integrin subunit beta 1
			TOP1	DNA topoisomerase I			PDCD4	programmed cell death 4
			SLC35B1	solute carrier family 35 member B1			STAT1	signal transducer and activator of transcription 1
							DDX5	DEAD-box helicase 5
							STAU1	staufen double-stranded RNA binding protein 1
							JAK1	Janus kinase 1
							PTPN11	protein tyrosine phosphatase, non-receptor type 11
							PTPN12	protein tyrosine phosphatase, non-receptor type 12
							GANAB	glucosidase II alpha subunit
							TCERG1	transcription elongation regulator 1
							SUPT5H	SPT5 homolog, DSIF elongation factor subunit
							PRRC2C	proline rich coiled-coil 2C
							G3BP2	G3BP stress granule assembly factor 2
							GOLIM4	golgi integral membrane protein 4
							PDS5A	PDS5 cohesin associated factor A
							KIF5B	kinesin family member 5B
							CKAP4	cytoskeleton associated protein 4
							GNB1	G protein subunit beta 1
							COPS6	COP9 signalosome subunit 6
							GNL1	G protein nucleolar 1 (putative)
							GOLGA3	golgin A3
							USP47	ubiquitin specific peptidase 47
							DNMT1	DNA methyltransferase 1
							PTCD3	pentatricopeptide repeat domain 3
							RAD21	RAD21 cohesin complex component
							TNPO1	transportin 1
							TLK2	tousled like kinase 2
							IPO5	importin 5
							ELOA	elongin A
							DPYSL2	dihydropyrimidinase like 2
							NRDC	nardilysin convertase
							OGFR	opioid growth factor receptor
							DHX40	DEAH-box helicase 40
							KTN1	kinectin 1
							CAPN2	calpain 2
							SMC4	structural maintenance of chromosomes 4
							UBA2	ubiquitin like modifier activating enzyme 2
							LARP1	La ribonucleoprotein domain family member 1
							HUWE1	HECT, UBA and WWE domain containing 1, E3 ubiquitin protein ligase
							RFC1	replication factor C subunit 1
							KIAA0368	KIAA0368
							THOC2	THO complex 2
							PPWD1	peptidylprolyl isomerase domain and WD repeat containing 1
							OPA1	OPA1, mitochondrial dynamin like GTPase
							EEF1A1	eukaryotic translation elongation factor 1 alpha 1
							TARDBP	TAR DNA binding protein
							NAMPT	nicotinamide phosphoribosyltransferase
							TIA1	TIA1 cytotoxic granule associated RNA binding protein
							PRPF3	pre-mRNA processing factor 3
							WDR6	WD repeat domain 6
							FANCI	Fanconi anemia complementation group I
							SCARB2	scavenger receptor class B member 2
							EIF4B	eukaryotic translation initiation factor 4B
							SUPT16H	SPT16 homolog, facilitates chromatin remodeling subunit
							COPS4	COP9 signalosome subunit 4
							PAK2	p21 (RAC1) activated kinase 2
							TMPO	thymopoietin
							ROCK1	Rho associated coiled-coil containing protein kinase 1
							SKIV2L2	Ski2 like RNA helicase 2
							SEC63	SEC63 homolog, protein translocation regulator
							CAPRIN1	cell cycle associated protein 1
							PBXIP1	PBX homeobox interacting protein 1
							TOP1	DNA topoisomerase I
							PCM1	pericentriolar material 1
							LRRFIP1	LRR binding FLII interacting protein 1
