# Supplementary material for: The effects of restricted glycolysis on stem-cell like characteristics of breast cancer cells
Source: Oncotarget. 2018 May 1;9(33):23274–88. doi: 10.18632/oncotarget.25299 (PMC5955399; doi:10.18632/oncotarget.25299)
Supplement: Supplementary file 9 [file oncotarget-09-23274-s009.xlsx]

## Sheet: fructose up
Formation of a pool of free 40S subunits pathway (p=1.0E-6)			oxidative phosphorylation pathway ((p=1.2E-4)					No significant transcription factor binding sites
RPL27	ribosomal protein L27		ATP5E	ATP synthase, H+ transporting, mitochondrial F1 complex, epsilon subunit
RPL30	ribosomal protein L30		COX6B1	cytochrome c oxidase subunit 6B1
RPL35A	ribosomal protein L35a		COX6C	cytochrome c oxidase subunit 6C
RPLP1	ribosomal protein lateral stalk subunit P1		COX8A	cytochrome c oxidase subunit 8A
RPS2	ribosomal protein S2		UQCRQ	ubiquinol-cytochrome c reductase complex III subunit VII
RPS4X	ribosomal protein S4, X-linked		NDUFB1	NADH:ubiquinone oxidoreductase subunit B1
RPS19	ribosomal protein S19		NDUFB2	NADH:ubiquinone oxidoreductase subunit B2
RPL19	ribosomal protein L19

## Sheet: glucose up
Glycolysis pathway (p=1.5E-9)			LEF1 transcription factor binding sites (p=3.2E-3)			NGF-TRKA signalling pubmed (p=5.9E-13)					Focal adhesion cellular component (p=4.1E-3)
GPI	glucose-6-phosphate isomerase		PPP4R1	protein phosphatase 4 regulatory subunit 1		GPI	glucose-6-phosphate isomerase				MYH9	myosin heavy chain 9
PGAM1	phosphoglycerate mutase 1		CYP1B1	cytochrome P450 family 1 subfamily B member 1		PPP4R1	protein phosphatase 4 regulatory subunit 1				RPS3A	ribosomal protein S3A
PGK1	phosphoglycerate kinase 1		ANKRD10	ankyrin repeat domain 10		MYH9	myosin heavy chain 9				ACTB	actin beta
PKM	pyruvate kinase, muscle		ACTB	actin beta		RPS3A	ribosomal protein S3A				ITGAV	integrin subunit alpha V
ALDOA	aldolase, fructose-bisphosphate A		GBE1	1,4-alpha-glucan branching enzyme 1		ERO1A	endoplasmic reticulum oxidoreductase 1 alpha				NRP1	neuropilin 1
ENO2	enolase 2		OAZ2	ornithine decarboxylase antizyme 2		CPD	carboxypeptidase D				CDC42EP1	CDC42 effector protein 1
ADPGK	ADP dependent glucokinase		ACVR2B	activin A receptor type 2B		HUWE1	HECT, UBA and WWE domain containing 1, E3 ubiquitin protein ligase				CCND3	cyclin D3
TPI1	triosephosphate isomerase 1		SKIL	SKI like proto-oncogene		ADNP	activity dependent neuroprotector homeobox				PDLIM1	PDZ and LIM domain 1
			ADNP	activity dependent neuroprotector homeobox		LDHA	lactate dehydrogenase A				EPHA2	EPH receptor A2
			NR2F2	nuclear receptor subfamily 2 group F member 2		ITGAV	integrin subunit alpha V				CTNNB1	catenin beta 1
			STAT3	signal transducer and activator of transcription 3		PGAM1	phosphoglycerate mutase 1				MMP14	matrix metallopeptidase 14
			LDB2	LIM domain binding 2		PGK1	phosphoglycerate kinase 1
			STC1	stanniocalcin 1		STAT3	signal transducer and activator of transcription 3
			MSI2	musashi RNA binding protein 2		KHSRP	KH-type splicing regulatory protein
			CITED2	Cbp/p300 interacting transactivator with Glu/Asp rich carboxy-terminal domain 2		MSI2	musashi RNA binding protein 2
			BNIP3	BCL2 interacting protein 3		PNPLA6	patatin like phospholipase domain containing 6
			EFNA4	ephrin A4		GLG1	golgi glycoprotein 1
			AKAP9	A-kinase anchoring protein 9		CSNK2A1	casein kinase 2 alpha 1
			PDLIM1	PDZ and LIM domain 1		EPHA2	EPH receptor A2
			WFDC2	WAP four-disulfide core domain 2		PKM	pyruvate kinase, muscle
			MBNL2	muscleblind like splicing regulator 2		SMARCA4	SWI/SNF related, matrix associated, actin dependent regulator of chromatin, subfamily a, member 4
			SMARCA4	SWI/SNF related, matrix associated, actin dependent regulator of chromatin, subfamily a, member 4		GOLIM4	golgi integral membrane protein 4
			ELK3	ELK3, ETS transcription factor		PLCG1	phospholipase C gamma 1
			PLCG1	phospholipase C gamma 1		CTNNB1	catenin beta 1
			ARRDC3	arrestin domain containing 3		ALDOA	aldolase, fructose-bisphosphate A
			CTNNB1	catenin beta 1		AKAP1	A-kinase anchoring protein 1
			PDGFC	platelet derived growth factor C		PSPC1	paraspeckle component 1
			MMP14	matrix metallopeptidase 14		ENO2	enolase 2
						TPI1	triosephosphate isomerase 1
